# Supplementary material for: Transcriptome Analysis of Skeletal Muscle Reveals Altered Proteolytic and Neuromuscular Junction Associated Gene Expressions in a Mouse Model of Cerebral Ischemic Stroke
Source: Genes (Basel). 2020 Jun 30;11(7):726. doi: 10.3390/genes11070726 (PMC7397267; doi:10.3390/genes11070726)
Supplement: Supplementary file 1 [file genes-11-00726-s001.zip]

Archive with 7 entries (7 files):
- Supplemental Figures.pdf
- Supplemental Table 1.docx
- Supplemental Table 2 (Full Gene List).xlsx
- Supplemental Table 3 (0.05 Significant Genes).xlsx
- Supplemental Table 4 (Transcripts).xlsx
- Supplemental Table 5 (2fold Upregulated.docx
- Supplemental Table 6_correct (2fold downregulated).docx
