# Supplementary material for: Transcriptome Analysis of Skeletal Muscle Reveals Altered Proteolytic and Neuromuscular Junction Associated Gene Expressions in a Mouse Model of Cerebral Ischemic Stroke
Source: Genes (Basel). 2020 Jun 30;11(7):726. doi: 10.3390/genes11070726 (PMC7397267; doi:10.3390/genes11070726)
Supplement: Supplementary file 1 [file genes-11-00726-s001.zip › Supplemental Table 2 (Full Gene List).xlsx]

## Sheet: Supplemental Table1 (Full List)
gene_id	gene_name	transcript_id	GO	KEGG	KO_ENTRY	EC	Description	FPKM.ST2	FPKM.ST3	FPKM.ST4	FPKM.SH1	FPKM.SH2	FPKM.SH3	fc	log2(fc)	pval	qval	regulation	significant
MSTRG.4610	0610009B22Rik	ENSMUST00000007921;ENSMUST00000109098	GO:0003674(molecular_function);GO:0005575(cellular_component);GO:0005622(intracellular);GO:0005737(cytoplasm);GO:0006888(endoplasmic reticulum to Golgi vesicle-mediated transport);GO:0008150(biological_process);GO:0008150(biological_process)	NA	K20301	NA	RIKEN cDNA 0610009B22 gene [Source:MGI Symbol;Acc:MGI:1913300]	7.77952	5.5298	8.96379	9.22687	6.04167	5.93665	1.05036	0.0708857	0.65093	0.987825	up	no
MSTRG.6233	0610009L18Rik	ENSMUST00000143813	NA	NA	NA	NA	RIKEN cDNA 0610009L18 gene [Source:MGI Symbol;Acc:MGI:1914088]	4.90806	3.98603	4.78971	15.8782	6.20777	7.15794	0.46792	-1.09566	0.0965444	0.840076	down	no
MSTRG.4322	0610010F05Rik	ENSMUST00000180260;ENSMUST00000155903;ENSMUST00000043356;ENSMUST00000123909;ENSMUST00000109532;ENSMUST00000093267;ENSMUST00000131612	GO:0003674(molecular_function);GO:0005575(cellular_component);GO:0008150(biological_process);GO:0008150(biological_process)	NA	NA	NA	RIKEN cDNA 0610010F05 gene [Source:MGI Symbol;Acc:MGI:1918925]	2.13365	1.8736	1.95276	1.96723	2.53097	3.11786	0.782559	-0.353729	0.662739	0.988474	down	no
MSTRG.12344	0610012G03Rik	ENSMUST00000202722	NA	NA	NA	NA	RIKEN cDNA 0610012G03 gene [Source:MGI Symbol;Acc:MGI:1913301]	15.261	13.9165	14.8264	31.8482	17.4477	23.876	0.601376	-0.73366	0.168874	0.895745	down	no
MSTRG.26432	0610030E20Rik	ENSMUST00000204152;ENSMUST00000205578;ENSMUST00000077783;ENSMUST00000205472	GO:0003674(molecular_function);GO:0005575(cellular_component);GO:0008150(biological_process);GO:0008150(biological_process)	NA	NA	NA	RIKEN cDNA 0610030E20 gene [Source:MGI Symbol;Acc:MGI:1915614]	3.94708	3.50644	3.64263	3.38553	2.95344	2.77906	1.21695	0.283265	0.283157	0.943992	up	no
MSTRG.22218	0610037L13Rik	ENSMUST00000132417;ENSMUST00000125107;ENSMUST00000120473;ENSMUST00000135454;ENSMUST00000127715;ENSMUST00000156888;ENSMUST00000119394;ENSMUST00000153593;ENSMUST00000128474	GO:0008150(biological_process);GO:0008270(zinc ion binding);GO:0046872(metal ion binding);GO:0046872(metal ion binding)	NA	NA	NA	RIKEN cDNA 0610037L13 gene [Source:MGI Symbol;Acc:MGI:1921348]	1.73999	1.49481	1.29791	2.05276	1.36226	1.87992	0.856042	-0.224246	0.887245	0.995262	down	no
MSTRG.24039	0610040J01Rik	ENSMUST00000081747;ENSMUST00000196367;ENSMUST00000196575;ENSMUST00000199667	GO:0003674(molecular_function);GO:0005654(nucleoplasm);GO:0008150(biological_process);GO:0030054(cell junction);GO:0030054(cell junction)	NA	NA	NA	RIKEN cDNA 0610040J01 gene [Source:MGI Symbol;Acc:MGI:1923511]	1.07165	0.122842	1.22424	2.26962	1.02965	4.17701	0.323521	-1.62807	0.0457827	0.727509	down	yes
ENSMUSG00000114511	0710001A04Rik	ENSMUST00000224766	NA	NA	NA	NA	RIKEN cDNA 0710001A04 gene [Source:MGI Symbol;Acc:MGI:1915652]	0	0	0	0	0	0.08179	-inf	-inf	1	1	down	no
ENSMUSG00000097222	1010001N08Rik	ENSMUST00000232314	NA	NA	NA	NA	RIKEN cDNA 1010001N08 gene [Source:MGI Symbol;Acc:MGI:1915684]	0.0183532	0.0133289	0	0	0	0	inf	inf	1	1	up	no
MSTRG.20930	1110002E22Rik	ENSMUST00000163080;ENSMUST00000184925	GO:0003674(molecular_function);GO:0005575(cellular_component);GO:0008150(biological_process);GO:0008150(biological_process)	NA	NA	NA	RIKEN cDNA 1110002E22 gene [Source:MGI Symbol;Acc:MGI:1915066]	32.5647	62.3426	27.4427	55.0973	56.6772	35.1231	0.832893	-0.263797	0.885536	0.995262	down	no
MSTRG.29259	1110004F10Rik	ENSMUST00000106608;ENSMUST00000032899;ENSMUST00000151254;ENSMUST00000205427;ENSMUST00000205450	GO:0003674(molecular_function);GO:0005575(cellular_component);GO:0008150(biological_process);GO:0008150(biological_process)	NA	NA	NA	RIKEN cDNA 1110004F10 gene [Source:MGI Symbol;Acc:MGI:1929274]	6.8767	7.14587	6.2311	5.77542	7.32059	6.29156	1.04467	0.0630518	0.587201	0.983641	up	no
MSTRG.6918	1110008L16Rik	ENSMUST00000021411;ENSMUST00000184249;ENSMUST00000183654;ENSMUST00000184980	GO:0001682(tRNA 5'-leader removal);GO:0004518(nuclease activity);GO:0004526(ribonuclease P activity);GO:0005515(protein binding);GO:0005634(nucleus);GO:0005739(mitochondrion);GO:0008033(tRNA processing);GO:0016787(hydrolase activity);GO:0030678(mitochondrial ribonuclease P complex);GO:0042645(mitochondrial nucleoid);GO:0046872(metal ion binding);GO:0090305(nucleic acid phosphodiester bond hydroly…	NA	K17655	NA	RIKEN cDNA 1110008L16 gene [Source:MGI Symbol;Acc:MGI:1913382]	3.60242	2.99912	2.84017	1.98362	4.0325	2.05483	1.16984	0.226309	0.414024	0.966898	up	no
MSTRG.17192	1110008P14Rik	ENSMUST00000146423;ENSMUST00000048792	GO:0003674(molecular_function);GO:0005575(cellular_component);GO:0008150(biological_process);GO:0008150(biological_process)	NA	NA	NA	RIKEN cDNA 1110008P14 gene [Source:MGI Symbol;Acc:MGI:1920987]	3.81714	3.42252	4.09376	5.22744	3.42427	5.38608	0.80735	-0.308734	0.739349	0.988855	down	no
MSTRG.33868	1110012L19Rik	ENSMUST00000053981	GO:0003674(molecular_function);GO:0005575(cellular_component);GO:0008150(biological_process)	NA	NA	NA	RIKEN cDNA 1110012L19 gene [Source:MGI Symbol;Acc:MGI:1915868]	8.83415	33.7202	5.49103	5.40224	11.0657	5.00208	2.23779	1.16208	0.0360929	0.690511	up	yes
ENSMUSG00000116164	1110013H19Rik	ENSMUST00000230712	NA	NA	NA	NA	RIKEN cDNA 1110013H19 gene [Source:MGI Symbol;Acc:MGI:1915772]	0.166025	0.098795	0.371445	0.257602	0.257332	0.285976	0.794428	-0.332012	1	1	down	no
MSTRG.21443	1110017D15Rik	ENSMUST00000030152	GO:0002177(manchette);GO:0005634(nucleus);GO:0005737(cytoplasm);GO:0005856(cytoskeleton);GO:0007283(spermatogenesis);GO:0030154(cell differentiation);GO:0034622(cellular protein-containing complex assembly);GO:0043014(alpha-tubulin binding);GO:0048471(perinuclear region of cytoplasm)	NA	K18634	NA	RIKEN cDNA 1110017D15 gene [Source:MGI Symbol;Acc:MGI:1920971]	0	0.175359	0.151482	0	0.18449	0.0602563	1.33542	0.417299	1	1	up	no
MSTRG.14445	1110020A21Rik	ENSMUST00000234932;ENSMUST00000234288	NA	NA	NA	NA	RIKEN cDNA 1110020A21 gene [Source:MGI Symbol;Acc:MGI:1915781]	1.06998	0.34598	0.887005	0.81695	0.640995	0.553142	1.14513	0.195514	0.645458	0.987825	up	no
ENSMUSG00000068073	1110025L11Rik	ENSMUST00000089104	GO:0003674(molecular_function);GO:0005575(cellular_component);GO:0005882(intermediate filament);GO:0008150(biological_process);GO:0031424(keratinization)	NA	NA	NA	RIKEN cDNA 1110025L11 gene [Source:MGI Symbol;Acc:MGI:1915887]	0	0	0	0	0	0.108229	-inf	-inf	1	1	down	no
MSTRG.32371	1110032A03Rik	ENSMUST00000176238;ENSMUST00000042468;ENSMUST00000042576;ENSMUST00000176682;ENSMUST00000177022;ENSMUST00000176894;ENSMUST00000176160;ENSMUST00000177142;ENSMUST00000177546	GO:0003674(molecular_function);GO:0005634(nucleus);GO:0005654(nucleoplasm);GO:0008150(biological_process);GO:0008150(biological_process)	NA	NA	NA	RIKEN cDNA 1110032A03 gene [Source:MGI Symbol;Acc:MGI:1915971]	0.651041	0.407863	0.951749	1.22659	0.735001	1.71288	0.547196	-0.869872	0.199328	0.907942	down	no
MSTRG.11274	1110038F14Rik	ENSMUST00000071792;ENSMUST00000230274;ENSMUST00000231058;ENSMUST00000229229	GO:0003674(molecular_function);GO:0005575(cellular_component);GO:0008150(biological_process);GO:0008150(biological_process)	NA	NA	NA	RIKEN cDNA 1110038F14 gene [Source:MGI Symbol;Acc:MGI:2152337]	5.0755	2.7987	3.54343	3.9017	3.04087	2.71458	1.1823	0.241594	0.443682	0.972781	up	no
MSTRG.17925	1110051M20Rik	ENSMUST00000102594;ENSMUST00000145573;ENSMUST00000094835;ENSMUST00000139490;ENSMUST00000139807;ENSMUST00000141262;ENSMUST00000132092	GO:0003674(molecular_function);GO:0008150(biological_process);GO:0008150(biological_process)	NA	NA	NA	RIKEN cDNA 1110051M20 gene [Source:MGI Symbol;Acc:MGI:1915079]	11.6765	9.69859	11.8444	8.90637	6.65122	8.81541	1.36296	0.446746	0.154468	0.883964	up	no
MSTRG.16015	1110059E24Rik	ENSMUST00000038830;ENSMUST00000179553;ENSMUST00000179768;ENSMUST00000180304;ENSMUST00000178523;ENSMUST00000177605;ENSMUST00000177577	GO:0003674(molecular_function);GO:0005575(cellular_component);GO:0008150(biological_process);GO:0008150(biological_process)	NA	NA	NA	RIKEN cDNA 1110059E24 gene [Source:MGI Symbol;Acc:MGI:1913456]	0.903091	0.45655	0.905345	1.21197	0.795216	1.39322	0.666093	-0.586205	0.441565	0.972419	down	no
ENSMUSG00000032551	1110059G10Rik	ENSMUST00000035154;ENSMUST00000215129	GO:0003674(molecular_function);GO:0005575(cellular_component);GO:0008150(biological_process);GO:0008150(biological_process)	NA	NA	NA	RIKEN cDNA 1110059G10 gene [Source:MGI Symbol;Acc:MGI:1913452]	0.570736	0.717089	0.404326	0.266095	0.487568	0.418277	1.44389	0.529959	0.2202	0.918311	up	no
MSTRG.22495	1110065P20Rik	ENSMUST00000137769;ENSMUST00000185036;ENSMUST00000125776;ENSMUST00000163946;ENSMUST00000106190;ENSMUST00000184704	GO:0003674(molecular_function);GO:0005575(cellular_component);GO:0008150(biological_process);GO:0008150(biological_process)	NA	NA	NA	RIKEN cDNA 1110065P20 gene [Source:MGI Symbol;Acc:MGI:1916170]	1.97198	0.9386	1.02797	2.27291	2.51544	2.67968	0.527389	-0.923061	0.151165	0.883964	down	no
MSTRG.32991	1190002N15Rik	ENSMUST00000113028	GO:0000139(Golgi membrane);GO:0003674(molecular_function);GO:0005576(extracellular region);GO:0005615(extracellular space);GO:0005794(Golgi apparatus);GO:0014066(regulation of phosphatidylinositol 3-kinase signaling);GO:0030126(COPI vesicle coat);GO:0030137(COPI-coated vesicle);GO:0031410(cytoplasmic vesicle);GO:0034392(negative regulation of smooth muscle cell apoptotic process);GO:0048199(vesic…	NA	NA	NA	RIKEN cDNA 1190002N15 gene [Source:MGI Symbol;Acc:MGI:1916111]	0.937455	0.670048	0.60171	1.71337	1.08762	0.894189	0.597864	-0.742111	0.276617	0.941929	down	no
MSTRG.3575	1190007I07Rik	ENSMUST00000176200;ENSMUST00000079648;ENSMUST00000183416;ENSMUST00000185168;ENSMUST00000183363	GO:0003674(molecular_function);GO:0005575(cellular_component);GO:0005576(extracellular region);GO:0008150(biological_process);GO:0008150(biological_process)	NA	NA	NA	RIKEN cDNA 1190007I07 gene [Source:MGI Symbol;Acc:MGI:3698433]	4.31683	3.16832	4.4216	8.16677	3.20111	5.89494	0.689734	-0.535888	0.470582	0.975309	down	no
MSTRG.33116	1300017J02Rik	ENSMUST00000150524;ENSMUST00000142540	GO:0004857(enzyme inhibitor activity);GO:0005575(cellular_component);GO:0005576(extracellular region);GO:0005615(extracellular space);GO:0043086(negative regulation of catalytic activity);GO:0043086(negative regulation of catalytic activity)	04066(HIF-1 signaling pathway);04216(Ferroptosis);04978(Mineral absorption);04978(Mineral absorption)	K14736	NA	RIKEN cDNA 1300017J02 gene [Source:MGI Symbol;Acc:MGI:1919025]	0.0322888	0	0.0121752	0.0258033	0	0.0080401	1.31381	0.393759	1	1	up	no
ENSMUSG00000068099	1500009C09Rik	ENSMUST00000143238	GO:0003674(molecular_function);GO:0005575(cellular_component);GO:0008150(biological_process);GO:0016020(membrane);GO:0016021(integral component of membrane)	NA	NA	NA	RIKEN cDNA 1500009C09 gene [Source:MGI Symbol;Acc:MGI:1923755]	0.02884	0	0	0.0283509	0	0	1.01725	0.0246754	1	1	up	no
ENSMUSG00000087651	1500009L16Rik	ENSMUST00000218196;ENSMUST00000150459	GO:0003674(molecular_function);GO:0005575(cellular_component);GO:0008150(biological_process);GO:0008150(biological_process)	NA	NA	NA	RIKEN cDNA 1500009L16 gene [Source:MGI Symbol;Acc:MGI:1917034]	0.0751896	0	0.0260946	0.0578413	0.122461	0.10022	0.361056	-1.46971	1	1	down	no
ENSMUSG00000072694	1500011B03Rik	ENSMUST00000112160;ENSMUST00000234046;ENSMUST00000100850;ENSMUST00000061251	GO:0003674(molecular_function);GO:0005575(cellular_component);GO:0008150(biological_process);GO:0016020(membrane);GO:0016021(integral component of membrane);GO:0016021(integral component of membrane)	NA	NA	NA	RIKEN cDNA 1500011B03 gene [Source:MGI Symbol;Acc:MGI:1913486]	0.207773	0.0774744	0.217249	0.580297	0.476447	0.281709	0.37543	-1.41338	0.073662	0.80697	down	no
MSTRG.407	1500015O10Rik	ENSMUST00000027217	GO:0003674(molecular_function);GO:0005576(extracellular region);GO:0005615(extracellular space);GO:0005737(cytoplasm);GO:0005886(plasma membrane);GO:0016020(membrane);GO:0016324(apical plasma membrane);GO:0031045(dense core granule);GO:0031145(anaphase-promoting complex-dependent catabolic process);GO:0070314(G1 to G0 transition);GO:0090398(cellular senescence)	NA	NA	NA	RIKEN cDNA 1500015O10 gene [Source:MGI Symbol;Acc:MGI:1926146]	0	0.108814	0.323429	1.80001	0.134216	0.413043	0.184147	-2.44107	1	1	down	no
ENSMUSG00000043747	1520401A03Rik	ENSMUST00000201734;ENSMUST00000177300;ENSMUST00000178006	GO:0003674(molecular_function);GO:0005575(cellular_component);GO:0008150(biological_process);GO:0008150(biological_process)	NA	NA	NA	RIKEN cDNA 1520401A03 gene [Source:MGI Symbol;Acc:MGI:2443785]	0.00635786	0.00938305	0.0270164	0	0.0250016	0	1.71018	0.77415	1	1	up	no
MSTRG.3452	1600002K03Rik	ENSMUST00000041882	GO:0003674(molecular_function);GO:0005576(extracellular region);GO:0005737(cytoplasm);GO:0008150(biological_process);GO:0016020(membrane);GO:0016021(integral component of membrane)	NA	NA	NA	RIKEN cDNA 1600002K03 gene [Source:MGI Symbol;Acc:MGI:1917020]	2.4816	1.79245	3.06076	2.41481	1.75065	1.55555	1.28208	0.35849	0.351796	0.959371	up	no
MSTRG.13140	1600012H06Rik	ENSMUST00000164837;ENSMUST00000052691;ENSMUST00000174163;ENSMUST00000174004	GO:0003674(molecular_function);GO:0005576(extracellular region);GO:0006915(apoptotic process);GO:0008150(biological_process);GO:0008150(biological_process)	NA	NA	NA	RIKEN cDNA 1600012H06 gene [Source:MGI Symbol;Acc:MGI:1915162]	2.07992	1.4912	2.40965	2.44539	1.88604	1.83078	0.970557	-0.0431151	0.830258	0.993036	down	no
MSTRG.28268	1600014C10Rik	ENSMUST00000178876;ENSMUST00000067854;ENSMUST00000165308;ENSMUST00000178207;ENSMUST00000179503;ENSMUST00000179992;ENSMUST00000179525;ENSMUST00000177983	GO:0003674(molecular_function);GO:0005737(cytoplasm);GO:0005739(mitochondrion);GO:0005783(endoplasmic reticulum);GO:0005829(cytosol);GO:0006914(autophagy);GO:0006915(apoptotic process);GO:0006979(response to oxidative stress);GO:0016020(membrane);GO:0016021(integral component of membrane);GO:0031966(mitochondrial membrane);GO:0051560(mitochondrial calcium ion homeostasis);GO:0051560(mitochondrial…	NA	K23168	NA	RIKEN cDNA 1600014C10 gene [Source:MGI Symbol;Acc:MGI:1919494]	1.42085	2.64811	6.45636	7.32788	1.14468	2.59008	0.95143	-0.0718313	0.88525	0.995262	down	no
ENSMUSG00000094690	1600014C23Rik	ENSMUST00000233108	GO:0003674(molecular_function);GO:0005575(cellular_component);GO:0008150(biological_process)	NA	NA	NA	RIKEN cDNA 1600014C23 gene [Source:MGI Symbol;Acc:MGI:1919490]	0.077176	0	0.116369	0	0	0.252921	0.765239	-0.386018	1	1	down	no
ENSMUSG00000065361	1600017P15Rik	ENSMUST00000083427	NA	NA	NA	NA	RIKEN cDNA 1600017P15 gene [Source:MGI Symbol;Acc:MGI:1920499]	0	0	0	0.036202	0	0	-inf	-inf	1	1	down	no
MSTRG.32472	1600029O15Rik	ENSMUST00000178259;ENSMUST00000179787	NA	NA	NA	NA	RIKEN cDNA 1600029O15 gene [Source:MGI Symbol;Acc:MGI:3045362]	0	0.019097	0.0332037	0.0596792	0	0	0.876365	-0.190396	1	1	down	no
ENSMUSG00000047150	1700001C19Rik	ENSMUST00000061885	GO:0003674(molecular_function);GO:0005575(cellular_component);GO:0008150(biological_process)	NA	NA	NA	RIKEN cDNA 1700001C19 gene [Source:MGI Symbol;Acc:MGI:1922712]	0	0	0.0314545	0	0	0	inf	inf	1	1	up	no
ENSMUSG00000095040	1700001J03Rik	ENSMUST00000188052;ENSMUST00000073721	GO:0003674(molecular_function);GO:0005085(guanyl-nucleotide exchange factor activity);GO:0005575(cellular_component);GO:0005622(intracellular);GO:0007264(small GTPase mediated signal transduction);GO:0008150(biological_process);GO:0008150(biological_process)	NA	NA	NA	RIKEN cDNA 1700001J03 gene [Source:MGI Symbol;Acc:MGI:1916532]	0.326632	0.618567	0.415886	0.138436	0.640509	0	1.74734	0.805163	1	1	up	no
ENSMUSG00000101963	1700001J11Rik	ENSMUST00000190330	NA	NA	NA	NA	RIKEN cDNA 1700001J11 gene [Source:MGI Symbol;Acc:MGI:1919474]	0.00378141	0	0	0	0	0	inf	inf	1	1	up	no
MSTRG.7634	1700001K19Rik	ENSMUST00000070659	GO:0003674(molecular_function);GO:0005575(cellular_component);GO:0008150(biological_process)	NA	NA	NA	RIKEN cDNA 1700001K19 gene [Source:MGI Symbol;Acc:MGI:1913573]	0.80267	1.36967	0.408804	0.580974	0.784138	0.940141	1.11968	0.163088	0.614727	0.986512	up	no
MSTRG.16498	1700001K23Rik	ENSMUST00000237379;ENSMUST00000236696;ENSMUST00000235503	NA	NA	NA	NA	RIKEN cDNA 1700001K23 gene [Source:NCBI gene;Acc:69319]	0	0.144114	0.0980694	0.0785091	0.147836	0.0972878	0.748327	-0.418259	1	1	down	no
ENSMUSG00000021534	1700001L19Rik	ENSMUST00000022007	GO:0003674(molecular_function);GO:0005575(cellular_component);GO:0008150(biological_process)	NA	NA	NA	RIKEN cDNA 1700001L19 gene [Source:MGI Symbol;Acc:MGI:1916565]	0.241816	0.200831	0.217203	0.223063	0.14885	0.099477	1.3998	0.485217	1	1	up	no
MSTRG.17124	1700001O22Rik	ENSMUST00000138959;ENSMUST00000133380;ENSMUST00000131937;ENSMUST00000050003;ENSMUST00000140168;ENSMUST00000135556;ENSMUST00000139968;ENSMUST00000131315;ENSMUST00000126898;ENSMUST00000130396	GO:0003674(molecular_function);GO:0005575(cellular_component);GO:0008150(biological_process);GO:0008150(biological_process)	NA	NA	NA	RIKEN cDNA 1700001O22 gene [Source:MGI Symbol;Acc:MGI:1923631]	1.36107	1.84249	3.89489	1.21082	1.78797	5.95755	0.792562	-0.335404	0.813739	0.993036	down	no
MSTRG.5667	1700001P01Rik	ENSMUST00000107576	GO:0003674(molecular_function);GO:0005575(cellular_component);GO:0008150(biological_process)	NA	NA	NA	RIKEN cDNA 1700001P01 gene [Source:MGI Symbol;Acc:MGI:1919465]	0.116295	0.107781	0	0.146494	0.185134	0.196319	0.424429	-1.2364	1	1	down	no
ENSMUSG00000030030	1700003E16Rik	ENSMUST00000203203	GO:0003674(molecular_function);GO:0005575(cellular_component);GO:0008150(biological_process)	NA	NA	NA	RIKEN cDNA 1700003E16 gene [Source:MGI Symbol;Acc:MGI:1919087]	0.0411763	0	0.0542813	0.116592	0	0.032476	0.640363	-0.643037	1	1	down	no
ENSMUSG00000038523	1700003F12Rik	ENSMUST00000109709;ENSMUST00000135641	GO:0003674(molecular_function);GO:0005575(cellular_component);GO:0008150(biological_process);GO:0008150(biological_process)	NA	NA	NA	RIKEN cDNA 1700003F12 gene [Source:MGI Symbol;Acc:MGI:1922730]	0.0570709	0	0.096839	0.19338	0	0.0655362	0.594439	-0.750399	1	1	down	no
ENSMUSG00000102463	1700003N22Rik	ENSMUST00000194834	NA	NA	NA	NA	RIKEN cDNA 1700003N22 gene [Source:MGI Symbol;Acc:MGI:1919464]	0	0	0.036243	0.032693	0	0.23047	0.137721	-2.86018	1	1	down	no
ENSMUSG00000101234	1700007E05Rik	ENSMUST00000186196;ENSMUST00000190494	NA	NA	NA	NA	RIKEN cDNA 1700007E05 gene [Source:MGI Symbol;Acc:MGI:2149745]	0.00333739	0.0126124	0	0.00595835	0.00161992	0.0363362	0.3632	-1.46116	1	1	down	no
ENSMUSG00000116556	1700007H22Rik	ENSMUST00000231250	NA	NA	NA	NA	RIKEN cDNA 1700007H22 gene [Source:MGI Symbol;Acc:MGI:1922734]	0	0	0.379937	0	0	0	inf	inf	1	1	up	no
ENSMUSG00000026831	1700007K13Rik	ENSMUST00000086370	GO:0003674(molecular_function);GO:0005634(nucleus);GO:0006974(cellular response to DNA damage stimulus);GO:0007368(determination of left/right symmetry);GO:0010468(regulation of gene expression);GO:0071494(cellular response to UV-C)	NA	NA	NA	RIKEN cDNA 1700007K13 gene [Source:MGI Symbol;Acc:MGI:1916577]	0	0	0	0.0869294	0.0628379	0	-inf	-inf	1	1	down	no
MSTRG.12392	1700007L15Rik	ENSMUST00000231849	NA	NA	NA	NA	RIKEN cDNA 1700007L15 gene [Source:MGI Symbol;Acc:MGI:1916581]	0.294142	0.0802701	0.506584	0.28708	0.651212	0.518242	0.604858	-0.725332	1	1	down	no
MSTRG.28324	1700008O03Rik	ENSMUST00000134535;ENSMUST00000107933;ENSMUST00000137946	GO:0003674(molecular_function);GO:0005575(cellular_component);GO:0008150(biological_process);GO:0008150(biological_process)	NA	NA	NA	RIKEN cDNA 1700008O03 gene [Source:MGI Symbol;Acc:MGI:1916599]	0	0	0.0198702	0.00947212	0	0.0576007	0.296249	-1.75512	1	1	down	no
ENSMUSG00000057047	1700010B08Rik	ENSMUST00000073081	GO:0003674(molecular_function);GO:0005575(cellular_component);GO:0008150(biological_process)	NA	NA	NA	RIKEN cDNA 1700010B08 gene [Source:MGI Symbol;Acc:MGI:1922735]	0	0	0	0	0.074068	0	-inf	-inf	1	1	down	no
MSTRG.11115	1700010G06Rik	ENSMUST00000226773	NA	NA	NA	NA	RIKEN cDNA 1700010G06 gene [Source:MGI Symbol;Acc:MGI:1921467]	0.277093	0.048529	0.220857	0.091979	0.100432	0.350512	1.00655	0.00941845	1	1	up	no
ENSMUSG00000023873	1700010I14Rik	ENSMUST00000151609	GO:0003674(molecular_function);GO:0005575(cellular_component);GO:0008150(biological_process)	NA	NA	NA	RIKEN cDNA 1700010I14 gene [Source:MGI Symbol;Acc:MGI:1914181]	0	0	0.0419609	0	0	0	inf	inf	1	1	up	no
ENSMUSG00000031682	1700011L22Rik	ENSMUST00000034109	GO:0003674(molecular_function);GO:0005575(cellular_component);GO:0008150(biological_process)	NA	NA	NA	RIKEN cDNA 1700011L22 gene [Source:MGI Symbol;Acc:MGI:1914937]	0	0	0	0	0.211104	0	-inf	-inf	1	1	down	no
ENSMUSG00000029766	1700012A03Rik	ENSMUST00000201926	GO:0003674(molecular_function);GO:0005575(cellular_component);GO:0008150(biological_process)	NA	NA	NA	RIKEN cDNA 1700012A03 gene [Source:MGI Symbol;Acc:MGI:1923632]	0	0	0	0.0419153	0	0	-inf	-inf	1	1	down	no
ENSMUSG00000027886	1700013F07Rik	ENSMUST00000138210	GO:0003674(molecular_function);GO:0005575(cellular_component);GO:0008150(biological_process)	NA	NA	NA	RIKEN cDNA 1700013F07 gene [Source:MGI Symbol;Acc:MGI:1922754]	0	0	0	0	0	0.0879475	-inf	-inf	1	1	down	no
MSTRG.22827	1700013G24Rik	ENSMUST00000048893	GO:0003674(molecular_function);GO:0005575(cellular_component);GO:0008150(biological_process)	NA	NA	NA	RIKEN cDNA 1700013G24 gene [Source:MGI Symbol;Acc:MGI:1916630]	0	0	0.057518	0	0	0	inf	inf	1	1	up	no
ENSMUSG00000051054	1700014D04Rik	ENSMUST00000180139;ENSMUST00000055343	GO:0003674(molecular_function);GO:0005575(cellular_component);GO:0008150(biological_process);GO:0008150(biological_process)	NA	NA	NA	RIKEN cDNA 1700014D04 gene [Source:MGI Symbol;Acc:MGI:1921474]	0	0	0.0367445	0.0164524	0.018482	0.0187351	0.684644	-0.546575	1	1	down	no
ENSMUSG00000113696	1700015C15Rik	ENSMUST00000221465	NA	NA	NA	NA	RIKEN cDNA 1700015C15 gene [Source:MGI Symbol;Acc:MGI:1922782]	0	0	0.153173	0	0	0	inf	inf	1	1	up	no
ENSMUSG00000079666	1700015F17Rik	ENSMUST00000156282	GO:0003674(molecular_function);GO:0005634(nucleus);GO:0005737(cytoplasm);GO:0006606(protein import into nucleus);GO:0016020(membrane);GO:0016021(integral component of membrane)	NA	NA	NA	RIKEN cDNA 1700015F17 gene [Source:MGI Symbol;Acc:MGI:2686532]	0.0476482	0	0	0	0	0	inf	inf	1	1	up	no
MSTRG.11003	1700015H07Rik	ENSMUST00000227291	NA	NA	NA	NA	RIKEN cDNA 1700015H07 gene [Source:MGI Symbol;Acc:MGI:1922777]	0.167352	0	0.202299	0.046779	0	0.262894	1.19368	0.255418	1	1	up	no
ENSMUSG00000015962	1700016C15Rik	ENSMUST00000016106	GO:0003674(molecular_function);GO:0005575(cellular_component);GO:0008150(biological_process)	NA	NA	NA	RIKEN cDNA 1700016C15 gene [Source:MGI Symbol;Acc:MGI:1916678]	0.331176	0.038439	0.339004	0.248495	0.373225	0.309328	0.761098	-0.393845	1	1	down	no
MSTRG.14201	1700016K05Rik	ENSMUST00000224424	NA	NA	NA	NA	RIKEN cDNA 1700016K05 gene [Source:MGI Symbol;Acc:MGI:1922794]	0	0.152883	0.626416	0	0.501091	0.177136	1.14902	0.200409	1	1	up	no
MSTRG.32448	1700017B05Rik	ENSMUST00000034846;ENSMUST00000213199;ENSMUST00000217657	GO:0003674(molecular_function);GO:0005829(cytosol);GO:0008150(biological_process);GO:0008150(biological_process)	NA	NA	NA	RIKEN cDNA 1700017B05 gene [Source:MGI Symbol;Acc:MGI:1921461]	1.32402	3.32478	0.982788	1.98686	3.26157	1.53778	0.829858	-0.269064	0.912472	0.998677	down	no
ENSMUSG00000024729	1700017D01Rik	ENSMUST00000188756	GO:0003674(molecular_function);GO:0005575(cellular_component);GO:0008150(biological_process);GO:0016020(membrane);GO:0016021(integral component of membrane)	NA	K22191	NA	RIKEN cDNA 1700017D01 gene [Source:MGI Symbol;Acc:MGI:1916619]	0.0304297	0	0	0	0	0	inf	inf	1	1	up	no
MSTRG.31848	1700018B08Rik	ENSMUST00000182460;ENSMUST00000034265	GO:0003674(molecular_function);GO:0005575(cellular_component);GO:0008150(biological_process);GO:0008150(biological_process)	NA	NA	NA	RIKEN cDNA 1700018B08 gene [Source:MGI Symbol;Acc:MGI:1923655]	0	0.0137544	0	0	0.0259299	0	0.530446	-0.914721	1	1	down	no
MSTRG.21766	1700018M17Rik	ENSMUST00000052502	NA	NA	NA	NA	RIKEN cDNA 1700018M17 gene [Source:MGI Symbol;Acc:MGI:1919495]	0	0	0	0	0.063325	0	-inf	-inf	1	1	down	no
ENSMUSG00000060715	1700019A02Rik	ENSMUST00000190748	GO:0003674(molecular_function);GO:0005575(cellular_component);GO:0008150(biological_process)	NA	NA	NA	RIKEN cDNA 1700019A02 gene [Source:MGI Symbol;Acc:MGI:1916647]	0	0	0	0	0	0.0330802	-inf	-inf	1	1	down	no
ENSMUSG00000113770	1700019C18Rik	ENSMUST00000222085	NA	NA	NA	NA	RIKEN cDNA 1700019C18 gene [Source:MGI Symbol;Acc:MGI:1922793]	0.0525997	0	0	0	0	0	inf	inf	1	1	up	no
MSTRG.504	1700019D03Rik	ENSMUST00000050567;ENSMUST00000114493	GO:0003674(molecular_function);GO:0005886(plasma membrane);GO:0008150(biological_process);GO:0016020(membrane);GO:0034237(protein kinase A regulatory subunit binding);GO:0034237(protein kinase A regulatory subunit binding)	NA	NA	NA	RIKEN cDNA 1700019D03 gene [Source:MGI Symbol;Acc:MGI:1914330]	0.331363	0.106268	0.173629	0.535044	0.233455	0.253456	0.598128	-0.741474	0.36465	0.960771	down	no
ENSMUSG00000027409	1700020A23Rik	ENSMUST00000028898	GO:0003674(molecular_function);GO:0005575(cellular_component);GO:0008150(biological_process);GO:0016020(membrane);GO:0016021(integral component of membrane)	NA	NA	NA	RIKEN cDNA 1700020A23 gene [Source:MGI Symbol;Acc:MGI:1922906]	0.173892	0.13354	0.291653	0.237108	0.0751213	0	1.91874	0.940157	1	1	up	no
MSTRG.15725	1700020D05Rik	ENSMUST00000189704	GO:0003674(molecular_function);GO:0005575(cellular_component);GO:0008150(biological_process)	NA	NA	NA	RIKEN cDNA 1700020D05 gene [Source:MGI Symbol;Acc:MGI:1922805]	0.731083	0	0.6308	0.517636	0.415741	0.424761	1.00276	0.00397269	1	1	up	no
MSTRG.5340	1700020L24Rik	ENSMUST00000188702;ENSMUST00000037378	GO:0003674(molecular_function);GO:0005575(cellular_component);GO:0008150(biological_process);GO:0008150(biological_process)	NA	NA	NA	RIKEN cDNA 1700020L24 gene [Source:MGI Symbol;Acc:MGI:1913580]	0.423479	0.584597	0.27757	0.785654	0.458189	0.452602	0.757848	-0.40002	1	1	down	no
ENSMUSG00000050844	1700020N01Rik	ENSMUST00000057341	GO:0003674(molecular_function);GO:0003676(nucleic acid binding);GO:0005575(cellular_component);GO:0005622(intracellular);GO:0006355(regulation of transcription, DNA-templated);GO:0008150(biological_process)	NA	NA	NA	RIKEN cDNA 1700020N01 gene [Source:MGI Symbol;Acc:MGI:1914942]	0	0.191155	0	0.202179	0.0980256	0	0.63675	-0.651202	1	1	down	no
MSTRG.2994	1700021F05Rik	ENSMUST00000147196;ENSMUST00000214198;ENSMUST00000152926	GO:0003674(molecular_function);GO:0005739(mitochondrion);GO:0008150(biological_process);GO:0008150(biological_process)	NA	NA	NA	RIKEN cDNA 1700021F05 gene [Source:MGI Symbol;Acc:MGI:1915101]	2.16089	1.06568	2.78062	4.20387	1.46281	4.93728	0.566503	-0.819844	0.205141	0.911426	down	no
MSTRG.21485	1700022I11Rik	ENSMUST00000139127;ENSMUST00000030163;ENSMUST00000189414	GO:0003674(molecular_function);GO:0005575(cellular_component);GO:0008150(biological_process);GO:0008150(biological_process)	NA	NA	NA	RIKEN cDNA 1700022I11 gene [Source:MGI Symbol;Acc:MGI:1914567]	2.62197	4.044	3.23809	1.46381	3.19459	0.922965	1.77449	0.827402	0.0596769	0.772001	up	no
MSTRG.13439	1700022N22Rik	ENSMUST00000235322;ENSMUST00000235528	NA	NA	NA	NA	RIKEN cDNA 1700022N22 gene [Source:MGI Symbol;Acc:MGI:1916681]	1.34173	1.36916	1.34223	1.00364	1.79168	2.026	0.840666	-0.250395	0.889835	0.995262	down	no
ENSMUSG00000069890	1700024J04Rik	ENSMUST00000093146	NA	NA	NA	NA	RIKEN cDNA 1700024J04 gene [Source:MGI Symbol;Acc:MGI:1919098]	0	0	0	0	0	0.070212	-inf	-inf	1	1	down	no
MSTRG.1654	1700025G04Rik	ENSMUST00000044581;ENSMUST00000187603;ENSMUST00000121533;ENSMUST00000128433	GO:0003674(molecular_function);GO:0005575(cellular_component);GO:0008150(biological_process);GO:0008150(biological_process)	NA	NA	NA	RIKEN cDNA 1700025G04 gene [Source:MGI Symbol;Acc:MGI:1916649]	4.57218	2.49251	7.07728	7.25096	3.30602	7.76356	0.771919	-0.373479	0.648474	0.987825	down	no
ENSMUSG00000114681	1700026N04Rik	ENSMUST00000224610	NA	NA	NA	NA	RIKEN cDNA 1700026N04 gene [Source:MGI Symbol;Acc:MGI:1919521]	0	0	0	0	0.096733	0	-inf	-inf	1	1	down	no
MSTRG.28316	1700028J19Rik	ENSMUST00000206686;ENSMUST00000037220;ENSMUST00000208099;ENSMUST00000236952;ENSMUST00000237383	GO:0016020(membrane);GO:0016021(integral component of membrane);GO:0016021(integral component of membrane)	NA	NA	NA	RIKEN cDNA 1700028J19 gene [Source:MGI Symbol;Acc:MGI:1917254]	0.0667542	0	0.0243083	0.0600362	0.0490805	0.0759586	0.492029	-1.02318	1	1	down	no
ENSMUSG00000031452	1700029H14Rik	ENSMUST00000209207;ENSMUST00000187391	GO:0003674(molecular_function);GO:0005575(cellular_component);GO:0008150(biological_process);GO:0008150(biological_process)	NA	NA	NA	RIKEN cDNA 1700029H14 gene [Source:MGI Symbol;Acc:MGI:1913751]	0.0529397	0.205412	0	0	0.157404	0	1.64133	0.71487	1	1	up	no
MSTRG.17966	1700029I15Rik	ENSMUST00000189714;ENSMUST00000191292;ENSMUST00000111280	GO:0003674(molecular_function);GO:0005575(cellular_component);GO:0005576(extracellular region);GO:0008150(biological_process);GO:0016020(membrane);GO:0016021(integral component of membrane);GO:0016021(integral component of membrane)	NA	NA	NA	RIKEN cDNA 1700029I15 gene [Source:MGI Symbol;Acc:MGI:1916742]	0.624543	0.889198	0.625873	0.678863	0.963604	0.719165	0.905989	-0.142434	0.962509	1	down	no
ENSMUSG00000071103	1700029J07Rik	ENSMUST00000095323	GO:0003674(molecular_function);GO:0005737(cytoplasm);GO:0005813(centrosome);GO:0005815(microtubule organizing center);GO:0005856(cytoskeleton);GO:0008150(biological_process)	NA	NA	NA	RIKEN cDNA 1700029J07 gene [Source:MGI Symbol;Acc:MGI:1916729]	0.276747	0.022993	0.429944	0.279978	0.280219	0.640258	0.60784	-0.718238	0.487434	0.975309	down	no
ENSMUSG00000091071	1700030C10Rik	ENSMUST00000110971	NA	NA	NA	NA	RIKEN cDNA 1700030C10 gene [Source:MGI Symbol;Acc:MGI:1916763]	0	0	0	0.116789	0	0.106703	-inf	-inf	1	1	down	no
ENSMUSG00000031847	1700030J22Rik	ENSMUST00000070577	GO:0003674(molecular_function);GO:0005634(nucleus);GO:0005654(nucleoplasm);GO:0005829(cytosol);GO:0008150(biological_process)	NA	NA	NA	RIKEN cDNA 1700030J22 gene [Source:MGI Symbol;Acc:MGI:1916778]	0.046282	0.0311497	0.137415	0.144152	0.0851229	0.102054	0.648437	-0.624962	1	1	down	no
MSTRG.30700	1700030K09Rik	ENSMUST00000064853;ENSMUST00000139130	GO:0003674(molecular_function);GO:0005575(cellular_component);GO:0008150(biological_process);GO:0008150(biological_process)	NA	NA	NA	RIKEN cDNA 1700030K09 gene [Source:MGI Symbol;Acc:MGI:1919504]	1.66221	1.09627	1.09804	1.34398	1.9972	1.1525	0.858211	-0.220595	0.889168	0.995262	down	no
MSTRG.6865	1700030L22Rik	ENSMUST00000222223;ENSMUST00000221214	NA	NA	NA	NA	RIKEN cDNA 1700030L22 gene [Source:MGI Symbol;Acc:MGI:1922826]	0	0.111196	0.0118614	0	0.0350511	0	3.51081	1.8118	1	1	up	no
MSTRG.19654	1700034I23Rik	ENSMUST00000099123	GO:0000422(autophagy of mitochondrion);GO:0003674(molecular_function);GO:0005739(mitochondrion);GO:0031307(integral component of mitochondrial outer membrane)	NA	NA	NA	RIKEN cDNA 1700034I23 gene [Source:MGI Symbol;Acc:MGI:1920547]	0.248669	0.158018	0.205199	0.165847	0.127602	0.219237	1.19349	0.255187	1	1	up	no
MSTRG.27610	1700034J05Rik	ENSMUST00000036592	GO:0003674(molecular_function);GO:0005575(cellular_component);GO:0008150(biological_process)	NA	NA	NA	RIKEN cDNA 1700034J05 gene [Source:MGI Symbol;Acc:MGI:1920594]	0.569491	0.621965	0.549272	0.361067	0.884912	0.391501	1.06305	0.0882135	0.677216	0.988765	up	no
MSTRG.11869	1700037C18Rik	ENSMUST00000115859;ENSMUST00000123235;ENSMUST00000006139;ENSMUST00000177519	GO:0003674(molecular_function);GO:0005575(cellular_component);GO:0008150(biological_process);GO:0008150(biological_process)	NA	NA	NA	RIKEN cDNA 1700037C18 gene [Source:MGI Symbol;Acc:MGI:1920511]	0.517084	0.178715	0.309526	0.562538	0.640188	0.910395	0.475754	-1.07171	0.128411	0.873792	down	no
MSTRG.8667	1700037F03Rik	ENSMUST00000223032	NA	NA	NA	NA	RIKEN cDNA 1700037F03 gene [Source:MGI Symbol;Acc:MGI:1914566]	0	0.198195	0.225613	0	0	0.447572	0.946905	-0.078709	1	1	down	no
MSTRG.18446	1700037H04Rik	ENSMUST00000103188;ENSMUST00000136838;ENSMUST00000133602;ENSMUST00000184535;ENSMUST00000184121;ENSMUST00000028800	GO:0003674(molecular_function);GO:0005575(cellular_component);GO:0008150(biological_process);GO:0008150(biological_process)	NA	NA	NA	RIKEN cDNA 1700037H04 gene [Source:MGI Symbol;Acc:MGI:1914576]	1.7815	1.34331	1.19791	2.52885	1.85024	2.51789	0.626753	-0.674032	0.294972	0.946854	down	no
ENSMUSG00000099349	1700047G03Rik	ENSMUST00000227822;ENSMUST00000227915	NA	NA	NA	NA	RIKEN cDNA 1700047G03 gene [Source:MGI Symbol;Acc:MGI:1920589]	0.00838821	0.0350134	0.0168227	0.0111798	0	0	5.38687	2.42945	1	1	up	no
MSTRG.6913	1700047I17Rik2	ENSMUST00000177978	GO:0003674(molecular_function);GO:0005575(cellular_component);GO:0008150(biological_process)	NA	NA	NA	RIKEN cDNA 1700047I17 gene 2 [Source:MGI Symbol;Acc:MGI:3714351]	1.6168	1.47125	1.28405	1.86004	1.91392	2.01229	0.755601	-0.404304	0.61492	0.986512	down	no
MSTRG.16493	1700054A03Rik	ENSMUST00000235589	NA	NA	NA	NA	RIKEN cDNA 1700054A03 gene [Source:MGI Symbol;Acc:MGI:1925707]	0.0131906	0.00457182	0	0	0.0319207	0.0135861	0.390325	-1.35725	1	1	down	no
MSTRG.2250	1700056E22Rik	ENSMUST00000050306	NA	NA	NA	NA	RIKEN cDNA 1700056E22 gene [Source:MGI Symbol;Acc:MGI:1920613]	0.0875804	0.156348	0.324499	0.472376	0.219427	0.284595	0.582167	-0.780495	1	1	down	no
MSTRG.14113	1700061G19Rik	ENSMUST00000025048	GO:0003674(molecular_function);GO:0003824(catalytic activity);GO:0005575(cellular_component);GO:0008150(biological_process)	00061(Fatty acid biosynthesis);00071(Fatty acid degradation);03320(PPAR signaling pathway);04920(Adipocytokine signaling pathway)	K15013	EC:6.2.1.3	RIKEN cDNA 1700061G19 gene [Source:MGI Symbol;Acc:MGI:1925875]	0.0804067	0.063816	0.0854577	0.0598069	0.107051	0.0470815	1.07357	0.102422	1	1	up	no
MSTRG.14885	1700066B19Rik	ENSMUST00000143778;ENSMUST00000097617	GO:0003674(molecular_function);GO:0005575(cellular_component);GO:0008150(biological_process);GO:0016020(membrane);GO:0016021(integral component of membrane);GO:0016021(integral component of membrane)	NA	NA	NA	RIKEN cDNA 1700066B19 gene [Source:MGI Symbol;Acc:MGI:1920699]	0.1444	0.0130894	0.0944918	0.103049	0.0535516	0.141511	0.845258	-0.242537	1	1	down	no
ENSMUSG00000038323	1700066M21Rik	ENSMUST00000042734;ENSMUST00000187255;ENSMUST00000185952	GO:0003674(molecular_function);GO:0005575(cellular_component);GO:0005576(extracellular region);GO:0008150(biological_process);GO:0008150(biological_process)	NA	NA	NA	RIKEN cDNA 1700066M21 gene [Source:MGI Symbol;Acc:MGI:1920717]	0.698779	0.153733	1.14883	1.26068	0.57395	1.21372	0.656533	-0.60706	0.495265	0.975309	down	no
MSTRG.30852	1700067K01Rik	ENSMUST00000140120;ENSMUST00000060357	GO:0003674(molecular_function);GO:0005575(cellular_component);GO:0008150(biological_process);GO:0008150(biological_process)	NA	NA	NA	RIKEN cDNA 1700067K01 gene [Source:MGI Symbol;Acc:MGI:1920703]	0.354446	0.298668	0.416478	0.30429	0.635243	0.255675	0.8949	-0.160202	1	1	down	no
ENSMUSG00000021545	1700067P10Rik	ENSMUST00000233043	GO:0003674(molecular_function);GO:0005575(cellular_component);GO:0008150(biological_process)	NA	NA	NA	RIKEN cDNA 1700067P10 gene [Source:MGI Symbol;Acc:MGI:1915474]	0	0	0.0419478	0	0	0	inf	inf	1	1	up	no
ENSMUSG00000087204	1700073E17Rik	ENSMUST00000148424	NA	NA	NA	NA	RIKEN cDNA 1700073E17 gene [Source:MGI Symbol;Acc:MGI:1920734]	0.132254	0	0	0	0	0	inf	inf	1	1	up	no
MSTRG.6893	1700081N11Rik	ENSMUST00000221447	NA	NA	NA	NA	RIKEN cDNA 1700081N11 gene [Source:MGI Symbol;Acc:MGI:1920778]	0.52451	0.326891	0.199677	0.490734	0.953647	0.457891	0.552538	-0.855854	1	1	down	no
MSTRG.10788	1700084J12Rik	ENSMUST00000187707	NA	NA	NA	NA	RIKEN cDNA 1700084J12 gene [Source:MGI Symbol;Acc:MGI:1920736]	0.0384731	0.0672656	0.114282	0.38351	0.0894883	0.406045	0.250296	-1.9983	1	1	down	no
MSTRG.11174	1700085D07Rik	ENSMUST00000228696	NA	NA	NA	NA	RIKEN cDNA 1700085D07 gene [Source:MGI Symbol;Acc:MGI:1920741]	0.601012	0.482905	0	0.508644	0	0	2.13099	1.09153	1	1	up	no
MSTRG.4907	1700086D15Rik	ENSMUST00000108696	GO:0003674(molecular_function);GO:0005575(cellular_component);GO:0008150(biological_process)	NA	NA	NA	RIKEN cDNA 1700086D15 gene [Source:MGI Symbol;Acc:MGI:1921532]	0.323084	0.181798	0.037158	0.118829	0.433763	0.11081	0.817061	-0.291484	1	1	down	no
MSTRG.14950	1700086O06Rik	ENSMUST00000235608;ENSMUST00000236219	NA	NA	NA	NA	RIKEN cDNA 1700086O06 gene [Source:MGI Symbol;Acc:MGI:1920766]	0.45836	0.131932	0.312769	0.124231	0.242931	0.517489	1.02081	0.0297164	0.867286	0.993036	up	no
ENSMUSG00000115099	1700087I21Rik	ENSMUST00000226705;ENSMUST00000228080	NA	NA	NA	NA	RIKEN cDNA 1700087I21 gene [Source:MGI Symbol;Acc:MGI:1923869]	0.198043	0	0.0929719	0.0454882	0.0562947	0	2.85917	1.5156	1	1	up	no
MSTRG.9600	1700087M22Rik	ENSMUST00000227408	NA	NA	NA	NA	RIKEN cDNA 1700087M22 gene [Source:MGI Symbol;Acc:MGI:1925717]	0	0	0	0.416216	0	0	-inf	-inf	1	1	down	no
MSTRG.11342	1700088E04Rik	ENSMUST00000185944;ENSMUST00000190400;ENSMUST00000190959;ENSMUST00000187550;ENSMUST00000189761;ENSMUST00000186459;ENSMUST00000169604;ENSMUST00000186559;ENSMUST00000191006	GO:0003674(molecular_function);GO:0005575(cellular_component);GO:0008150(biological_process);GO:0008150(biological_process)	NA	NA	NA	RIKEN cDNA 1700088E04 gene [Source:MGI Symbol;Acc:MGI:1920774]	0.256559	0.285998	0.134503	0.171561	0.371868	0.213002	0.895072	-0.159924	0.977731	1	down	no
MSTRG.15852	1700092M07Rik	ENSMUST00000187020	GO:0003674(molecular_function);GO:0005575(cellular_component);GO:0008150(biological_process)	NA	NA	NA	RIKEN cDNA 1700092M07 gene [Source:MGI Symbol;Acc:MGI:1921557]	0.303929	0.444237	0.170091	0.342519	0.168893	0.227713	1.24236	0.313078	1	1	up	no
ENSMUSG00000020286	1700093K21Rik	ENSMUST00000156629	GO:0003674(molecular_function);GO:0005575(cellular_component);GO:0008150(biological_process);GO:0016020(membrane);GO:0016021(integral component of membrane)	NA	NA	NA	RIKEN cDNA 1700093K21 gene [Source:MGI Symbol;Acc:MGI:1914608]	0	0	0.0470329	0	0	0.0531417	0.885047	-0.176175	1	1	down	no
MSTRG.33237	1700102P08Rik	ENSMUST00000035234;ENSMUST00000192995	NA	NA	NA	NA	RIKEN cDNA 1700102P08 gene [Source:MGI Symbol;Acc:MGI:2148248]	0.363936	0.712337	0.348973	0.306189	0.407039	0.294671	1.41408	0.499861	1	1	up	no
MSTRG.23283	1700109H08Rik;Fam133b	ENSMUST00000198134;ENSMUST00000115527;ENSMUST00000200354;ENSMUST00000198598;ENSMUST00000196059;ENSMUST00000196499;ENSMUST00000156973;ENSMUST00000195924;ENSMUST00000199666	GO:0003674(molecular_function);GO:0005509(calcium ion binding);GO:0005575(cellular_component);GO:0008150(biological_process);GO:0008150(biological_process)	NA	NA	NA	RIKEN cDNA 1700109H08 gene [Source:MGI Symbol;Acc:MGI:1924286];family with sequence similarity 133, member B [Source:MGI Symbol;Acc:MGI:1915402]	1.44737	1.02006	0.899999	0.947911	1.258	1.4722	0.915535	-0.127313	0.956789	1	down	no
MSTRG.11286	1700109K24Rik	ENSMUST00000227532	NA	NA	NA	NA	RIKEN cDNA 1700109K24 gene [Source:MGI Symbol;Acc:MGI:1921553]	1.0302	0.818915	1.19466	1.82595	0.872185	1.34629	0.752585	-0.410074	0.675479	0.988474	down	no
MSTRG.3651	1700113H08Rik	ENSMUST00000169849;ENSMUST00000189775;ENSMUST00000189456	GO:0003674(molecular_function);GO:0005575(cellular_component);GO:0008150(biological_process);GO:0008150(biological_process)	NA	NA	NA	RIKEN cDNA 1700113H08 gene [Source:MGI Symbol;Acc:MGI:1923890]	0.223052	0.0855371	0.133705	0.969479	0.103153	0.651769	0.256492	-1.96302	0.0394443	0.704237	down	yes
MSTRG.11681	1700120C14Rik	ENSMUST00000231167	NA	NA	NA	NA	RIKEN cDNA 1700120C14 gene [Source:MGI Symbol;Acc:MGI:1920850]	1.70682	1.24879	3.06179	7.19013	1.93346	3.5451	0.474982	-1.07405	0.109036	0.860361	down	no
ENSMUSG00000029526	1700123K08Rik	ENSMUST00000198778;ENSMUST00000199968	GO:0003674(molecular_function);GO:0005085(guanyl-nucleotide exchange factor activity);GO:0005575(cellular_component);GO:0005622(intracellular);GO:0007264(small GTPase mediated signal transduction);GO:0008150(biological_process);GO:0008150(biological_process)	NA	NA	NA	RIKEN cDNA 1700123K08 gene [Source:MGI Symbol;Acc:MGI:1923908]	0.0302067	0	0	0.0207624	0	0.0552177	0.397561	-1.33075	1	1	down	no
ENSMUSG00000072878	1700123L14Rik	ENSMUST00000090061	GO:0005096(GTPase activator activity);GO:0005634(nucleus);GO:0005643(nuclear pore);GO:0005737(cytoplasm);GO:0006606(protein import into nucleus);GO:0008536(Ran GTPase binding);GO:0043547(positive regulation of GTPase activity);GO:0046907(intracellular transport)	NA	NA	NA	RIKEN cDNA 1700123L14 gene [Source:MGI Symbol;Acc:MGI:1925732]	0	0.037542	0	0.030899	0.054158	0	0.441375	-1.17992	1	1	down	no
MSTRG.9941	1700123O20Rik	ENSMUST00000038539;ENSMUST00000227269;ENSMUST00000226235;ENSMUST00000228027	GO:0003674(molecular_function);GO:0005739(mitochondrion);GO:0005829(cytosol);GO:0008150(biological_process);GO:0008150(biological_process)	NA	NA	NA	RIKEN cDNA 1700123O20 gene [Source:MGI Symbol;Acc:MGI:1920893]	2.31223	2.22229	2.31362	1.97873	1.3286	3.10422	1.06809	0.0950384	0.635926	0.987825	up	no
ENSMUSG00000018479	1700125H20Rik	ENSMUST00000018623	GO:0003674(molecular_function);GO:0005575(cellular_component);GO:0008150(biological_process)	NA	NA	NA	RIKEN cDNA 1700125H20 gene [Source:MGI Symbol;Acc:MGI:1920884]	0	0	0	0	0.0838342	0	-inf	-inf	1	1	down	no
ENSMUSG00000031998	1700128F08Rik	ENSMUST00000034483	NA	NA	NA	NA	RIKEN cDNA 1700128F08 gene [Source:MGI Symbol;Acc:MGI:1923919]	0	0	0	0.016609	0	0	-inf	-inf	1	1	down	no
MSTRG.29872	1810010D01Rik	ENSMUST00000207703;ENSMUST00000207841;ENSMUST00000208788	GO:0016020(membrane);GO:0016021(integral component of membrane);GO:0016021(integral component of membrane)	NA	NA	NA	RIKEN cDNA 1810010D01 gene [Source:MGI Symbol;Acc:MGI:1916283]	0.158655	0.12588	0.110758	0.120747	0.307093	0.165907	0.665762	-0.586922	1	1	down	no
MSTRG.5944	1810010H24Rik	ENSMUST00000140447;ENSMUST00000106767	GO:0005515(protein binding);GO:0005576(extracellular region);GO:0005576(extracellular region)	NA	NA	NA	RIKEN cDNA 1810010H24 gene [Source:MGI Symbol;Acc:MGI:1916316]	0.382164	0.241183	0.649529	0.827595	0.384838	0.363586	0.807653	-0.308192	0.81866	0.993036	down	no
MSTRG.11948	1810013L24Rik	ENSMUST00000023150;ENSMUST00000229318	GO:0003674(molecular_function);GO:0005575(cellular_component);GO:0008150(biological_process);GO:0008150(biological_process)	NA	NA	NA	RIKEN cDNA 1810013L24 gene [Source:MGI Symbol;Acc:MGI:1916303]	21.729	16.9088	18.9382	13.8955	22.125	19.4615	1.03774	0.0534491	0.635527	0.987825	up	no
MSTRG.3635	1810014B01Rik	ENSMUST00000218095;ENSMUST00000181587;ENSMUST00000218536;ENSMUST00000220419;ENSMUST00000218691;ENSMUST00000218106	NA	NA	NA	NA	RIKEN cDNA 1810014B01 gene [Source:MGI Symbol;Acc:MGI:1913513]	1.92365	1.00022	1.37109	2.20571	1.55644	1.68106	0.789052	-0.341808	0.704353	0.988855	down	no
MSTRG.19357	1810022K09Rik	ENSMUST00000108365;ENSMUST00000185384;ENSMUST00000186870;ENSMUST00000185423;ENSMUST00000190064	GO:0003674(molecular_function);GO:0005575(cellular_component);GO:0005575(cellular_component)	NA	NA	NA	RIKEN cDNA 1810022K09 gene [Source:MGI Symbol;Acc:MGI:1916376]	6.32708	4.7931	5.76914	5.4583	4.458	6.1274	1.05271	0.0741035	0.615305	0.986512	up	no
MSTRG.18351	1810024B03Rik	ENSMUST00000150956;ENSMUST00000056146	GO:0004672(protein kinase activity);GO:0004674(protein serine/threonine kinase activity);GO:0005524(ATP binding);GO:0005634(nucleus);GO:0005737(cytoplasm);GO:0006468(protein phosphorylation);GO:0035556(intracellular signal transduction);GO:0035556(intracellular signal transduction)	NA	NA	NA	RIKEN cDNA 1810024B03 gene [Source:MGI Symbol;Acc:MGI:1925560]	0.420171	0.288182	0.25717	0.235378	0.252525	0.372752	1.12185	0.165875	0.617362	0.986512	up	no
MSTRG.33629	1810030O07Rik	ENSMUST00000060108	GO:0003674(molecular_function);GO:0005575(cellular_component);GO:0008150(biological_process)	NA	NA	NA	RIKEN cDNA 1810030O07 gene [Source:MGI Symbol;Acc:MGI:1916405]	2.30885	2.83269	4.71965	4.99143	3.02185	1.68191	1.01712	0.0244928	0.726871	0.988855	up	no
MSTRG.6132	1810032O08Rik;Snord1a;Snord1c;Snord1b	ENSMUST00000106378;ENSMUST00000144049;ENSMUST00000139934;ENSMUST00000083160;ENSMUST00000083706;ENSMUST00000142834;ENSMUST00000134818;ENSMUST00000131260;ENSMUST00000104416;ENSMUST00000153405	NA	NA	NA	NA	RIKEN cDNA 1810032O08 gene [Source:MGI Symbol;Acc:MGI:1913543];small nucleolar RNA, C/D box 1A [Source:MGI Symbol;Acc:MGI:3819525];small nucleolar RNA, C/D box 1C [Source:MGI Symbol;Acc:MGI:3819527];small nucleolar RNA, C/D box 1B [Source:MGI Symbol;Acc:MGI:3819526]	0.628866	1.50406	0.613982	0.309862	0.865372	1.06374	1.22686	0.294973	0.466356	0.975309	up	no
MSTRG.8554	1810034E14Rik	ENSMUST00000222277	NA	NA	NA	NA	RIKEN cDNA 1810034E14 gene [Source:MGI Symbol;Acc:MGI:1913753]	1.08409	0.98324	0.79143	0.813649	0.992349	1.38195	0.896741	-0.157236	0.990504	1	down	no
MSTRG.20777	1810037I17Rik	ENSMUST00000106429	GO:0003674(molecular_function);GO:0005575(cellular_component);GO:0008150(biological_process);GO:0016020(membrane);GO:0016021(integral component of membrane)	NA	NA	NA	RIKEN cDNA 1810037I17 gene [Source:MGI Symbol;Acc:MGI:1914954]	6.46629	3.00917	6.20611	7.89288	4.38645	7.79871	0.781031	-0.356548	0.668498	0.988474	down	no
MSTRG.3377	1810043G02Rik	ENSMUST00000136275;ENSMUST00000105397;ENSMUST00000149074;ENSMUST00000105398;ENSMUST00000130949	GO:0001750(photoreceptor outer segment);GO:0003674(molecular_function);GO:0005515(protein binding);GO:0005737(cytoplasm);GO:0005739(mitochondrion);GO:0005856(cytoskeleton);GO:0005886(plasma membrane);GO:0005929(cilium);GO:0006974(cellular response to DNA damage stimulus);GO:0007010(cytoskeleton organization);GO:0007224(smoothened signaling pathway);GO:0008360(regulation of cell shape);GO:0030030(…	NA	NA	NA	RIKEN cDNA 1810043G02 gene [Source:MGI Symbol;Acc:MGI:1915134]	0.7068	0.845636	0.586878	0.585909	1.02765	0.639267	0.949615	-0.0745858	0.852127	0.993036	down	no
ENSMUSG00000116846	1810044K17Rik	ENSMUST00000232030	NA	NA	NA	NA	RIKEN cDNA 1810044K17 gene [Source:MGI Symbol;Acc:MGI:1924010]	0	0	0	0	0.098048	0	-inf	-inf	1	1	down	no
MSTRG.10691	1810049J17Rik	ENSMUST00000180521	NA	NA	NA	NA	RIKEN cDNA 1810049J17 gene [Source:MGI Symbol;Acc:MGI:3704453]	0	1.2003	0	0	3.87434	1.66575	0.216656	-2.20652	1	1	down	no
ENSMUSG00000100277	1810053B23Rik	ENSMUST00000232060;ENSMUST00000231338	NA	NA	NA	NA	RIKEN cDNA 1810053B23 gene [Source:MGI Symbol;Acc:MGI:1917107]	0.00402417	0	0	0	0.0116634	0	0.345026	-1.53522	1	1	down	no
MSTRG.15622	1810055G02Rik	ENSMUST00000237955;ENSMUST00000039048;ENSMUST00000237320	GO:0003674(molecular_function);GO:0005575(cellular_component);GO:0005794(Golgi apparatus);GO:0005886(plasma membrane);GO:0008150(biological_process);GO:0016020(membrane);GO:0016021(integral component of membrane);GO:0016021(integral component of membrane)	NA	NA	NA	RIKEN cDNA 1810055G02 gene [Source:MGI Symbol;Acc:MGI:1919306]	1.26647	0.583919	1.65995	2.69181	1.0774	3.41383	0.488699	-1.03298	0.149883	0.883964	down	no
ENSMUSG00000027713	1810062G17Rik	ENSMUST00000029268	GO:0003674(molecular_function);GO:0005575(cellular_component);GO:0008150(biological_process)	NA	NA	NA	RIKEN cDNA 1810062G17 gene [Source:MGI Symbol;Acc:MGI:1919532]	0	0	0	0.059254	0.063258	0	-inf	-inf	1	1	down	no
MSTRG.9357	1810062O18Rik	ENSMUST00000224755;ENSMUST00000223899;ENSMUST00000225721	NA	NA	NA	NA	RIKEN cDNA 1810062O18 gene [Source:MGI Symbol;Acc:MGI:1922852]	0.334753	0.729359	0.725206	0.305566	0.642678	0.435379	1.29321	0.370959	0.446376	0.973623	up	no
ENSMUSG00000051606	2010001K21Rik	ENSMUST00000224305;ENSMUST00000224451;ENSMUST00000060680;ENSMUST00000224739	NA	NA	NA	NA	RIKEN cDNA 2010001K21 gene [Source:MGI Symbol;Acc:MGI:1917079]	0.00359127	0.0182621	0.0166056	0	0	0	inf	inf	1	1	up	no
ENSMUSG00000042041	2010003K11Rik	ENSMUST00000048482	GO:0003674(molecular_function);GO:0005575(cellular_component);GO:0008150(biological_process)	NA	NA	NA	RIKEN cDNA 2010003K11 gene [Source:MGI Symbol;Acc:MGI:1917111]	0	0	0	0	0.049382	0	-inf	-inf	1	1	down	no
MSTRG.15485	2010010A06Rik	ENSMUST00000190465;ENSMUST00000185628;ENSMUST00000186356	NA	NA	NA	NA	RIKEN cDNA 2010010A06 gene [Source:MGI Symbol;Acc:MGI:1913686]	0.335936	0.21105	0.24637	0.185749	0.462165	0.0608318	1.11938	0.162703	1	1	up	no
MSTRG.24366	2010109A12Rik	ENSMUST00000201993;ENSMUST00000031330	GO:0003674(molecular_function);GO:0005575(cellular_component);GO:0008150(biological_process);GO:0008150(biological_process)	NA	NA	NA	RIKEN cDNA 2010109A12 gene [Source:MGI Symbol;Acc:MGI:1922860]	0.0971341	0	0.0472776	0.113823	0.0586909	0.190174	0.398171	-1.32854	1	1	down	no
ENSMUSG00000063522	2010109I03Rik	ENSMUST00000190826	GO:0003674(molecular_function);GO:0008150(biological_process)	NA	K06846	NA	RIKEN cDNA 2010109I03 gene [Source:MGI Symbol;Acc:MGI:1914288]	0	0	0	0.0163477	0	0.019371	-inf	-inf	1	1	down	no
MSTRG.8531	2010111I01Rik;Mir23b;Mir24-1;Mir27b	ENSMUST00000021911;ENSMUST00000220863;ENSMUST00000220884;ENSMUST00000220670;ENSMUST00000091560;ENSMUST00000222929;ENSMUST00000222846;ENSMUST00000159152;ENSMUST00000222181;ENSMUST00000221108;ENSMUST00000222680;ENSMUST00000223204;ENSMUST00000222721;ENSMUST00000221364;ENSMUST00000222907;ENSMUST00000220457;ENSMUST00000223007;ENSMUST00000221501;ENSMUST00000221938;ENSMUST00000223185;ENSMUST00000083665;…	GO:0004177(aminopeptidase activity);GO:0005730(nucleolus);GO:0006508(proteolysis);GO:0008237(metallopeptidase activity);GO:0008270(zinc ion binding);GO:0070006(metalloaminopeptidase activity);GO:0010595(positive regulation of endothelial cell migration);GO:0010667(negative regulation of cardiac muscle cell apoptotic process);GO:0010804(negative regulation of tumor necrosis factor-mediated signali…	05206(MicroRNAs in cancer)	K09606;K17394	EC:3.4.11.-	RIKEN cDNA 2010111I01 gene [Source:MGI Symbol;Acc:MGI:1919311];microRNA 23b [Source:MGI Symbol;Acc:MGI:2676898];microRNA 24-1 [Source:MGI Symbol;Acc:MGI:2676899];microRNA 27b [Source:MGI Symbol;Acc:MGI:2676903]	2.82071	4.65586	3.26768	2.26964	4.89292	2.50685	1.11116	0.152065	0.483159	0.975309	up	no
ENSMUSG00000026090	2010300C02Rik	ENSMUST00000160023;ENSMUST00000160589;ENSMUST00000162875	GO:0003674(molecular_function);GO:0005575(cellular_component);GO:0008150(biological_process);GO:0008150(biological_process)	NA	NA	NA	RIKEN cDNA 2010300C02 gene [Source:MGI Symbol;Acc:MGI:1919347]	0.202113	0.195888	0.146955	0.0968026	0.151023	0.262172	1.06855	0.0956502	0.712213	0.988855	up	no
MSTRG.33541	2010315B03Rik	ENSMUST00000177714;ENSMUST00000185949;ENSMUST00000189915;ENSMUST00000186041	GO:0003676(nucleic acid binding);GO:0005622(intracellular);GO:0006355(regulation of transcription, DNA-templated);GO:0046872(metal ion binding);GO:0046872(metal ion binding)	NA	NA	NA	RIKEN cDNA 2010315B03 gene [Source:MGI Symbol;Acc:MGI:1919321]	0.827711	0.385174	0.561491	1.37796	1.0366	1.52802	0.450054	-1.15183	0.0639434	0.784457	down	no
MSTRG.28093	2200002D01Rik	ENSMUST00000032808;ENSMUST00000151339	GO:0003674(molecular_function);GO:0005634(nucleus);GO:0005730(nucleolus);GO:0008150(biological_process);GO:0008150(biological_process)	NA	NA	NA	RIKEN cDNA 2200002D01 gene [Source:MGI Symbol;Acc:MGI:1919525]	0.568696	0.603572	0.46996	0.800172	0.395173	0.731108	0.852462	-0.230293	0.939617	0.99994	down	no
MSTRG.30859	2210011C24Rik;Mir1199	ENSMUST00000190457;ENSMUST00000188195;ENSMUST00000191523;ENSMUST00000117015;ENSMUST00000056686;ENSMUST00000185457	GO:0003674(molecular_function);GO:0005575(cellular_component);GO:0008150(biological_process);GO:0008150(biological_process)	NA	NA	NA	RIKEN cDNA 2210011C24 gene [Source:MGI Symbol;Acc:MGI:1917384];microRNA 1199 [Source:MGI Symbol;Acc:MGI:3783372]	0.526875	0.211235	1.16519	1.04694	0.976387	1.21527	0.587693	-0.766865	0.390679	0.964169	down	no
MSTRG.8458	2210016F16Rik	ENSMUST00000022032	GO:0003674(molecular_function);GO:0005575(cellular_component);GO:0006400(tRNA modification);GO:0101030(tRNA-guanine transglycosylation)	NA	NA	NA	RIKEN cDNA 2210016F16 gene [Source:MGI Symbol;Acc:MGI:1917403]	3.23675	1.33001	1.2805	3.73332	1.77811	2.42663	0.736611	-0.441025	0.550188	0.979967	down	no
MSTRG.24739	2210016L21Rik	ENSMUST00000031538;ENSMUST00000147743;ENSMUST00000140090;ENSMUST00000131427	GO:0016055(Wnt signaling pathway);GO:0016055(Wnt signaling pathway)	NA	NA	NA	RIKEN cDNA 2210016L21 gene [Source:MGI Symbol;Acc:MGI:1919607]	1.91393	1.18772	2.04236	2.59002	1.37717	2.81118	0.758886	-0.398045	0.631063	0.987709	down	no
MSTRG.12371	2210020O09Rik	ENSMUST00000232596	NA	NA	NA	NA	RIKEN cDNA 2210020O09 gene [Source:MGI Symbol;Acc:MGI:1919609]	0.591402	0	0.476255	0.104525	0.403185	0.501524	1.05789	0.0811875	1	1	up	no
ENSMUSG00000113800	2210039B01Rik	ENSMUST00000222490	NA	NA	NA	NA	RIKEN cDNA 2210039B01 gene [Source:MGI Symbol;Acc:MGI:1920894]	0	0	0.016529	0.155115	0	0	0.10656	-3.23027	1	1	down	no
ENSMUSG00000037145	2210407C18Rik	ENSMUST00000108821	GO:0003674(molecular_function);GO:0005575(cellular_component);GO:0009617(response to bacterium)	NA	NA	NA	RIKEN cDNA 2210407C18 gene [Source:MGI Symbol;Acc:MGI:1925604]	0	0	0	0	0	0.0831821	-inf	-inf	1	1	down	no
MSTRG.8696	2210408I21Rik	ENSMUST00000168779;ENSMUST00000225605;ENSMUST00000225992;ENSMUST00000225960	GO:0003674(molecular_function);GO:0005575(cellular_component);GO:0008150(biological_process);GO:0008150(biological_process)	NA	NA	NA	RIKEN cDNA 2210408I21 gene [Source:MGI Symbol;Acc:MGI:1919621]	0.781186	1.75097	0.784935	0.726675	1.74785	0.656702	1.05936	0.0831934	0.636785	0.987825	up	no
MSTRG.15261	2210409D07Rik	ENSMUST00000236285	NA	NA	NA	NA	RIKEN cDNA 2210409D07 gene [Source:NCBI gene;Acc:70157]	0.044553	0	0	0	0	0	inf	inf	1	1	up	no
MSTRG.19170	2210418O10Rik	ENSMUST00000166464;ENSMUST00000099009;ENSMUST00000135430	GO:0003674(molecular_function);GO:0003676(nucleic acid binding);GO:0005575(cellular_component);GO:0005622(intracellular);GO:0006355(regulation of transcription, DNA-templated);GO:0008150(biological_process);GO:0046872(metal ion binding);GO:0046872(metal ion binding)	NA	NA	NA	RIKEN cDNA 2210418O10 gene [Source:MGI Symbol;Acc:MGI:1924208]	0.682084	0.165535	0.242611	0.199702	0.240823	0.182984	1.74854	0.806151	0.199759	0.908644	up	no
MSTRG.32561	2300009A05Rik	ENSMUST00000185528;ENSMUST00000168665;ENSMUST00000186165;ENSMUST00000187234	GO:0003674(molecular_function);GO:0005575(cellular_component);GO:0005576(extracellular region);GO:0008150(biological_process);GO:0008150(biological_process)	NA	NA	NA	RIKEN cDNA 2300009A05 gene [Source:MGI Symbol;Acc:MGI:1916728]	1.62928	0.72497	1.27696	2.12075	1.78383	3.12767	0.516365	-0.953536	0.150222	0.883964	down	no
MSTRG.21840	2310002L09Rik	ENSMUST00000030101;ENSMUST00000095023;ENSMUST00000149981	GO:0005739(mitochondrion);GO:0016020(membrane);GO:0016021(integral component of membrane);GO:0016021(integral component of membrane)	NA	NA	NA	RIKEN cDNA 2310002L09 gene [Source:MGI Symbol;Acc:MGI:1916780]	14.8444	8.74994	21.1872	19.3612	18.4124	21.3228	0.757772	-0.400165	0.568521	0.981636	down	no
MSTRG.1587	2310009B15Rik	ENSMUST00000195075;ENSMUST00000193374;ENSMUST00000112025	GO:0003674(molecular_function);GO:0005575(cellular_component);GO:0008150(biological_process);GO:0008150(biological_process)	NA	NA	NA	RIKEN cDNA 2310009B15 gene [Source:MGI Symbol;Acc:MGI:1916799]	1.34191	0.683345	1.06455	1.754	0.805457	1.38386	0.783555	-0.351894	0.724552	0.988855	down	no
MSTRG.3469	2310011J03Rik	ENSMUST00000020341	GO:0003674(molecular_function);GO:0005575(cellular_component);GO:0008150(biological_process)	NA	NA	NA	RIKEN cDNA 2310011J03 gene [Source:MGI Symbol;Acc:MGI:1913624]	2.15322	2.235	1.81064	3.76046	3.01292	2.62652	0.65946	-0.600643	0.408306	0.9666	down	no
MSTRG.28011	2310022A10Rik	ENSMUST00000190656;ENSMUST00000186826;ENSMUST00000187960;ENSMUST00000067386;ENSMUST00000187032;ENSMUST00000186501;ENSMUST00000190903	GO:0005654(nucleoplasm);GO:0005654(nucleoplasm)	NA	NA	NA	RIKEN cDNA 2310022A10 gene [Source:MGI Symbol;Acc:MGI:1913617]	11.931	7.96717	13.4551	17.3009	7.5301	11.5294	0.917297	-0.12454	0.964383	1	down	no
MSTRG.31419	2310022B05Rik	ENSMUST00000034464	GO:0003674(molecular_function);GO:0005737(cytoplasm);GO:0005829(cytosol);GO:0008150(biological_process)	NA	NA	NA	RIKEN cDNA 2310022B05 gene [Source:MGI Symbol;Acc:MGI:1916801]	6.85223	4.83273	8.57874	5.97519	4.94956	4.33654	1.32778	0.409021	0.194342	0.905661	up	no
MSTRG.32364	2310030G06Rik	ENSMUST00000034564;ENSMUST00000215877	GO:0003674(molecular_function);GO:0008150(biological_process);GO:0008150(biological_process)	NA	NA	NA	RIKEN cDNA 2310030G06 gene [Source:MGI Symbol;Acc:MGI:1914202]	2.62847	1.42922	1.43485	1.28211	2.0397	1.87027	1.05787	0.0811598	0.692368	0.988855	up	no
MSTRG.4750	2310033P09Rik	ENSMUST00000020719	GO:0005515(protein binding);GO:0005575(cellular_component);GO:0008150(biological_process)	NA	NA	NA	RIKEN cDNA 2310033P09 gene [Source:MGI Symbol;Acc:MGI:1915112]	1.31697	1.60278	0.676866	1.6177	1.1789	1.26941	0.884554	-0.176978	1	1	down	no
MSTRG.16426	2310034G01Rik	ENSMUST00000189008	NA	NA	NA	NA	RIKEN cDNA 2310034G01 gene [Source:MGI Symbol;Acc:MGI:1922829]	0.402683	0.096222	0.12268	0.130372	0.08786	0.225829	1.39977	0.485194	1	1	up	no
MSTRG.13963	2310039H08Rik	ENSMUST00000071430	GO:0003674(molecular_function);GO:0005575(cellular_component);GO:0008150(biological_process)	NA	NA	NA	RIKEN cDNA 2310039H08 gene [Source:MGI Symbol;Acc:MGI:1914351]	22.8737	38.8812	23.546	19.4654	34.8241	17.1249	1.19445	0.256345	0.351454	0.959371	up	no
MSTRG.29662	2310057M21Rik	ENSMUST00000207117;ENSMUST00000059438;ENSMUST00000207354;ENSMUST00000208526;ENSMUST00000207305;ENSMUST00000208509	GO:0005575(cellular_component);GO:0008150(biological_process);GO:0042802(identical protein binding);GO:0042802(identical protein binding)	NA	NA	NA	RIKEN cDNA 2310057M21 gene [Source:MGI Symbol;Acc:MGI:1915527]	4.48057	3.41854	1.50791	0.720815	3.60807	1.15239	1.71621	0.779226	0.121888	0.872613	up	no
MSTRG.13822	2310061I04Rik	ENSMUST00000146451;ENSMUST00000148482;ENSMUST00000150056;ENSMUST00000148721;ENSMUST00000059740;ENSMUST00000156817;ENSMUST00000151274;ENSMUST00000154670	GO:0003674(molecular_function);GO:0005739(mitochondrion);GO:0008150(biological_process);GO:0016020(membrane);GO:0016021(integral component of membrane);GO:0016021(integral component of membrane)	NA	NA	NA	RIKEN cDNA 2310061I04 gene [Source:MGI Symbol;Acc:MGI:1916912]	32.0462	13.204	19.6958	25.7283	20.465	19.3407	0.991028	-0.0130017	0.804727	0.992677	down	no
MSTRG.8750	2310067P03Rik	ENSMUST00000225970	NA	NA	NA	NA	RIKEN cDNA 2310067P03 gene [Source:MGI Symbol;Acc:MGI:1917536]	0.014163	0	0.05841	0.088373	0	0.118769	0.350354	-1.51312	1	1	down	no
MSTRG.28319	2410002F23Rik;Gm15517;Snord88a;Gm23991	ENSMUST00000071296;ENSMUST00000055858;ENSMUST00000107948;ENSMUST00000107950;ENSMUST00000084937;ENSMUST00000188382;ENSMUST00000187314;ENSMUST00000187581;ENSMUST00000136210;ENSMUST00000116723;ENSMUST00000117033;ENSMUST00000186606;ENSMUST00000188111;ENSMUST00000188476;ENSMUST00000107949;ENSMUST00000144905;ENSMUST00000145653;ENSMUST00000146155;ENSMUST00000138978	GO:0016020(membrane);GO:0016021(integral component of membrane)	NA	NA	NA	RIKEN cDNA 2410002F23 gene [Source:MGI Symbol;Acc:MGI:1914226];predicted gene 15517 [Source:MGI Symbol;Acc:MGI:3782964];small nucleolar RNA, C/D box 88A [Source:MGI Symbol;Acc:MGI:3819560];predicted gene, 23991 [Source:MGI Symbol;Acc:MGI:5453768]	0.870355	0.90032	0.71609	0.741809	0.475542	0.755348	1.26059	0.3341	0.324868	0.955983	up	no
MSTRG.21035	2410004B18Rik	ENSMUST00000039571;ENSMUST00000188034;ENSMUST00000190472;ENSMUST00000189656;ENSMUST00000134575;ENSMUST00000152783;ENSMUST00000138876	GO:0005634(nucleus);GO:0008150(biological_process);GO:0008150(biological_process)	NA	NA	NA	RIKEN cDNA 2410004B18 gene [Source:MGI Symbol;Acc:MGI:1913671]	4.1093	3.43978	2.62889	3.8221	2.1887	2.88134	1.1446	0.194847	0.490865	0.975309	up	no
ENSMUSG00000071398	2410004P03Rik	ENSMUST00000095823	GO:0003674(molecular_function);GO:0005575(cellular_component);GO:0008150(biological_process)	NA	NA	NA	RIKEN cDNA 2410004P03 gene [Source:MGI Symbol;Acc:MGI:1920917]	0.0136829	0.028047	0.0297164	0	0.0171442	0	4.16738	2.05914	1	1	up	no
MSTRG.14094	2410015M20Rik	ENSMUST00000052832;ENSMUST00000233299;ENSMUST00000233103;ENSMUST00000233235;ENSMUST00000233386	GO:0003674(molecular_function);GO:0005654(nucleoplasm);GO:0005739(mitochondrion);GO:0005743(mitochondrial inner membrane);GO:0016020(membrane);GO:0016021(integral component of membrane);GO:0042407(cristae formation);GO:0044284(mitochondrial crista junction);GO:0061617(MICOS complex);GO:0061617(MICOS complex)	NA	NA	NA	RIKEN cDNA 2410015M20 gene [Source:MGI Symbol;Acc:MGI:2442174]	9.65444	7.09536	10.0868	16.2661	11.1943	20.4548	0.560086	-0.83628	0.126824	0.873792	down	no
MSTRG.24824	2410131K14Rik	ENSMUST00000049138	GO:0003674(molecular_function);GO:0005575(cellular_component);GO:0005576(extracellular region);GO:0008150(biological_process)	NA	NA	NA	RIKEN cDNA 2410131K14 gene [Source:MGI Symbol;Acc:MGI:1924042]	2.02652	2.12221	1.90466	2.63952	2.50135	2.07479	0.838923	-0.253389	0.83671	0.993036	down	no
ENSMUSG00000064308	2410137M14Rik	ENSMUST00000039846	GO:0003674(molecular_function);GO:0005575(cellular_component);GO:0008150(biological_process)	NA	NA	NA	RIKEN cDNA 2410137M14 gene [Source:MGI Symbol;Acc:MGI:1924047]	0	0	0	0.162904	0	0.21369	-inf	-inf	1	1	down	no
MSTRG.12204	2510009E07Rik	ENSMUST00000232634;ENSMUST00000231592;ENSMUST00000053336;ENSMUST00000232164	GO:0003674(molecular_function);GO:0005575(cellular_component);GO:0008150(biological_process);GO:0008150(biological_process)	NA	NA	NA	RIKEN cDNA 2510009E07 gene [Source:MGI Symbol;Acc:MGI:1919440]	4.89463	1.52318	6.28945	6.03917	2.6345	5.36179	0.905367	-0.143425	0.976386	1	down	no
MSTRG.23022	2510039O18Rik	ENSMUST00000103232	GO:0003674(molecular_function);GO:0008150(biological_process);GO:0016020(membrane);GO:0016021(integral component of membrane)	NA	NA	NA	RIKEN cDNA 2510039O18 gene [Source:MGI Symbol;Acc:MGI:1924284]	9.05134	13.2092	8.22354	10.3585	9.96333	7.8263	1.08299	0.115016	0.492505	0.975309	up	no
MSTRG.17730	2600014E21Rik	ENSMUST00000230800;ENSMUST00000230510	NA	NA	NA	NA	RIKEN cDNA 2600014E21 gene [Source:MGI Symbol;Acc:MGI:1919384]	0.00317137	0.00309724	0	0	0	0.000170855	36.6895	5.1973	1	1	up	no
MSTRG.25799	2610001J05Rik	ENSMUST00000155856;ENSMUST00000139231;ENSMUST00000185219	GO:0003674(molecular_function);GO:0005575(cellular_component);GO:0008150(biological_process);GO:0016020(membrane);GO:0016021(integral component of membrane);GO:0016021(integral component of membrane)	NA	NA	NA	RIKEN cDNA 2610001J05 gene [Source:MGI Symbol;Acc:MGI:1913770]	1.98521	1.511	2.77579	1.62517	1.8436	1.68661	1.21659	0.282847	0.371045	0.962682	up	no
MSTRG.34197	2610002M06Rik	ENSMUST00000120722;ENSMUST00000191183	GO:0000815(ESCRT III complex);GO:0003674(molecular_function);GO:0005737(cytoplasm);GO:0005768(endosome);GO:0005771(multivesicular body);GO:0005829(cytosol);GO:0007034(vacuolar transport);GO:0007049(cell cycle);GO:0015031(protein transport);GO:0016020(membrane);GO:0031902(late endosome membrane);GO:0032509(endosome transport via multivesicular body sorting pathway);GO:0045324(late endosome to vacu…	04144(Endocytosis);04217(Necroptosis);04217(Necroptosis)	K12197	NA	RIKEN cDNA 2610002M06 gene [Source:MGI Symbol;Acc:MGI:1914278]	2.01297	1.26162	1.65085	1.52531	1.12538	1.35756	1.22883	0.297284	0.332451	0.956824	up	no
MSTRG.30093	2610005L07Rik;6820431F20Rik	ENSMUST00000140111;ENSMUST00000150051;ENSMUST00000153748	NA	NA	NA	NA	RIKEN cDNA 2610005L07 gene [Source:MGI Symbol;Acc:MGI:1914283];RIKEN cDNA 6820431F20 gene [Source:MGI Symbol;Acc:MGI:3694236]	2.13783	2.26447	1.90619	1.9802	2.29679	1.12624	1.16754	0.223473	0.383595	0.963766	up	no
MSTRG.3403	2610008E11Rik	ENSMUST00000220220;ENSMUST00000039271;ENSMUST00000218854;ENSMUST00000219729	GO:0003674(molecular_function);GO:0003676(nucleic acid binding);GO:0005575(cellular_component);GO:0005622(intracellular);GO:0006355(regulation of transcription, DNA-templated);GO:0008150(biological_process);GO:0046872(metal ion binding);GO:0046872(metal ion binding)	05168(Herpes simplex virus 1 infection);05168(Herpes simplex virus 1 infection)	K09228	NA	RIKEN cDNA 2610008E11 gene [Source:MGI Symbol;Acc:MGI:1919378]	2.87197	1.68555	3.2642	3.57038	2.64877	4.06375	0.760653	-0.39469	0.56882	0.981636	down	no
MSTRG.11991	2610020C07Rik	ENSMUST00000230245;ENSMUST00000229756;ENSMUST00000230166	NA	NA	NA	NA	RIKEN cDNA 2610020C07 gene [Source:MGI Symbol;Acc:MGI:1917168]	0.639098	0.723042	0.702645	0.321783	0.167905	0.569412	1.94957	0.963154	0.0755712	0.813287	up	no
MSTRG.28292	2610021A01Rik	ENSMUST00000163475;ENSMUST00000205721;ENSMUST00000206985;ENSMUST00000205587;ENSMUST00000205433;ENSMUST00000206757	GO:0003676(nucleic acid binding);GO:0003677(DNA binding);GO:0005622(intracellular);GO:0005634(nucleus);GO:0006355(regulation of transcription, DNA-templated);GO:0046872(metal ion binding);GO:0046872(metal ion binding)	NA	NA	NA	RIKEN cDNA 2610021A01 gene [Source:MGI Symbol;Acc:MGI:1922662]	1.58344	0.707259	1.67836	1.8486	0.772246	2.81424	0.730267	-0.453504	0.57566	0.983198	down	no
MSTRG.4279	2610024D14Rik	ENSMUST00000121233	NA	NA	NA	NA	RIKEN cDNA 2610024D14 gene [Source:MGI Symbol;Acc:MGI:1917660]	0.469619	0.506931	0	0.235041	0.383984	0.637258	0.777333	-0.363396	1	1	down	no
MSTRG.3353	2610028H24Rik	ENSMUST00000092406	GO:0003674(molecular_function);GO:0005575(cellular_component);GO:0008150(biological_process)	NA	NA	NA	RIKEN cDNA 2610028H24 gene [Source:MGI Symbol;Acc:MGI:1924214]	0.0581657	0.129663	0	0.113502	0.300989	0	0.453155	-1.14192	1	1	down	no
MSTRG.31480	2610044O15Rik8	ENSMUST00000190157;ENSMUST00000186619;ENSMUST00000188757;ENSMUST00000079272;ENSMUST00000191043;ENSMUST00000189965	GO:0003676(nucleic acid binding);GO:0005575(cellular_component);GO:0005622(intracellular);GO:0006355(regulation of transcription, DNA-templated);GO:0046872(metal ion binding);GO:0046872(metal ion binding)	NA	NA	NA	RIKEN cDNA 2610044O15 gene [Source:MGI Symbol;Acc:MGI:1919389]	1.78148	0.998011	1.95216	3.20984	1.14321	3.31586	0.616991	-0.696679	0.303151	0.951518	down	no
MSTRG.21235	2610301B20Rik	ENSMUST00000080517;ENSMUST00000142026;ENSMUST00000131437	GO:0001917(photoreceptor inner segment);GO:0003674(molecular_function);GO:0005737(cytoplasm);GO:0005829(cytosol);GO:0005886(plasma membrane);GO:0008594(photoreceptor cell morphogenesis);GO:0030054(cell junction);GO:0097546(ciliary base);GO:0097546(ciliary base)	NA	NA	NA	RIKEN cDNA 2610301B20 gene [Source:MGI Symbol;Acc:MGI:1914407]	1.0343	0.947864	1.13785	1.86428	1.30276	1.43618	0.67779	-0.561091	0.464422	0.975309	down	no
MSTRG.5263	2610507B11Rik	ENSMUST00000010421;ENSMUST00000145145;ENSMUST00000132756;ENSMUST00000125459;ENSMUST00000147432;ENSMUST00000141331;ENSMUST00000136184;ENSMUST00000126928	GO:0003674(molecular_function);GO:0005575(cellular_component);GO:0005576(extracellular region);GO:0008150(biological_process);GO:0008150(biological_process)	NA	NA	NA	RIKEN cDNA 2610507B11 gene [Source:MGI Symbol;Acc:MGI:1919753]	23.2923	16.087	26.0907	57.5856	28.1494	48.9245	0.486189	-1.04041	0.0560726	0.764606	down	no
ENSMUSG00000096001	2610528A11Rik	ENSMUST00000179488	GO:0001664(G protein-coupled receptor binding);GO:0005125(cytokine activity);GO:0005575(cellular_component);GO:0005576(extracellular region);GO:0005615(extracellular space);GO:0006935(chemotaxis);GO:0007186(G protein-coupled receptor signaling pathway);GO:0008009(chemokine activity);GO:0010469(regulation of signaling receptor activity);GO:0042742(defense response to bacterium);GO:0048018(receptor…	NA	NA	NA	RIKEN cDNA 2610528A11 gene [Source:MGI Symbol;Acc:MGI:1917295]	0.0667946	0	0	0	0	0	inf	inf	1	1	up	no
MSTRG.7016	2700049A03Rik	ENSMUST00000149564;ENSMUST00000134748;ENSMUST00000045907	GO:0001917(photoreceptor inner segment);GO:0005515(protein binding);GO:0005737(cytoplasm);GO:0005813(centrosome);GO:0005814(centriole);GO:0005815(microtubule organizing center);GO:0005856(cytoskeleton);GO:0007224(smoothened signaling pathway);GO:0030030(cell projection organization);GO:0036064(ciliary basal body);GO:0042995(cell projection);GO:0060271(cilium assembly);GO:0070201(regulation of est…	NA	K22865	NA	RIKEN cDNA 2700049A03 gene [Source:MGI Symbol;Acc:MGI:1924217]	1.02181	0.564276	0.884289	1.93719	0.793377	1.21397	0.626278	-0.675126	0.316863	0.953624	down	no
MSTRG.13122	2700054A10Rik;Tcte2	ENSMUST00000138345;ENSMUST00000142863;ENSMUST00000137459;ENSMUST00000127032;ENSMUST00000185626;ENSMUST00000143162	GO:0003674(molecular_function);GO:0005575(cellular_component);GO:0008150(biological_process);GO:0008150(biological_process)	NA	NA	NA	RIKEN cDNA 2700054A10 gene [Source:NCBI gene;Acc:72578];t-complex-associated testis expressed 2 [Source:MGI Symbol;Acc:MGI:98641]	0.0862381	0.0642927	0.107551	0.331004	0.101861	0.202086	0.40646	-1.29882	0.0815838	0.822561	down	no
MSTRG.14743	2700062C07Rik	ENSMUST00000235029;ENSMUST00000234955;ENSMUST00000097646;ENSMUST00000234559	GO:0003674(molecular_function);GO:0005575(cellular_component);GO:0008150(biological_process);GO:0008150(biological_process)	NA	NA	NA	RIKEN cDNA 2700062C07 gene [Source:MGI Symbol;Acc:MGI:1915296]	1.03918	0.604674	0.810877	1.11583	1.14432	1.82599	0.600745	-0.735176	0.322848	0.955515	down	no
MSTRG.15825	2700081O15Rik	ENSMUST00000189779;ENSMUST00000160561;ENSMUST00000159348;ENSMUST00000161907	GO:0003674(molecular_function);GO:0003676(nucleic acid binding);GO:0005575(cellular_component);GO:0045892(negative regulation of transcription, DNA-templated);GO:0045892(negative regulation of transcription, DNA-templated)	NA	NA	NA	RIKEN cDNA 2700081O15 gene [Source:MGI Symbol;Acc:MGI:1919667]	0.938159	0.590073	0.804346	2.14184	0.991312	0.569272	0.630014	-0.666544	0.346425	0.959371	down	no
MSTRG.6901	2700097O09Rik	ENSMUST00000156852;ENSMUST00000136281;ENSMUST00000021406;ENSMUST00000222572	NA	NA	NA	NA	RIKEN cDNA 2700097O09 gene [Source:MGI Symbol;Acc:MGI:1919908]	1.70674	0.873971	1.38488	1.14036	0.875926	1.14693	1.25366	0.326145	0.363484	0.960029	up	no
MSTRG.14506	2700099C18Rik	ENSMUST00000182475;ENSMUST00000182313;ENSMUST00000183133	NA	NA	NA	NA	RIKEN cDNA 2700099C18 gene [Source:MGI Symbol;Acc:MGI:1924272]	0.0486741	0.0443808	0.0390951	0.0203926	0.0227795	0.0190259	2.12467	1.08724	1	1	up	no
MSTRG.31429	2810004N23Rik	ENSMUST00000034465;ENSMUST00000211971;ENSMUST00000212808	GO:0005694(chromosome);GO:0008150(biological_process);GO:0008150(biological_process)	NA	NA	NA	RIKEN cDNA 2810004N23 gene [Source:MGI Symbol;Acc:MGI:1913773]	7.41242	5.68447	5.74321	3.93186	6.35451	4.62062	1.26384	0.337817	0.2421	0.927957	up	no
MSTRG.25025	2810006K23Rik	ENSMUST00000077376;ENSMUST00000111477	GO:0003747(translation release factor activity);GO:0005739(mitochondrion);GO:0005762(mitochondrial large ribosomal subunit);GO:0006412(translation);GO:0006415(translational termination);GO:0006415(translational termination)	NA	NA	NA	RIKEN cDNA 2810006K23 gene [Source:MGI Symbol;Acc:MGI:1919900]	1.62177	0.537081	1.44956	2.1755	0.830644	1.54622	0.792647	-0.335249	0.727272	0.988855	down	no
MSTRG.4739	2810021J22Rik	ENSMUST00000073924;ENSMUST00000132570	GO:0003674(molecular_function);GO:0003676(nucleic acid binding);GO:0005575(cellular_component);GO:0005622(intracellular);GO:0006355(regulation of transcription, DNA-templated);GO:0008150(biological_process);GO:0046872(metal ion binding);GO:0046872(metal ion binding)	05168(Herpes simplex virus 1 infection);05168(Herpes simplex virus 1 infection)	K09228	NA	RIKEN cDNA 2810021J22 gene [Source:MGI Symbol;Acc:MGI:1917194]	0.460194	0.12284	0.384195	0.669087	0.277558	0.652455	0.604858	-0.725331	0.367481	0.962612	down	no
MSTRG.1740	2810025M15Rik	ENSMUST00000061537;ENSMUST00000187761;ENSMUST00000194868;ENSMUST00000189791	NA	NA	NA	NA	RIKEN cDNA 2810025M15 gene [Source:MGI Symbol;Acc:MGI:1917203]	1.26448	0.754045	1.26762	2.3017	1.61038	1.59872	0.596309	-0.745868	0.29651	0.948043	down	no
MSTRG.11210	2810039B14Rik	ENSMUST00000184801;ENSMUST00000184602;ENSMUST00000184938;ENSMUST00000185040;ENSMUST00000183928;ENSMUST00000184665	NA	NA	NA	NA	RIKEN cDNA 2810039B14 gene [Source:MGI Symbol;Acc:MGI:1919915]	0.1664	0.131437	0.190666	0.231717	0.314241	0.243277	0.618958	-0.692088	0.362778	0.959801	down	no
MSTRG.5025	2810408A11Rik	ENSMUST00000129234;ENSMUST00000144431;ENSMUST00000102580	GO:0004864(protein phosphatase inhibitor activity);GO:0009966(regulation of signal transduction);GO:0032515(negative regulation of phosphoprotein phosphatase activity);GO:0043666(regulation of phosphoprotein phosphatase activity);GO:0043666(regulation of phosphoprotein phosphatase activity)	NA	NA	NA	RIKEN cDNA 2810408A11 gene [Source:MGI Symbol;Acc:MGI:1917669]	0.104477	0.0199357	0.0254556	0.113816	0.057571	0	0.874444	-0.193561	1	1	down	no
ENSMUSG00000097709	2810429I04Rik	ENSMUST00000221008	NA	NA	NA	NA	RIKEN cDNA 2810429I04 gene [Source:MGI Symbol;Acc:MGI:1924187]	0.0100714	0	0.00685842	0	0	0.00727749	2.32633	1.21805	1	1	up	no
MSTRG.9784	2810457G06Rik	ENSMUST00000228355	NA	NA	NA	NA	RIKEN cDNA 2810457G06 gene [Source:MGI Symbol;Acc:MGI:1920074]	1.16176	0.617801	0.957215	0.81819	1.16892	0.54659	1.08015	0.111232	0.705472	0.988855	up	no
ENSMUSG00000026227	2810459M11Rik	ENSMUST00000165824	GO:0005515(protein binding);GO:0005575(cellular_component);GO:0008150(biological_process)	NA	NA	NA	RIKEN cDNA 2810459M11 gene [Source:MGI Symbol;Acc:MGI:1920042]	0	0	0	0	0	0.019202	-inf	-inf	1	1	down	no
MSTRG.13354	2810468N07Rik	ENSMUST00000234667;ENSMUST00000235022;ENSMUST00000234504	NA	NA	NA	NA	RIKEN cDNA 2810468N07 gene [Source:MGI Symbol;Acc:MGI:1920084]	0.733545	0.352834	1.23775	0.581702	0.6989	0.641163	1.20937	0.27426	0.523768	0.978505	up	no
ENSMUSG00000044117	2900011O08Rik	ENSMUST00000056521	GO:0005515(protein binding);GO:0007026(negative regulation of microtubule depolymerization);GO:0015630(microtubule cytoskeleton);GO:0021822(negative regulation of cell motility involved in cerebral cortex radial glia guided migration)	NA	NA	NA	RIKEN cDNA 2900011O08 gene [Source:MGI Symbol;Acc:MGI:1914504]	0.0930291	0.132604	0.0481959	0.0338079	0.0249596	0.10645	1.65739	0.728911	1	1	up	no
MSTRG.24683	2900026A02Rik	ENSMUST00000212276;ENSMUST00000050125;ENSMUST00000211733	GO:0003674(molecular_function);GO:0005575(cellular_component);GO:0008150(biological_process);GO:0008150(biological_process)	NA	NA	NA	RIKEN cDNA 2900026A02 gene [Source:MGI Symbol;Acc:MGI:1920194]	16.2217	24.508	9.30462	6.49054	12.144	4.39415	2.1727	1.11949	0.0161262	0.565678	up	yes
MSTRG.15507	2900057B20Rik	ENSMUST00000236092	NA	NA	NA	NA	RIKEN cDNA 2900057B20 gene [Source:NCBI gene;Acc:73009]	0	0.135966	0.11866	0.451557	0	0.237814	0.36936	-1.4369	1	1	down	no
ENSMUSG00000113621	2900060N12Rik	ENSMUST00000221412	NA	NA	NA	NA	RIKEN cDNA 2900060N12 gene [Source:MGI Symbol;Acc:MGI:1920281]	0.00658219	0	0.0648444	0.0125708	0	0.0313472	1.62636	0.701649	1	1	up	no
ENSMUSG00000030385	2900092C05Rik	ENSMUST00000032541	GO:0003674(molecular_function);GO:0008150(biological_process);GO:0016020(membrane);GO:0016021(integral component of membrane)	NA	NA	NA	RIKEN cDNA 2900092C05 gene [Source:MGI Symbol;Acc:MGI:1920340]	0	0	0	0	0.06362	0	-inf	-inf	1	1	down	no
MSTRG.33281	3000002C10Rik	ENSMUST00000133495;ENSMUST00000144161	NA	NA	NA	NA	RIKEN cDNA 3000002C10 gene [Source:MGI Symbol;Acc:MGI:3036226]	0.395125	0.158075	0.38643	0.62487	0.271789	0.445687	0.699991	-0.514592	0.543825	0.979967	down	no
MSTRG.1335	3110009E18Rik	ENSMUST00000056038;ENSMUST00000153037;ENSMUST00000027637;ENSMUST00000187809;ENSMUST00000112644;ENSMUST00000128578	GO:0003674(molecular_function);GO:0005575(cellular_component);GO:0008150(biological_process);GO:0008150(biological_process)	NA	NA	NA	RIKEN cDNA 3110009E18 gene [Source:MGI Symbol;Acc:MGI:1920353]	0	0.0314659	0.247902	0.813934	0.108521	0.335916	0.222008	-2.17132	1	1	down	no
ENSMUSG00000109163	3110009M11Rik	ENSMUST00000208647	NA	NA	NA	NA	RIKEN cDNA 3110009M11 gene [Source:MGI Symbol;Acc:MGI:1920329]	0	0.076426	0	0	0	0	inf	inf	1	1	up	no
MSTRG.22256	3110021N24Rik	ENSMUST00000178992	GO:0003674(molecular_function);GO:0005575(cellular_component);GO:0008150(biological_process)	NA	NA	NA	RIKEN cDNA 3110021N24 gene [Source:MGI Symbol;Acc:MGI:1920383]	1.46206	0.390754	1.40072	1.14708	1.36007	1.05556	0.913218	-0.130968	0.995202	1	down	no
MSTRG.32202	3110039I08Rik;Mir125b-1;Gm8707	ENSMUST00000233873;ENSMUST00000233833;ENSMUST00000232715;ENSMUST00000233719;ENSMUST00000232787;ENSMUST00000233001;ENSMUST00000233321;ENSMUST00000233486;ENSMUST00000233366;ENSMUST00000233277;ENSMUST00000232959;ENSMUST00000175613;ENSMUST00000233820;ENSMUST00000183325;ENSMUST00000233562;ENSMUST00000233926;ENSMUST00000232890;ENSMUST00000233028;ENSMUST00000232773;ENSMUST00000233987;ENSMUST00000233800;…	GO:0035195(gene silencing by miRNA)	NA	NA	NA	RIKEN cDNA 3110039I08 gene [Source:MGI Symbol;Acc:MGI:1920394];microRNA 125b-1 [Source:MGI Symbol;Acc:MGI:2676810];predicted gene 8707 [Source:MGI Symbol;Acc:MGI:3643201]	1.10138	1.15398	0.772626	1.24624	1.33368	0.977725	0.851123	-0.23256	0.87105	0.993179	down	no
ENSMUSG00000114582	3110040M04Rik	ENSMUST00000224012	GO:0003674(molecular_function);GO:0005575(cellular_component);GO:0008150(biological_process)	NA	NA	NA	RIKEN cDNA 3110040M04 gene [Source:MGI Symbol;Acc:MGI:1920426]	0.0051	0	0	0.136998	0.127881	0	0.0192541	-5.69869	1	1	down	no
MSTRG.28742	3110040N11Rik	ENSMUST00000026092;ENSMUST00000142557;ENSMUST00000154937;ENSMUST00000152620;ENSMUST00000141075	GO:0003674(molecular_function);GO:0005575(cellular_component);GO:0008150(biological_process);GO:0008150(biological_process)	NA	K09131	NA	RIKEN cDNA 3110040N11 gene [Source:MGI Symbol;Acc:MGI:1914540]	1.80597	1.08282	1.60468	1.48903	2.44193	2.21325	0.731334	-0.451397	0.580476	0.983198	down	no
ENSMUSG00000085642	3110053B16Rik	ENSMUST00000140360;ENSMUST00000145605	NA	NA	NA	NA	RIKEN cDNA 3110053B16 gene [Source:MGI Symbol;Acc:MGI:1920435]	0.0270131	0.151614	0.125337	0.154003	0.0632427	0.0783872	1.02818	0.0400958	1	1	up	no
MSTRG.7004	3110056K07Rik	ENSMUST00000222159	NA	NA	NA	NA	RIKEN cDNA 3110056K07 gene [Source:MGI Symbol;Acc:MGI:1920454]	1.07398	0.732987	0.792793	0.536904	0.763476	0.990487	1.13484	0.182488	0.556596	0.980634	up	no
ENSMUSG00000081187	3110067C02Rik	ENSMUST00000120793	NA	NA	NA	NA	RIKEN cDNA 3110067C02 gene [Source:MGI Symbol;Acc:MGI:1920452]	0.14722	0.127284	0.076729	0.076495	0.02125	0.104195	1.73929	0.798502	1	1	up	no
MSTRG.9180	3110070M22Rik	ENSMUST00000099148	GO:0003674(molecular_function);GO:0005575(cellular_component);GO:0008150(biological_process)	NA	NA	NA	RIKEN cDNA 3110070M22 gene [Source:MGI Symbol;Acc:MGI:1914554]	0.133618	0.098803	0.199142	0.563517	0.373959	0.409004	0.320512	-1.64155	1	1	down	no
MSTRG.25422	3110082I17Rik	ENSMUST00000198474;ENSMUST00000066052;ENSMUST00000196267;ENSMUST00000197512	GO:0005575(cellular_component);GO:0008150(biological_process);GO:0008150(biological_process)	NA	NA	NA	RIKEN cDNA 3110082I17 gene [Source:MGI Symbol;Acc:MGI:1920462]	1.11167	0.243703	0.745571	0.911577	0.633243	1.02427	0.817776	-0.290223	0.776683	0.989548	down	no
MSTRG.10048	3110083C13Rik	ENSMUST00000224786	NA	NA	NA	NA	RIKEN cDNA 3110083C13 gene [Source:MGI Symbol;Acc:MGI:1920458]	0.956186	0.176894	1.55878	0.651586	0.284984	0.640797	1.70656	0.771088	0.285036	0.944198	up	no
MSTRG.7385	3200001D21Rik	ENSMUST00000221603	NA	NA	NA	NA	RIKEN cDNA 3200001D21 gene [Source:MGI Symbol;Acc:MGI:1919068]	0.374969	0	0.17165	0.291	0.431408	0.349486	0.509956	-0.971555	1	1	down	no
MSTRG.18629	3300002I08Rik	ENSMUST00000152036;ENSMUST00000051153;ENSMUST00000138130	GO:0003674(molecular_function);GO:0003676(nucleic acid binding);GO:0005575(cellular_component);GO:0005622(intracellular);GO:0006355(regulation of transcription, DNA-templated);GO:0008150(biological_process);GO:0008150(biological_process)	NA	NA	NA	RIKEN cDNA 3300002I08 gene [Source:MGI Symbol;Acc:MGI:1916527]	0.0320734	0.102477	0.276127	0.314654	0.0359711	0.108385	0.894701	-0.160523	1	1	down	no
MSTRG.9654	3425401B19Rik	ENSMUST00000096038;ENSMUST00000226958	GO:0003674(molecular_function);GO:0005737(cytoplasm);GO:0030018(Z disc);GO:0070886(positive regulation of calcineurin-NFAT signaling cascade);GO:0070886(positive regulation of calcineurin-NFAT signaling cascade)	NA	NA	NA	RIKEN cDNA 3425401B19 gene [Source:MGI Symbol;Acc:MGI:3588196]	87.7728	55.8031	91.0893	51.2067	85.5304	70.0149	1.13501	0.182703	0.468167	0.975309	up	no
MSTRG.9251	3830406C13Rik;Gm49355;D030051J21Rik	ENSMUST00000112669;ENSMUST00000225052;ENSMUST00000223631;ENSMUST00000225871;ENSMUST00000225294;ENSMUST00000223762;ENSMUST00000163392;ENSMUST00000224994;ENSMUST00000223702;ENSMUST00000223697;ENSMUST00000225919;ENSMUST00000224223	GO:0003674(molecular_function);GO:0005575(cellular_component);GO:0008150(biological_process);GO:0008150(biological_process)	NA	NA	NA	RIKEN cDNA 3830406C13 gene [Source:MGI Symbol;Acc:MGI:1917937];predicted gene, 49355 [Source:MGI Symbol;Acc:MGI:6121560];RIKEN cDNA D030051J21 gene [Source:MGI Symbol;Acc:MGI:2685588]	0.603603	0.268381	0.406143	0.903238	0.415639	0.551829	0.683233	-0.549551	0.447028	0.973623	down	no
ENSMUSG00000071181	3830408C21Rik	ENSMUST00000225426;ENSMUST00000225489;ENSMUST00000095459;ENSMUST00000224293	NA	NA	NA	NA	RIKEN cDNA 3830408C21 gene [Source:MGI Symbol;Acc:MGI:1917940]	0.181012	0.110728	0.137826	0.129074	0.20003	0.218081	0.785047	-0.349149	0.735317	0.988855	down	no
MSTRG.16118	4430402I18Rik	ENSMUST00000175647;ENSMUST00000159655;ENSMUST00000025872;ENSMUST00000179171;ENSMUST00000161813	GO:0003674(molecular_function);GO:0005575(cellular_component);GO:0008150(biological_process);GO:0016020(membrane);GO:0016021(integral component of membrane);GO:0016021(integral component of membrane)	NA	NA	NA	RIKEN cDNA 4430402I18 gene [Source:MGI Symbol;Acc:MGI:1918036]	0.123421	0.326563	0.205228	0.213515	0.162939	0.225156	1.0891	0.123132	0.634299	0.987825	up	no
ENSMUSG00000114655	4631422I05Rik	ENSMUST00000225060	NA	NA	NA	NA	RIKEN cDNA 4631422I05 gene [Source:MGI Symbol;Acc:MGI:1918048]	0	0	0	0	0.034395	0	-inf	-inf	1	1	down	no
ENSMUSG00000113544	4833405L11Rik	ENSMUST00000222639	NA	NA	NA	NA	RIKEN cDNA 4833405L11 gene [Source:MGI Symbol;Acc:MGI:1924112]	0	0.459949	0	0	0	0	inf	inf	1	1	up	no
MSTRG.11287	4833412C15Rik	ENSMUST00000230697	NA	NA	NA	NA	RIKEN cDNA 4833412C15 gene [Source:MGI Symbol;Acc:MGI:1921863]	0.807256	0.368107	0.463843	1.25536	0.601381	0.741465	0.6309	-0.664518	0.380958	0.963766	down	no
ENSMUSG00000115936	4833415N18Rik	ENSMUST00000229695	NA	NA	NA	NA	RIKEN cDNA 4833415N18 gene [Source:MGI Symbol;Acc:MGI:1921011]	0.047689	0	0	0.035164	0	0	1.35619	0.439557	1	1	up	no
MSTRG.14536	4833419F23Rik;Mtpap	ENSMUST00000235048;ENSMUST00000234186;ENSMUST00000025077;ENSMUST00000234422;ENSMUST00000234614;ENSMUST00000234768;ENSMUST00000235025	GO:0000166(nucleotide binding);GO:0000287(magnesium ion binding);GO:0002134(UTP binding);GO:0003723(RNA binding);GO:0004652(polynucleotide adenylyltransferase activity);GO:0005524(ATP binding);GO:0005737(cytoplasm);GO:0005739(mitochondrion);GO:0006378(mRNA polyadenylation);GO:0006397(mRNA processing);GO:0016740(transferase activity);GO:0030145(manganese ion binding);GO:0042802(identical protein b…	NA	K18060	EC:2.7.7.19	RIKEN cDNA 4833419F23 gene [Source:NCBI gene;Acc:73915];mitochondrial poly(A) polymerase [Source:MGI Symbol;Acc:MGI:1914690]	2.22671	3.93684	2.05558	2.03046	2.67412	1.52561	1.31924	0.399711	0.207927	0.912738	up	no
MSTRG.9178	4833420G17Rik	ENSMUST00000224312;ENSMUST00000026519;ENSMUST00000225292;ENSMUST00000225726;ENSMUST00000224081;ENSMUST00000225186	GO:0003674(molecular_function);GO:0005575(cellular_component);GO:0008150(biological_process);GO:0008150(biological_process)	NA	NA	NA	RIKEN cDNA 4833420G17 gene [Source:MGI Symbol;Acc:MGI:1914642]	1.98295	2.15837	2.1098	2.14755	2.40681	2.74123	0.856836	-0.222908	0.89985	0.995722	down	no
MSTRG.11615	4833422M21Rik	ENSMUST00000229950	NA	NA	NA	NA	RIKEN cDNA 4833422M21 gene [Source:MGI Symbol;Acc:MGI:1923018]	0.00973775	0	0	0.0116407	0.0106011	0.0111824	0.291339	-1.77923	1	1	down	no
MSTRG.8381	4833439L19Rik	ENSMUST00000132136;ENSMUST00000153065;ENSMUST00000150938;ENSMUST00000026989;ENSMUST00000147318;ENSMUST00000143144;ENSMUST00000153708;ENSMUST00000143173	GO:0003674(molecular_function);GO:0005737(cytoplasm);GO:0008150(biological_process);GO:0016491(oxidoreductase activity);GO:0055114(oxidation-reduction process);GO:0055114(oxidation-reduction process)	NA	NA	NA	RIKEN cDNA 4833439L19 gene [Source:MGI Symbol;Acc:MGI:1921162]	40.3098	27.844	45.3798	59.4553	38.0076	63.1212	0.707004	-0.500209	0.432435	0.969465	down	no
ENSMUSG00000026734	4921504E06Rik	ENSMUST00000062060	GO:0003674(molecular_function);GO:0005575(cellular_component);GO:0008150(biological_process)	NA	NA	NA	RIKEN cDNA 4921504E06 gene [Source:MGI Symbol;Acc:MGI:1918087]	0	0	0	0.017191	0.0324047	0	-inf	-inf	1	1	down	no
MSTRG.26198	4921507P07Rik	ENSMUST00000031852	GO:0003674(molecular_function);GO:0005737(cytoplasm);GO:0005813(centrosome);GO:0005815(microtubule organizing center);GO:0005856(cytoskeleton);GO:0008150(biological_process)	NA	NA	NA	RIKEN cDNA 4921507P07 gene [Source:MGI Symbol;Acc:MGI:1918071]	0.54321	0	0.437939	0.337148	0.205175	0.091949	1.54689	0.629371	0.515797	0.976376	up	no
MSTRG.6446	4921511I17Rik	ENSMUST00000220545	NA	NA	NA	NA	RIKEN cDNA 4921511I17 gene [Source:MGI Symbol;Acc:MGI:1918108]	0.087493	0.244159	0.121064	0.110111	0.142353	0.095397	1.30143	0.380095	1	1	up	no
MSTRG.12636	4921517D16Rik	ENSMUST00000231497	NA	NA	NA	NA	RIKEN cDNA 4921517D16 gene [Source:MGI Symbol;Acc:MGI:1918126]	0.717049	0.298386	0.539555	0.521005	0.295246	0.835282	0.941543	-0.0869005	0.957685	1	down	no
ENSMUSG00000114342	4921520N01Rik	ENSMUST00000224024	NA	NA	NA	NA	RIKEN cDNA 4921520N01 gene [Source:MGI Symbol;Acc:MGI:1918166]	0	0	0	0	0.018183	0	-inf	-inf	1	1	down	no
MSTRG.30924	4921524J17Rik	ENSMUST00000047749;ENSMUST00000209355;ENSMUST00000210556	GO:0003674(molecular_function);GO:0005575(cellular_component);GO:0008150(biological_process);GO:0008150(biological_process)	NA	NA	NA	RIKEN cDNA 4921524J17 gene [Source:MGI Symbol;Acc:MGI:1913964]	3.4382	3.01268	3.93649	2.95808	2.65106	2.32852	1.30862	0.388044	0.282486	0.943108	up	no
MSTRG.4129	4921536K21Rik	ENSMUST00000020712	GO:0003674(molecular_function);GO:0005575(cellular_component);GO:0008150(biological_process)	NA	NA	NA	RIKEN cDNA 4921536K21 gene [Source:MGI Symbol;Acc:MGI:1914680]	0.124842	0.144247	0.123855	0.082057	0.291699	0.044119	0.940339	-0.0887477	1	1	down	no
ENSMUSG00000028520	4921539E11Rik	ENSMUST00000030245	GO:0003674(molecular_function);GO:0005575(cellular_component);GO:0008150(biological_process)	NA	NA	NA	RIKEN cDNA 4921539E11 gene [Source:MGI Symbol;Acc:MGI:1918191]	0	0	0.021888	0	0	0	inf	inf	1	1	up	no
MSTRG.11066	4930402D18Rik	ENSMUST00000228929	NA	NA	NA	NA	RIKEN cDNA 4930402D18 gene [Source:MGI Symbol;Acc:MGI:1922102]	1.36356	0.167966	1.09571	0.371712	0.7065	0.607007	1.55899	0.640609	0.22662	0.921561	up	no
ENSMUSG00000079421	4930402F06Rik	ENSMUST00000113010	GO:0005794(Golgi apparatus);GO:0005975(carbohydrate metabolic process);GO:0016020(membrane);GO:0016757(transferase activity, transferring glycosyl groups);GO:0016758(transferase activity, transferring hexosyl groups);GO:0030259(lipid glycosylation);GO:0031982(vesicle)	NA	NA	NA	RIKEN cDNA 4930402F06 gene [Source:MGI Symbol;Acc:MGI:1922104]	0	0.028422	0	0	0	0	inf	inf	1	1	up	no
MSTRG.18433	4930402H24Rik;Gm14057	ENSMUST00000044766;ENSMUST00000133132;ENSMUST00000144717;ENSMUST00000144014;ENSMUST00000120631;ENSMUST00000110243;ENSMUST00000119422;ENSMUST00000148924;ENSMUST00000142128;ENSMUST00000138758;ENSMUST00000151673;ENSMUST00000148932;ENSMUST00000120316	GO:0003674(molecular_function);GO:0005575(cellular_component);GO:0008150(biological_process);GO:0008150(biological_process)	NA	NA	NA	RIKEN cDNA 4930402H24 gene [Source:MGI Symbol;Acc:MGI:1923029];predicted gene 14057 [Source:MGI Symbol;Acc:MGI:3705433]	0.660354	0.403717	0.749489	1.23735	0.780185	1.11095	0.579694	-0.786636	0.157307	0.887527	down	no
ENSMUSG00000113630	4930404H11Rik	ENSMUST00000222756	NA	NA	NA	NA	RIKEN cDNA 4930404H11 gene [Source:MGI Symbol;Acc:MGI:1921065]	0	0	0	0.0969305	0.0373393	0	-inf	-inf	1	1	down	no
ENSMUSG00000115639	4930404K13Rik	ENSMUST00000228885	NA	NA	NA	NA	RIKEN cDNA 4930404K13 gene [Source:MGI Symbol;Acc:MGI:1922095]	0	0	0	0	0.03936	0	-inf	-inf	1	1	down	no
MSTRG.3534	4930404N11Rik	ENSMUST00000130762;ENSMUST00000124512;ENSMUST00000131736	GO:0003674(molecular_function);GO:0005575(cellular_component);GO:0008150(biological_process);GO:0008150(biological_process)	NA	NA	NA	RIKEN cDNA 4930404N11 gene [Source:MGI Symbol;Acc:MGI:1921072]	0.0636225	0.0283057	0.166142	0.135045	0	0.0676184	1.27339	0.348676	1	1	up	no
MSTRG.9461	4930405A10Rik	ENSMUST00000225587;ENSMUST00000225327	NA	NA	NA	NA	RIKEN cDNA 4930405A10 gene [Source:MGI Symbol;Acc:MGI:1921060]	0.231174	0.0560702	0.259749	0.389832	0.0125778	0.181398	0.93694	-0.0939709	1	1	down	no
MSTRG.7544	4930408O17Rik	ENSMUST00000222624	NA	NA	NA	NA	RIKEN cDNA 4930408O17 gene [Source:MGI Symbol;Acc:MGI:1921178]	0.0408997	0.0337689	0.0956997	0.100483	0.198826	0.161679	0.369572	-1.43607	1	1	down	no
MSTRG.16379	4930414N06Rik	ENSMUST00000235330;ENSMUST00000236202;ENSMUST00000237298	NA	NA	NA	NA	RIKEN cDNA 4930414N06 gene [Source:NCBI gene;Acc:73894]	0.180165	0.389242	0.308071	0.336585	0.437944	0.452514	0.715116	-0.483751	1	1	down	no
MSTRG.8466	4930415C11Rik	ENSMUST00000225244	NA	NA	NA	NA	RIKEN cDNA 4930415C11 gene [Source:MGI Symbol;Acc:MGI:1921130]	0	0	0	0.039567	0	0	-inf	-inf	1	1	down	no
MSTRG.11655	4930415O20Rik	ENSMUST00000023728	GO:0003674(molecular_function);GO:0005575(cellular_component);GO:0008150(biological_process)	NA	NA	NA	RIKEN cDNA 4930415O20 gene [Source:MGI Symbol;Acc:MGI:1921113]	0.146048	0.563746	0.186257	0.283912	0.36263	0.445147	0.820793	-0.284909	1	1	down	no
ENSMUSG00000086422	4930421P07Rik	ENSMUST00000147322	NA	NA	NA	NA	RIKEN cDNA 4930421P07 gene [Source:MGI Symbol;Acc:MGI:1921025]	0	0.097212	0	0	0	0	inf	inf	1	1	up	no
ENSMUSG00000113303	4930423D22Rik	ENSMUST00000221909	NA	NA	NA	NA	RIKEN cDNA 4930423D22 gene [Source:MGI Symbol;Acc:MGI:1921884]	0	0	0	0	0.031086	0	-inf	-inf	1	1	down	no
ENSMUSG00000113605	4930425K24Rik	ENSMUST00000222054	NA	NA	NA	NA	RIKEN cDNA 4930425K24 gene [Source:MGI Symbol;Acc:MGI:1926166]	0.038988	0	0	0	0	0	inf	inf	1	1	up	no
ENSMUSG00000115120	4930425P05Rik	ENSMUST00000226278	NA	NA	NA	NA	RIKEN cDNA 4930425P05 gene [Source:MGI Symbol;Acc:MGI:1921132]	0	0.133355	0	0	0.124728	0	1.06917	0.0964865	1	1	up	no
MSTRG.16886	4930426L09Rik	ENSMUST00000028069	GO:0003674(molecular_function);GO:0005575(cellular_component);GO:0008150(biological_process)	NA	NA	NA	RIKEN cDNA 4930426L09 gene [Source:MGI Symbol;Acc:MGI:1921879]	0	0	0.082338	0.024665	0	0	3.33825	1.73909	1	1	up	no
ENSMUSG00000112967	4930428E07Rik	ENSMUST00000222132;ENSMUST00000222922	NA	NA	NA	NA	RIKEN cDNA 4930428E07 gene [Source:MGI Symbol;Acc:MGI:1921117]	0.0311747	0.0480885	0.0599663	0.0370812	0.0298552	0.0315481	1.41372	0.499498	1	1	up	no
ENSMUSG00000046567	4930430F08Rik	ENSMUST00000054471;ENSMUST00000219698;ENSMUST00000219995	GO:0002244(hematopoietic progenitor cell differentiation);GO:0003674(molecular_function);GO:0005575(cellular_component);GO:0005575(cellular_component)	NA	NA	NA	RIKEN cDNA 4930430F08 gene [Source:MGI Symbol;Acc:MGI:1921197]	0.408081	0.106233	0.35953	0.681139	0.225804	0.549354	0.600046	-0.736855	0.360164	0.959371	down	no
ENSMUSG00000075042	4930431P03Rik	ENSMUST00000227019	NA	NA	NA	NA	RIKEN cDNA 4930431P03 gene [Source:MGI Symbol;Acc:MGI:1921145]	0.0106332	0	0	0	0	0.0127216	0.835838	-0.258705	1	1	down	no
MSTRG.29135	4930431P19Rik	ENSMUST00000207761	NA	NA	NA	NA	RIKEN cDNA 4930431P19 gene [Source:MGI Symbol;Acc:MGI:1921136]	0.277559	0.0755514	0.413787	0.61634	0.747268	0.526309	0.405783	-1.30122	0.0912643	0.833535	down	no
ENSMUSG00000115709	4930431P22Rik	ENSMUST00000228541	NA	NA	NA	NA	RIKEN cDNA 4930431P22 gene [Source:MGI Symbol;Acc:MGI:1921133]	0	0.37086	0	0	0.064667	0	5.73492	2.51977	1	1	up	no
ENSMUSG00000008129	4930432K21Rik	ENSMUST00000118856	NA	NA	NA	NA	RIKEN cDNA 4930432K21 gene [Source:MGI Symbol;Acc:MGI:1921916]	0.180276	0.069858	0.44688	0.303866	0.142907	0.250494	0.999638	-0.000523006	1	1	down	no
ENSMUSG00000069873	4930438A08Rik	ENSMUST00000108834	GO:0001716(L-amino-acid oxidase activity);GO:0005575(cellular_component);GO:0009063(cellular amino acid catabolic process);GO:0016491(oxidoreductase activity);GO:0055114(oxidation-reduction process)	00250(Alanine, aspartate and glutamate metabolism);00270(Cysteine and methionine metabolism);00280(Valine, leucine and isoleucine degradation);00350(Tyrosine metabolism);00360(Phenylalanine metabolism);00380(Tryptophan metabolism);00400(Phenylalanine, tyrosine and tryptophan biosynthesis)	K03334	EC:1.4.3.2	RIKEN cDNA 4930438A08 gene [Source:MGI Symbol;Acc:MGI:1921238]	0.026613	0	0	0	0	0	inf	inf	1	1	up	no
MSTRG.3519	4930442H23Rik	ENSMUST00000056086	GO:0003674(molecular_function);GO:0005575(cellular_component);GO:0008150(biological_process)	NA	NA	NA	RIKEN cDNA 4930442H23 gene [Source:MGI Symbol;Acc:MGI:1922144]	0.314608	0.303993	0.194355	0	0.124701	0.471313	1.36399	0.447831	1	1	up	no
ENSMUSG00000069712	4930444G20Rik	ENSMUST00000092672	GO:0005634(nucleus);GO:0006508(proteolysis);GO:0008234(cysteine-type peptidase activity);GO:0016926(protein desumoylation)	03013(RNA transport);04310(Wnt signaling pathway)	K03345	EC:3.4.22.68	RIKEN cDNA 4930444G20 gene [Source:MGI Symbol;Acc:MGI:2149738]	0.004946	0	0	0.006607	0.004778	0	0.434431	-1.2028	1	1	down	no
ENSMUSG00000067795	4930444P10Rik	ENSMUST00000145070	GO:0003674(molecular_function);GO:0005575(cellular_component);GO:0008150(biological_process)	NA	NA	NA	RIKEN cDNA 4930444P10 gene [Source:MGI Symbol;Acc:MGI:1923049]	0	0	0	0.0261655	0	0	-inf	-inf	1	1	down	no
ENSMUSG00000097738	4930445N18Rik	ENSMUST00000235556	NA	NA	NA	NA	RIKEN cDNA 4930445N18 gene [Source:MGI Symbol;Acc:MGI:1921235]	0	0	0	0.0914784	0	0.0507257	-inf	-inf	1	1	down	no
MSTRG.10877	4930447A16Rik	ENSMUST00000022897	GO:0003674(molecular_function);GO:0005575(cellular_component);GO:0008150(biological_process)	NA	NA	NA	RIKEN cDNA 4930447A16 gene [Source:MGI Symbol;Acc:MGI:1922142]	0.207477	0.144291	0.107517	0.175172	0.056261	0.294405	0.873434	-0.195229	1	1	down	no
ENSMUSG00000021098	4930447C04Rik	ENSMUST00000136075;ENSMUST00000044000;ENSMUST00000131033	GO:0000801(central element);GO:0003674(molecular_function);GO:0005694(chromosome);GO:0006310(DNA recombination);GO:0007129(synapsis);GO:0007275(multicellular organism development);GO:0007283(spermatogenesis);GO:0010705(meiotic DNA double-strand break processing involved in reciprocal meiotic recombination);GO:0048477(oogenesis);GO:0051090(regulation of DNA-binding transcription factor activity);G…	NA	NA	NA	RIKEN cDNA 4930447C04 gene [Source:MGI Symbol;Acc:MGI:1923051]	0	0	0	0	0	0.0553967	-inf	-inf	1	1	down	no
MSTRG.8076	4930447K03Rik	ENSMUST00000222745	NA	NA	NA	NA	RIKEN cDNA 4930447K03 gene [Source:MGI Symbol;Acc:MGI:1921231]	0.0426426	0	0	0	0	0.0294995	1.44554	0.531607	1	1	up	no
ENSMUSG00000022543	4930451G09Rik	ENSMUST00000229605;ENSMUST00000231040;ENSMUST00000090457;ENSMUST00000231077	NA	NA	NA	NA	RIKEN cDNA 4930451G09 gene [Source:MGI Symbol;Acc:MGI:1921934]	0.263085	0.308559	0.165502	0.389573	0.26369	0.379133	0.714014	-0.485976	0.649248	0.987825	down	no
ENSMUSG00000045989	4930451I11Rik	ENSMUST00000061695	GO:0003674(molecular_function);GO:0005575(cellular_component);GO:0008150(biological_process);GO:0016020(membrane);GO:0016021(integral component of membrane)	NA	NA	NA	RIKEN cDNA 4930451I11 gene [Source:MGI Symbol;Acc:MGI:1925368]	0.0771797	0	0	0	0	0	inf	inf	1	1	up	no
ENSMUSG00000021747	4930452B06Rik	ENSMUST00000102996	GO:0003674(molecular_function);GO:0005575(cellular_component);GO:0008150(biological_process)	NA	NA	NA	RIKEN cDNA 4930452B06 gene [Source:MGI Symbol;Acc:MGI:1926154]	0	0	0	0	0.0184931	0	-inf	-inf	1	1	down	no
MSTRG.12667	4930453N24Rik	ENSMUST00000076991;ENSMUST00000162732	GO:0003674(molecular_function);GO:0005634(nucleus);GO:0006915(apoptotic process);GO:0043065(positive regulation of apoptotic process);GO:0043065(positive regulation of apoptotic process)	NA	NA	NA	RIKEN cDNA 4930453N24 gene [Source:MGI Symbol;Acc:MGI:1914859]	9.326	10.6969	10.6448	9.99093	9.55361	9.72835	1.04765	0.0671554	0.573046	0.982669	up	no
MSTRG.20721	4930455H04Rik	ENSMUST00000117592	GO:0003674(molecular_function);GO:0005575(cellular_component);GO:0008150(biological_process)	NA	NA	NA	RIKEN cDNA 4930455H04 gene [Source:MGI Symbol;Acc:MGI:1921904]	0	0	0	0.040254	0.063458	0	-inf	-inf	1	1	down	no
ENSMUSG00000114787	4930455M05Rik	ENSMUST00000225307	NA	NA	NA	NA	RIKEN cDNA 4930455M05 gene [Source:MGI Symbol;Acc:MGI:1926168]	0	0	0	0.00212469	0	0	-inf	-inf	1	1	down	no
MSTRG.10786	4930465K09Rik	ENSMUST00000227807	NA	NA	NA	NA	RIKEN cDNA 4930465K09 gene [Source:MGI Symbol;Acc:MGI:1922230]	0	0	0	0.102429	0.051247	0	-inf	-inf	1	1	down	no
MSTRG.15522	4930465K10Rik	ENSMUST00000056675	NA	NA	NA	NA	RIKEN cDNA 4930465K10 gene [Source:MGI Symbol;Acc:MGI:1914890]	0	0	0	0.073674	0.023315	0	-inf	-inf	1	1	down	no
MSTRG.30084	4930467E23Rik	ENSMUST00000098909	GO:0003674(molecular_function);GO:0005515(protein binding);GO:0005575(cellular_component);GO:0008150(biological_process)	NA	K17299	NA	RIKEN cDNA 4930467E23 gene [Source:MGI Symbol;Acc:MGI:1923056]	0.050592	0.049152	0.067837	0.014648	0.033255	0.188273	0.70956	-0.495004	1	1	down	no
ENSMUSG00000085684	4930469K13Rik	ENSMUST00000224226	NA	NA	NA	NA	RIKEN cDNA 4930469K13 gene [Source:MGI Symbol;Acc:MGI:1924124]	0	0.0428649	0	0.0469149	0.0582505	0.124042	0.187014	-2.41878	1	1	down	no
ENSMUSG00000117852	4930471G03Rik	ENSMUST00000237992;ENSMUST00000235667	NA	NA	NA	NA	RIKEN cDNA 4930471G03 gene [Source:NCBI gene;Acc:74966]	0.055008	0	0	0.0614079	0	0	0.895779	-0.158785	1	1	down	no
MSTRG.7386	4930473H19Rik	ENSMUST00000222124;ENSMUST00000221624	NA	NA	NA	NA	RIKEN cDNA 4930473H19 gene [Source:MGI Symbol;Acc:MGI:1922176]	0.188062	0	0	0.144484	0.358773	0.251872	0.249046	-2.00551	1	1	down	no
MSTRG.13119	4930474M22Rik	ENSMUST00000233310	NA	NA	NA	NA	RIKEN cDNA 4930474M22 gene [Source:NCBI gene;Acc:74917]	0.316438	0.40381	0.627942	0.183029	0.241484	0.407625	1.62015	0.696129	1	1	up	no
ENSMUSG00000113210	4930474N09Rik	ENSMUST00000223511	NA	NA	NA	NA	RIKEN cDNA 4930474N09 gene [Source:MGI Symbol;Acc:MGI:1914889]	0	0.16911	0.102516	0	0	0	inf	inf	1	1	up	no
ENSMUSG00000113268	4930477G07Rik	ENSMUST00000223195	NA	NA	NA	NA	RIKEN cDNA 4930477G07 gene [Source:MGI Symbol;Acc:MGI:1925418]	0	0	0	0.043266	0	0	-inf	-inf	1	1	down	no
ENSMUSG00000116628	4930478L05Rik	ENSMUST00000231846	NA	NA	NA	NA	RIKEN cDNA 4930478L05 gene [Source:MGI Symbol;Acc:MGI:1923068]	0.205893	0.184575	0.127206	0.052131	0	0.210679	1.96977	0.978024	1	1	up	no
MSTRG.11728	4930478M13Rik	ENSMUST00000229204	NA	NA	NA	NA	RIKEN cDNA 4930478M13 gene [Source:MGI Symbol;Acc:MGI:1922234]	0.578893	0.282028	0.638728	0.115725	0.185409	0.529571	1.80527	0.852217	1	1	up	no
ENSMUSG00000055555	4930502E18Rik	ENSMUST00000069209	GO:0003674(molecular_function);GO:0005575(cellular_component);GO:0008150(biological_process)	NA	NA	NA	RIKEN cDNA 4930502E18 gene [Source:MGI Symbol;Acc:MGI:1922263]	0	0	0	0	0	0.08774	-inf	-inf	1	1	down	no
ENSMUSG00000090202	4930503B20Rik	ENSMUST00000049703;ENSMUST00000149825	GO:0003674(molecular_function);GO:0005739(mitochondrion);GO:0008150(biological_process);GO:0008150(biological_process)	NA	NA	NA	RIKEN cDNA 4930503B20 gene [Source:MGI Symbol;Acc:MGI:1922264]	0	0	0.0625973	0.0224545	0.0724937	0.0531196	0.422761	-1.24209	1	1	down	no
ENSMUSG00000044906	4930503L19Rik	ENSMUST00000237800;ENSMUST00000067556;ENSMUST00000213066;ENSMUST00000212539;ENSMUST00000212683;ENSMUST00000212982	GO:0005576(extracellular region);GO:0008285(negative regulation of cell population proliferation);GO:0008285(negative regulation of cell population proliferation)	NA	NA	NA	RIKEN cDNA 4930503L19 gene [Source:MGI Symbol;Acc:MGI:1922045]	0.450071	0.279214	0.431013	0.721902	0.518222	0.747474	0.583768	-0.776532	0.259074	0.935477	down	no
MSTRG.16408	4930505N22Rik	ENSMUST00000236194	NA	NA	NA	NA	RIKEN cDNA 4930505N22 gene [Source:MGI Symbol;Acc:MGI:1922306]	0.600918	0.458562	0.224882	0.431194	0.309311	0.28635	1.25077	0.322819	1	1	up	no
MSTRG.3170	4930507D05Rik	ENSMUST00000181110	NA	NA	NA	NA	RIKEN cDNA 4930507D05 gene [Source:MGI Symbol;Acc:MGI:1921956]	0.116101	0.13074	0	0.269384	0.278579	0.00841	0.443661	-1.17247	1	1	down	no
MSTRG.6983	4930512B01Rik	ENSMUST00000223529	NA	NA	NA	NA	RIKEN cDNA 4930512B01 gene [Source:MGI Symbol;Acc:MGI:1921974]	0.0574887	0.0238062	0.0603241	0.105999	0.0395079	0.146996	0.484162	-1.04644	1	1	down	no
ENSMUSG00000116767	4930517M08Rik	ENSMUST00000232624	NA	NA	NA	NA	RIKEN cDNA 4930517M08 gene [Source:MGI Symbol;Acc:MGI:1922367]	0	0	0	0.055395	0	0	-inf	-inf	1	1	down	no
MSTRG.18810	4930518I15Rik	ENSMUST00000099141	GO:0003674(molecular_function);GO:0005575(cellular_component);GO:0008150(biological_process)	NA	NA	NA	RIKEN cDNA 4930518I15 gene [Source:MGI Symbol;Acc:MGI:1921954]	0.580101	0.746024	0.31702	0.304457	0.668519	0.52351	1.098	0.134881	0.654902	0.988474	up	no
MSTRG.9483	4930519K11Rik	ENSMUST00000223609;ENSMUST00000223837	NA	NA	NA	NA	RIKEN cDNA 4930519K11 gene [Source:MGI Symbol;Acc:MGI:1925269]	0.832467	0.467957	0.770997	1.74357	0.659276	1.04668	0.600493	-0.735781	0.332927	0.956824	down	no
MSTRG.18722	4930519P11Rik	ENSMUST00000181369	GO:0003674(molecular_function);GO:0005575(cellular_component);GO:0008150(biological_process)	NA	NA	NA	RIKEN cDNA 4930519P11 gene [Source:MGI Symbol;Acc:MGI:1921971]	0.089496	0.012669	0	0.060367	0.16739	0.181094	0.249883	-2.00067	1	1	down	no
ENSMUSG00000072762	4930522L14Rik	ENSMUST00000112547	GO:0003674(molecular_function);GO:0003676(nucleic acid binding);GO:0005575(cellular_component);GO:0005622(intracellular);GO:0006355(regulation of transcription, DNA-templated);GO:0008150(biological_process);GO:0046872(metal ion binding)	NA	NA	NA	RIKEN cDNA 4930522L14 gene [Source:MGI Symbol;Acc:MGI:1925270]	0.0819579	0.0275181	0.0875788	0.166517	0.106013	0.251257	0.376211	-1.41038	1	1	down	no
MSTRG.1747	4930523C07Rik	ENSMUST00000191933;ENSMUST00000163892;ENSMUST00000168250;ENSMUST00000097513;ENSMUST00000060298;ENSMUST00000165923	GO:0016020(membrane);GO:0016021(integral component of membrane);GO:0016021(integral component of membrane)	NA	NA	NA	RIKEN cDNA 4930523C07 gene [Source:MGI Symbol;Acc:MGI:1914897]	0.795836	0.940274	0.327033	0.735129	0.69196	0.813882	0.920646	-0.119281	0.914104	0.998925	down	no
MSTRG.24398	4930524J08Rik	ENSMUST00000046721	GO:0003674(molecular_function);GO:0005575(cellular_component);GO:0008150(biological_process)	NA	NA	NA	RIKEN cDNA 4930524J08 gene [Source:MGI Symbol;Acc:MGI:1922379]	0.092374	0	0.099611	0.125708	0.100562	0.072221	0.643185	-0.636694	1	1	down	no
ENSMUSG00000115324	4930527F14Rik	ENSMUST00000228591	NA	NA	NA	NA	RIKEN cDNA 4930527F14 gene [Source:MGI Symbol;Acc:MGI:1914901]	0.0466459	0	0.121335	0	0	0	inf	inf	1	1	up	no
ENSMUSG00000097502	4930528D03Rik	ENSMUST00000225577	NA	NA	NA	NA	RIKEN cDNA 4930528D03 gene [Source:MGI Symbol;Acc:MGI:1922473]	0	0	0	0.026935	0	0.0318025	-inf	-inf	1	1	down	no
ENSMUSG00000086377	4930529C04Rik	ENSMUST00000131367	NA	NA	NA	NA	RIKEN cDNA 4930529C04 gene [Source:MGI Symbol;Acc:MGI:1922392]	0.033487	0.031929	0	0.066379	0.037588	0.055758	0.409554	-1.28787	1	1	down	no
MSTRG.12809	4930534H18Rik	ENSMUST00000232326	NA	NA	NA	NA	RIKEN cDNA 4930534H18 gene [Source:MGI Symbol;Acc:MGI:1915424]	0.058779	0.200276	0	0	0	0	inf	inf	1	1	up	no
MSTRG.22482	4930535I16Rik	ENSMUST00000181410	NA	NA	NA	NA	RIKEN cDNA 4930535I16 gene [Source:MGI Symbol;Acc:MGI:1922470]	0.209667	0.007247	0.24347	0.188099	0.227673	0	1.1073	0.147045	1	1	up	no
ENSMUSG00000048905	4930539E08Rik	ENSMUST00000062357	GO:0003674(molecular_function);GO:0005575(cellular_component);GO:0008150(biological_process)	NA	NA	NA	RIKEN cDNA 4930539E08 gene [Source:MGI Symbol;Acc:MGI:1925441]	0.0332511	0.0828756	0	0.0224855	0.205971	0.041284	0.430513	-1.21587	1	1	down	no
ENSMUSG00000116848	4930542D17Rik	ENSMUST00000231324	NA	NA	NA	NA	RIKEN cDNA 4930542D17 gene [Source:MGI Symbol;Acc:MGI:1922461]	0	0	0.044258	0	0	0	inf	inf	1	1	up	no
MSTRG.11050	4930544F09Rik	ENSMUST00000226216	NA	NA	NA	NA	RIKEN cDNA 4930544F09 gene [Source:MGI Symbol;Acc:MGI:1922448]	0.962316	1.06824	0.611145	0.740873	1.29018	1.18824	0.820581	-0.285282	0.861175	0.993036	down	no
ENSMUSG00000036463	4930544G11Rik	ENSMUST00000043382	GO:0000166(nucleotide binding);GO:0003924(GTPase activity);GO:0005525(GTP binding);GO:0005622(intracellular);GO:0005737(cytoplasm);GO:0005886(plasma membrane);GO:0005938(cell cortex);GO:0007015(actin filament organization);GO:0007264(small GTPase mediated signal transduction);GO:0007266(Rho protein signal transduction);GO:0008360(regulation of cell shape);GO:0016477(cell migration);GO:0019901(pro…	04014(Ras signaling pathway);04015(Rap1 signaling pathway);04022(cGMP-PKG signaling pathway);04024(cAMP signaling pathway);04062(Chemokine signaling pathway);04071(Sphingolipid signaling pathway);04072(Phospholipase D signaling pathway);04144(Endocytosis);04150(mTOR signaling pathway);04270(Vascular smooth muscle contraction);04310(Wnt signaling pathway);04350(TGF-beta signaling pathway);04360(Ax…	K04513	NA	RIKEN cDNA 4930544G11 gene [Source:MGI Symbol;Acc:MGI:1914903]	0	0	0.042873	0	0	0	inf	inf	1	1	up	no
MSTRG.7389	4930544I03Rik	ENSMUST00000220451	NA	NA	NA	NA	RIKEN cDNA 4930544I03 gene [Source:MGI Symbol;Acc:MGI:1925447]	0	0	0.0347718	0	0	0	inf	inf	1	1	up	no
ENSMUSG00000024546	4930546C10Rik	ENSMUST00000236143	NA	NA	NA	NA	RIKEN cDNA 4930546C10 gene [Source:MGI Symbol;Acc:MGI:1926181]	0	0	0	0	0	0.055093	-inf	-inf	1	1	down	no
MSTRG.23638	4930548H24Rik	ENSMUST00000202441	GO:0003674(molecular_function);GO:0005575(cellular_component);GO:0008150(biological_process)	NA	NA	NA	RIKEN cDNA 4930548H24 gene [Source:MGI Symbol;Acc:MGI:1914906]	0.096271	0.08271	0.086065	0.019722	0.000393	0.02337	6.09511	2.60765	1	1	up	no
MSTRG.6546	4930549C15Rik	ENSMUST00000221235	NA	NA	NA	NA	RIKEN cDNA 4930549C15 gene [Source:MGI Symbol;Acc:MGI:1922493]	0.414556	0.156628	0.357664	0.466916	0.434751	0.1335	0.897293	-0.156349	1	1	down	no
MSTRG.15437	4930549G23Rik	ENSMUST00000237403;ENSMUST00000237968	NA	NA	NA	NA	RIKEN cDNA 4930549G23 gene [Source:NCBI gene;Acc:75286]	0.398588	0.343277	0.50318	0.359484	0.241264	0.246965	1.46871	0.554548	1	1	up	no
ENSMUSG00000005131	4930550C14Rik	ENSMUST00000214790;ENSMUST00000215668	GO:0003674(molecular_function);GO:0005575(cellular_component);GO:0008150(biological_process);GO:0008150(biological_process)	NA	NA	NA	RIKEN cDNA 4930550C14 gene [Source:MGI Symbol;Acc:MGI:1922561]	0.0834406	0.0374629	0.0475952	0.0152526	0.0498237	0.0619126	1.32688	0.408036	1	1	up	no
MSTRG.7434	4930556H04Rik	ENSMUST00000222451	NA	NA	NA	NA	RIKEN cDNA 4930556H04 gene [Source:MGI Symbol;Acc:MGI:1923092]	0.033254	0.118731	0.071975	0.089595	0.061878	0.164259	0.709336	-0.495459	1	1	down	no
ENSMUSG00000115656	4930556J02Rik	ENSMUST00000227369	NA	NA	NA	NA	RIKEN cDNA 4930556J02 gene [Source:MGI Symbol;Acc:MGI:1922599]	0.0292981	0.232345	0.0365839	0.0164978	0.137746	0.107726	1.1384	0.187013	1	1	up	no
MSTRG.4134	4930556J24Rik	ENSMUST00000042344	GO:0003674(molecular_function);GO:0005575(cellular_component);GO:0008150(biological_process)	NA	NA	NA	RIKEN cDNA 4930556J24 gene [Source:MGI Symbol;Acc:MGI:1922592]	0.045657	0.108674	0.055454	0.087683	0.049924	0.247517	0.544721	-0.876412	1	1	down	no
MSTRG.10656	4930556M19Rik	ENSMUST00000228061;ENSMUST00000227872;ENSMUST00000226989	NA	NA	NA	NA	RIKEN cDNA 4930556M19 gene [Source:MGI Symbol;Acc:MGI:1922509]	0.303459	0.107217	0.24664	0.10161	0.261752	0.350857	0.920327	-0.119782	1	1	down	no
MSTRG.1794	4930558K02Rik	ENSMUST00000141397	GO:0003674(molecular_function);GO:0005575(cellular_component);GO:0008150(biological_process)	NA	NA	NA	RIKEN cDNA 4930558K02 gene [Source:MGI Symbol;Acc:MGI:1922618]	0	0	0.0322359	0	0	0	inf	inf	1	1	up	no
MSTRG.11907	4930562C15Rik	ENSMUST00000177042;ENSMUST00000180939;ENSMUST00000100211;ENSMUST00000171105	GO:0003674(molecular_function);GO:0005575(cellular_component);GO:0008150(biological_process);GO:0008150(biological_process)	NA	NA	NA	RIKEN cDNA 4930562C15 gene [Source:MGI Symbol;Acc:MGI:1926059]	0.217763	0.0582708	0.124039	0.189705	0.119361	0.190358	0.801069	-0.320002	0.79849	0.992379	down	no
ENSMUSG00000073141	4930567H17Rik	ENSMUST00000193512	NA	NA	NA	NA	RIKEN cDNA 4930567H17 gene [Source:MGI Symbol;Acc:MGI:3588249]	0.066311	0	0	0	0	0	inf	inf	1	1	up	no
ENSMUSG00000114916	4930572O13Rik	ENSMUST00000225429	NA	NA	NA	NA	RIKEN cDNA 4930572O13 gene [Source:MGI Symbol;Acc:MGI:1923112]	0.116111	0.111226	0	0	0	0	inf	inf	1	1	up	no
MSTRG.33673	4930578C19Rik	ENSMUST00000044188;ENSMUST00000147039	GO:0003674(molecular_function);GO:0005575(cellular_component);GO:0005576(extracellular region);GO:0005576(extracellular region)	NA	NA	NA	RIKEN cDNA 4930578C19 gene [Source:MGI Symbol;Acc:MGI:1923155]	1.98767	1.14136	1.6463	1.4786	2.10817	2.11641	0.837309	-0.256167	0.818994	0.993036	down	no
MSTRG.21553	4930578G10Rik	ENSMUST00000107984;ENSMUST00000068158	GO:0003674(molecular_function);GO:0005575(cellular_component);GO:0008150(biological_process);GO:0008150(biological_process)	NA	NA	NA	RIKEN cDNA 4930578G10 gene [Source:MGI Symbol;Acc:MGI:1923202]	0.710875	0.258214	1.56191	0.434778	0.540866	1.52305	1.01293	0.018538	0.81624	0.993036	up	no
ENSMUSG00000021961	4930578I06Rik	ENSMUST00000224600	GO:0003674(molecular_function);GO:0005575(cellular_component);GO:0008150(biological_process)	NA	NA	NA	RIKEN cDNA 4930578I06 gene [Source:MGI Symbol;Acc:MGI:1915000]	0	0	0.0494618	0	0	0	inf	inf	1	1	up	no
ENSMUSG00000097587	4930578M01Rik	ENSMUST00000230737;ENSMUST00000230013	NA	NA	NA	NA	RIKEN cDNA 4930578M01 gene [Source:MGI Symbol;Acc:MGI:1923201]	0.0956034	0.0262849	0.0260743	0.0813271	0.0535993	0.0348848	0.871336	-0.198699	1	1	down	no
ENSMUSG00000012042	4930579F01Rik	ENSMUST00000012186	GO:0003674(molecular_function);GO:0005575(cellular_component);GO:0008150(biological_process)	NA	NA	NA	RIKEN cDNA 4930579F01 gene [Source:MGI Symbol;Acc:MGI:1914991]	0	0	0.0278262	0	0	0	inf	inf	1	1	up	no
MSTRG.19976	4930579G24Rik	ENSMUST00000029388	GO:0003674(molecular_function);GO:0005575(cellular_component);GO:0005737(cytoplasm);GO:0008150(biological_process)	NA	NA	NA	RIKEN cDNA 4930579G24 gene [Source:MGI Symbol;Acc:MGI:1923189]	0.271718	0.083052	0.213865	0.73734	0.165694	0.551047	0.391061	-1.35453	0.124723	0.873792	down	no
MSTRG.8166	4930579J19Rik	ENSMUST00000225893;ENSMUST00000224802	NA	NA	NA	NA	RIKEN cDNA 4930579J19 gene [Source:MGI Symbol;Acc:MGI:1923104]	0.169787	0.113125	0.181656	0.126032	0.190695	0.255844	0.811372	-0.301565	1	1	down	no
ENSMUSG00000115858	4930588J15Rik	ENSMUST00000230757	NA	NA	NA	NA	RIKEN cDNA 4930588J15 gene [Source:MGI Symbol;Acc:MGI:1914990]	0.063513	0.151177	0	0.153768	0.028641	0	1.17697	0.235078	1	1	up	no
MSTRG.26743	4930590J08Rik	ENSMUST00000205974;ENSMUST00000205686	GO:0003674(molecular_function);GO:0005737(cytoplasm);GO:0008150(biological_process);GO:0016020(membrane);GO:0016021(integral component of membrane);GO:0016021(integral component of membrane)	NA	NA	NA	RIKEN cDNA 4930590J08 gene [Source:MGI Symbol;Acc:MGI:2685917]	0.227897	0.597763	0.1468	0.266959	0.247999	0.0777254	1.64078	0.714378	0.222408	0.918571	up	no
MSTRG.10791	4930592A05Rik	ENSMUST00000228272	NA	NA	NA	NA	RIKEN cDNA 4930592A05 gene [Source:MGI Symbol;Acc:MGI:1923130]	0	0	0	0	0.017527	0.060876	-inf	-inf	1	1	down	no
MSTRG.7644	4930595D18Rik	ENSMUST00000121608	GO:0003674(molecular_function);GO:0005575(cellular_component);GO:0008150(biological_process)	NA	NA	NA	RIKEN cDNA 4930595D18 gene [Source:MGI Symbol;Acc:MGI:1925312]	0.081899	0.037307	0.183592	0.056262	0.316369	0	0.812595	-0.299392	1	1	down	no
MSTRG.31629	4931406C07Rik	ENSMUST00000178977;ENSMUST00000180339;ENSMUST00000215741;ENSMUST00000216077;ENSMUST00000213317;ENSMUST00000034414;ENSMUST00000217042;ENSMUST00000216073	GO:0005634(nucleus);GO:0005654(nucleoplasm);GO:0008270(zinc ion binding);GO:0016604(nuclear body);GO:0016787(hydrolase activity);GO:0016788(hydrolase activity, acting on ester bonds);GO:0046872(metal ion binding);GO:0046872(metal ion binding)	NA	NA	NA	RIKEN cDNA 4931406C07 gene [Source:MGI Symbol;Acc:MGI:1918234]	0.419871	0.073737	0.649925	0.765034	0.308797	0.505869	0.723893	-0.466152	0.61577	0.986512	down	no
MSTRG.28205	4931406P16Rik	ENSMUST00000085592;ENSMUST00000206245;ENSMUST00000206018;ENSMUST00000108074;ENSMUST00000205581;ENSMUST00000205618;ENSMUST00000206399;ENSMUST00000146025;ENSMUST00000205264;ENSMUST00000132975	GO:0003674(molecular_function);GO:0005575(cellular_component);GO:0008150(biological_process);GO:0008150(biological_process)	NA	NA	NA	RIKEN cDNA 4931406P16 gene [Source:MGI Symbol;Acc:MGI:1924311]	5.6481	16.7379	5.67125	2.97211	11.556	3.59879	1.54783	0.630245	0.180307	0.902462	up	no
ENSMUSG00000038199	4931409K22Rik	ENSMUST00000200634	GO:0000166(nucleotide binding);GO:0003674(molecular_function);GO:0005515(protein binding);GO:0005524(ATP binding);GO:0005575(cellular_component);GO:0008150(biological_process)	NA	NA	NA	RIKEN cDNA 4931409K22 gene [Source:MGI Symbol;Acc:MGI:3045319]	0	0.0119862	0	0	0	0	inf	inf	1	1	up	no
MSTRG.9923	4931414P19Rik	ENSMUST00000022786;ENSMUST00000228422	GO:0005575(cellular_component);GO:0005576(extracellular region);GO:0008150(biological_process);GO:0008150(biological_process)	NA	NA	NA	RIKEN cDNA 4931414P19 gene [Source:MGI Symbol;Acc:MGI:1921609]	1.59151	1.18599	1.46352	1.22786	1.13718	1.17269	1.19879	0.261584	0.427451	0.968538	up	no
MSTRG.18039	4931422A03Rik	ENSMUST00000138867;ENSMUST00000123966	GO:0003674(molecular_function);GO:0005575(cellular_component);GO:0008150(biological_process);GO:0008150(biological_process)	NA	NA	NA	RIKEN cDNA 4931422A03 gene [Source:MGI Symbol;Acc:MGI:1918236]	0.114938	0.848636	0.586006	0.695538	0.633434	0.600659	0.803044	-0.316449	0.923786	0.999865	down	no
MSTRG.16927	4931423N10Rik	ENSMUST00000114505;ENSMUST00000028113	GO:0003674(molecular_function);GO:0005515(protein binding);GO:0005575(cellular_component);GO:0008150(biological_process);GO:0008150(biological_process)	NA	K17299	NA	RIKEN cDNA 4931423N10 gene [Source:MGI Symbol;Acc:MGI:1918231]	0	0.0661585	0	0	0.0229124	0	2.88745	1.5298	1	1	up	no
MSTRG.31131	4931428F04Rik	ENSMUST00000212529;ENSMUST00000171788;ENSMUST00000014981	GO:0003674(molecular_function);GO:0005575(cellular_component);GO:0008150(biological_process);GO:0008150(biological_process)	NA	NA	NA	RIKEN cDNA 4931428F04 gene [Source:MGI Symbol;Acc:MGI:1921606]	1.13282	2.52554	1.29166	0.56842	1.95085	0.415492	1.68669	0.754191	0.138005	0.879997	up	no
MSTRG.230	4931428L18Rik	ENSMUST00000127775;ENSMUST00000233331	GO:0003674(molecular_function);GO:0003676(nucleic acid binding);GO:0003723(RNA binding);GO:0005575(cellular_component);GO:0008150(biological_process);GO:0008150(biological_process)	NA	NA	NA	RIKEN cDNA 4931428L18 gene [Source:MGI Symbol;Acc:MGI:1918238]	0.17471	0.17731	0.00826721	0.00359776	0.216208	0.0124406	1.55132	0.633493	1	1	up	no
MSTRG.4397	4931440F15Rik	ENSMUST00000104962	GO:0003674(molecular_function);GO:0004842(ubiquitin-protein transferase activity);GO:0005515(protein binding);GO:0005575(cellular_component);GO:0005737(cytoplasm);GO:0008150(biological_process);GO:0016567(protein ubiquitination);GO:0051438(regulation of ubiquitin-protein transferase activity)	NA	NA	NA	RIKEN cDNA 4931440F15 gene [Source:MGI Symbol;Acc:MGI:2441689]	0.239422	0.130534	0.23775	0.929584	0.10167	0.624969	0.366923	-1.44645	0.0939335	0.837586	down	no
MSTRG.19893	4931440P22Rik	ENSMUST00000194448;ENSMUST00000099076;ENSMUST00000147424;ENSMUST00000193051;ENSMUST00000184377	NA	NA	NA	NA	RIKEN cDNA 4931440P22 gene [Source:MGI Symbol;Acc:MGI:1918254]	0.230689	0.316728	0.181867	0.19975	0.161039	0.260541	1.17374	0.231118	0.546276	0.979967	up	no
MSTRG.19641	4932438A13Rik	ENSMUST00000057272;ENSMUST00000141740;ENSMUST00000138950;ENSMUST00000195933;ENSMUST00000108145;ENSMUST00000196036;ENSMUST00000123916;ENSMUST00000148698;ENSMUST00000146948;ENSMUST00000140480;ENSMUST00000211820;ENSMUST00000138152;ENSMUST00000198742;ENSMUST00000152564;ENSMUST00000143675;ENSMUST00000136287;ENSMUST00000136746;ENSMUST00000139219;ENSMUST00000129787;ENSMUST00000129721;ENSMUST00000200245	GO:0001558(regulation of cell growth);GO:0003674(molecular_function);GO:0005634(nucleus);GO:0006629(lipid metabolic process);GO:0007283(spermatogenesis);GO:0016020(membrane);GO:0016021(integral component of membrane);GO:0019915(lipid storage);GO:0045444(fat cell differentiation);GO:0048488(synaptic vesicle endocytosis);GO:0051647(nucleus localization);GO:0060612(adipose tissue development);GO:009…	NA	NA	NA	RIKEN cDNA 4932438A13 gene [Source:MGI Symbol;Acc:MGI:2444631]	6.30291	6.66612	6.36249	4.75882	7.53514	4.39268	1.1585	0.212262	0.403109	0.965918	up	no
ENSMUSG00000039851	4932438H23Rik	ENSMUST00000146047;ENSMUST00000035689	GO:0003674(molecular_function);GO:0005575(cellular_component);GO:0008150(biological_process);GO:0008150(biological_process)	NA	NA	NA	RIKEN cDNA 4932438H23 gene [Source:MGI Symbol;Acc:MGI:1921637]	0.0140819	0	0	0.0380172	0	0	0.370408	-1.43281	1	1	down	no
MSTRG.34589	4933400A11Rik	ENSMUST00000068874;ENSMUST00000068894	GO:0003779(actin binding);GO:0008290(F-actin capping protein complex);GO:0030036(actin cytoskeleton organization);GO:0030479(actin cortical patch);GO:0051015(actin filament binding);GO:0051016(barbed-end actin filament capping);GO:0051693(actin filament capping);GO:0051693(actin filament capping)	NA	NA	NA	RIKEN cDNA 4933400A11 gene [Source:MGI Symbol;Acc:MGI:1913997]	0.0445659	0	0	0.236192	0.021733	0.0898219	0.128156	-2.96402	1	1	down	no
ENSMUSG00000116924	4933401D09Rik	ENSMUST00000231822;ENSMUST00000231675	NA	NA	NA	NA	RIKEN cDNA 4933401D09 gene [Source:MGI Symbol;Acc:MGI:1918258]	0	0.0702079	0.0952444	0.331984	0	0.189362	0.317356	-1.65582	1	1	down	no
ENSMUSG00000025961	4933402D24Rik	ENSMUST00000027102	GO:0003674(molecular_function);GO:0005575(cellular_component);GO:0008150(biological_process)	NA	NA	NA	RIKEN cDNA 4933402D24 gene [Source:MGI Symbol;Acc:MGI:1921676]	0	0.06833	0.07922	0.260013	0	0.237271	0.296712	-1.75287	1	1	down	no
MSTRG.31180	4933405L10Rik	ENSMUST00000013302	GO:0003674(molecular_function);GO:0005575(cellular_component);GO:0008150(biological_process)	NA	NA	NA	RIKEN cDNA 4933405L10 gene [Source:MGI Symbol;Acc:MGI:1918296]	0	0.115963	0	0.0345904	0.0582002	0	1.24973	0.321611	1	1	up	no
ENSMUSG00000084234	4933405O20Rik	ENSMUST00000119710	GO:0000166(nucleotide binding);GO:0000287(magnesium ion binding);GO:0004449(isocitrate dehydrogenase (NAD+) activity);GO:0005524(ATP binding);GO:0005739(mitochondrion);GO:0006099(tricarboxylic acid cycle);GO:0016616(oxidoreductase activity, acting on the CH-OH group of donors, NAD or NADP as acceptor);GO:0046872(metal ion binding);GO:0055114(oxidation-reduction process)	00020(Citrate cycle (TCA cycle))	K00030	EC:1.1.1.41	RIKEN cDNA 4933405O20 gene [Source:MGI Symbol;Acc:MGI:2142174]	0	0	0	0.040254	0	0.047698	-inf	-inf	1	1	down	no
ENSMUSG00000050526	4933406M09Rik	ENSMUST00000162187	NA	NA	NA	NA	RIKEN cDNA 4933406M09 gene [Source:MGI Symbol;Acc:MGI:3045320]	0.073233	0.025819	0.095296	0	0.022232	0.072357	2.05466	1.0389	1	1	up	no
ENSMUSG00000026224	4933407L21Rik	ENSMUST00000188949	GO:0003674(molecular_function);GO:0005575(cellular_component);GO:0008150(biological_process)	NA	NA	NA	RIKEN cDNA 4933407L21 gene [Source:MGI Symbol;Acc:MGI:1918391]	0	0	0.0355514	0	0.0180748	0	1.96691	0.975928	1	1	up	no
MSTRG.14835	4933408B17Rik	ENSMUST00000056932	GO:0003674(molecular_function);GO:0005515(protein binding);GO:0005575(cellular_component);GO:0008150(biological_process)	NA	K11321	NA	RIKEN cDNA 4933408B17 gene [Source:MGI Symbol;Acc:MGI:3045347]	0.0928866	0.140137	0.15234	0.150052	0.245042	0.148861	0.708447	-0.497267	1	1	down	no
ENSMUSG00000113960	4933412O06Rik	ENSMUST00000222681	NA	NA	NA	NA	RIKEN cDNA 4933412O06 gene [Source:MGI Symbol;Acc:MGI:1918321]	0	0.020445	0	0	0	0	inf	inf	1	1	up	no
ENSMUSG00000045877	4933415A04Rik	ENSMUST00000056256	GO:0003674(molecular_function);GO:0005575(cellular_component);GO:0008150(biological_process);GO:0016020(membrane);GO:0016021(integral component of membrane)	NA	NA	NA	RIKEN cDNA 4933415A04 gene [Source:MGI Symbol;Acc:MGI:1922977]	0	0	0	0.053738	0	0.063564	-inf	-inf	1	1	down	no
MSTRG.200	4933415F23Rik	ENSMUST00000073179	GO:0004865(protein serine/threonine phosphatase inhibitor activity);GO:0005575(cellular_component);GO:0005737(cytoplasm);GO:0032515(negative regulation of phosphoprotein phosphatase activity);GO:0042325(regulation of phosphorylation);GO:0045087(innate immune response)	NA	NA	NA	RIKEN cDNA 4933415F23 gene [Source:MGI Symbol;Acc:MGI:1914005]	0.320627	0.178187	0.886709	0.44195	0.718743	0.132959	1.07102	0.0989811	0.777227	0.989548	up	no
ENSMUSG00000074734	4933416C03Rik	ENSMUST00000099261;ENSMUST00000220165	GO:0003713(transcription coactivator activity);GO:0005669(transcription factor TFIID complex);GO:0006357(regulation of transcription by RNA polymerase II);GO:0006367(transcription initiation from RNA polymerase II promoter);GO:0008134(transcription factor binding);GO:0035035(histone acetyltransferase binding);GO:0044212(transcription regulatory region DNA binding);GO:0051123(RNA polymerase II pre…	03022(Basal transcription factors);03022(Basal transcription factors)	K03132	NA	RIKEN cDNA 4933416C03 gene [Source:MGI Symbol;Acc:MGI:3588269]	0	0	0	0.0718465	0	0	-inf	-inf	1	1	down	no
MSTRG.19821	4933417G07Rik	ENSMUST00000199732;ENSMUST00000199681	NA	NA	NA	NA	RIKEN cDNA 4933417G07 gene [Source:MGI Symbol;Acc:MGI:1918432]	0.0352068	0.0255755	0.198461	0.0833028	0.0439684	0	2.03693	1.0264	1	1	up	no
MSTRG.304	4933424G06Rik	ENSMUST00000208994;ENSMUST00000193459;ENSMUST00000195374	GO:0016020(membrane);GO:0016021(integral component of membrane);GO:0016021(integral component of membrane)	NA	NA	NA	RIKEN cDNA 4933424G06 gene [Source:MGI Symbol;Acc:MGI:1918416]	0.167862	1.20535	0.140765	0.0154758	1.15559	0.0328017	1.2576	0.330672	0.648897	0.987825	up	no
ENSMUSG00000116644	4933426B08Rik	ENSMUST00000231816	NA	NA	NA	NA	RIKEN cDNA 4933426B08 gene [Source:MGI Symbol;Acc:MGI:1918423]	0.116324	0.224241	0	0.193742	0.381645	0.04924	0.545229	-0.875065	1	1	down	no
MSTRG.5088	4933427D14Rik	ENSMUST00000108506;ENSMUST00000142530;ENSMUST00000144553;ENSMUST00000108505	GO:0005813(centrosome);GO:0005829(cytosol);GO:0007099(centriole replication);GO:0034451(centriolar satellite);GO:0071539(protein localization to centrosome);GO:0071539(protein localization to centrosome)	NA	K21765	NA	RIKEN cDNA 4933427D14 gene [Source:MGI Symbol;Acc:MGI:1921727]	0.449475	0.467644	0.286296	0.449655	0.513116	0.588598	0.775711	-0.366408	0.73841	0.988855	down	no
MSTRG.23458	4933427G23Rik	ENSMUST00000126393;ENSMUST00000122963	NA	NA	NA	NA	RIKEN cDNA 4933427G23 gene [Source:MGI Symbol;Acc:MGI:3036235]	0.054905	0.0254935	0.0603578	0.127902	0.132318	0.0865774	0.405875	-1.30089	1	1	down	no
MSTRG.5650	4933428G20Rik	ENSMUST00000056955	GO:0003674(molecular_function);GO:0005575(cellular_component);GO:0008150(biological_process)	NA	NA	NA	RIKEN cDNA 4933428G20 gene [Source:MGI Symbol;Acc:MGI:1918475]	0.464779	0.486969	0.252565	0.137434	0.889433	0.111577	1.05786	0.0811471	1	1	up	no
ENSMUSG00000058046	4933430I17Rik	ENSMUST00000062145	GO:0003674(molecular_function);GO:0005575(cellular_component);GO:0008150(biological_process)	NA	NA	NA	RIKEN cDNA 4933430I17 gene [Source:MGI Symbol;Acc:MGI:3045314]	0	0	0	0	0.018705	0	-inf	-inf	1	1	down	no
ENSMUSG00000116557	4933432I09Rik	ENSMUST00000232008	NA	NA	NA	NA	RIKEN cDNA 4933432I09 gene [Source:MGI Symbol;Acc:MGI:1914029]	0.0725972	0.0706513	0.162952	0.212763	0.0483095	0.109336	0.826657	-0.274639	1	1	down	no
MSTRG.8578	4933433G19Rik	ENSMUST00000224762;ENSMUST00000224483	NA	NA	NA	NA	RIKEN cDNA 4933433G19 gene [Source:MGI Symbol;Acc:MGI:1918476]	0.0781531	0.293082	0.0472907	0.0573542	0.0695756	0.200866	1.27679	0.352521	1	1	up	no
ENSMUSG00000113227	4933433N18Rik	ENSMUST00000222134	NA	NA	NA	NA	RIKEN cDNA 4933433N18 gene [Source:MGI Symbol;Acc:MGI:1918502]	0	0.04766	0.028722	0.053974	0.061954	0	0.658874	-0.601924	1	1	down	no
MSTRG.20186	4933434E20Rik	ENSMUST00000161918;ENSMUST00000029552;ENSMUST00000162390;ENSMUST00000162114;ENSMUST00000160640;ENSMUST00000162595;ENSMUST00000161874;ENSMUST00000159202	GO:0003674(molecular_function);GO:0005575(cellular_component);GO:0008150(biological_process);GO:0016020(membrane);GO:0016021(integral component of membrane);GO:0016021(integral component of membrane)	NA	NA	NA	RIKEN cDNA 4933434E20 gene [Source:MGI Symbol;Acc:MGI:1914027]	4.35426	4.26247	3.54387	4.15651	3.35546	4.62892	1.00162	0.00233961	0.685937	0.988855	up	no
MSTRG.11514	5031439G07Rik;Mir1249	ENSMUST00000124308;ENSMUST00000165743;ENSMUST00000047144;ENSMUST00000170863;ENSMUST00000116791	GO:0003674(molecular_function);GO:0005575(cellular_component);GO:0008150(biological_process);GO:0008150(biological_process)	NA	NA	NA	RIKEN cDNA 5031439G07 gene [Source:MGI Symbol;Acc:MGI:2444899];microRNA 1249 [Source:MGI Symbol;Acc:MGI:4834217]	15.1087	13.3284	21.5785	28.7014	20.5019	18.6153	0.737492	-0.439301	0.529256	0.978505	down	no
ENSMUSG00000113769	5033406O09Rik	ENSMUST00000221314	NA	NA	NA	NA	RIKEN cDNA 5033406O09 gene [Source:MGI Symbol;Acc:MGI:1923205]	0	0	0	0	0	0.0300417	-inf	-inf	1	1	down	no
MSTRG.7594	5033424D13Rik	ENSMUST00000221779	NA	NA	NA	NA	RIKEN cDNA 5033424D13 gene [Source:MGI Symbol;Acc:MGI:1923225]	0.495329	0.379458	0.253011	0.215937	0.537578	0.197068	1.18643	0.246624	1	1	up	no
ENSMUSG00000113927	5330409N07Rik	ENSMUST00000222069	NA	NA	NA	NA	RIKEN cDNA 5330409N07 gene [Source:MGI Symbol;Acc:MGI:2442687]	0.015833	0	0	0	0	0	inf	inf	1	1	up	no
ENSMUSG00000040412	5330417C22Rik	ENSMUST00000106625	GO:0000045(autophagosome assembly);GO:0005764(lysosome);GO:0005765(lysosomal membrane);GO:0005768(endosome);GO:0005770(late endosome);GO:0005794(Golgi apparatus);GO:0005802(trans-Golgi network);GO:0005886(plasma membrane);GO:0005887(integral component of plasma membrane);GO:0006914(autophagy);GO:0009267(cellular response to starvation);GO:0016020(membrane);GO:0016021(integral component of membran…	NA	NA	NA	RIKEN cDNA 5330417C22 gene [Source:MGI Symbol;Acc:MGI:1923930]	0	0.0105157	0	0.00856329	0	0	1.228	0.296311	1	1	up	no
MSTRG.29126	5330417H12Rik	ENSMUST00000060348	GO:0003674(molecular_function);GO:0005575(cellular_component);GO:0008150(biological_process)	NA	NA	NA	RIKEN cDNA 5330417H12 gene [Source:MGI Symbol;Acc:MGI:1923929]	0.459226	0.13915	0.050612	0.120058	0.300791	0.107411	1.22854	0.296944	1	1	up	no
MSTRG.8966	5330431K02Rik	ENSMUST00000223710	NA	NA	NA	NA	RIKEN cDNA 5330431K02 gene [Source:MGI Symbol;Acc:MGI:1915439]	0.61098	0.162026	0.402902	0.667478	0.200462	0.315099	0.993972	-0.00872244	0.903517	0.996278	down	no
ENSMUSG00000072763	5430403G16Rik	ENSMUST00000092720	GO:0000976(transcription regulatory region sequence-specific DNA binding);GO:0003676(nucleic acid binding);GO:0005575(cellular_component);GO:0005622(intracellular);GO:0006355(regulation of transcription, DNA-templated);GO:0046872(metal ion binding)	NA	NA	NA	RIKEN cDNA 5430403G16 gene [Source:MGI Symbol;Acc:MGI:1924450]	0.042035	0	0.036085	0.193882	0.036364	0.164158	0.198071	-2.33591	1	1	down	no
MSTRG.9265	5430414B19Rik	ENSMUST00000224044	NA	NA	NA	NA	RIKEN cDNA 5430414B19 gene [Source:MGI Symbol;Acc:MGI:1921096]	0.486431	0.826838	0.464563	0.634161	1.06627	1.08208	0.63893	-0.64627	1	1	down	no
MSTRG.29656	5430419D17Rik	ENSMUST00000050586;ENSMUST00000208921	GO:0005044(scavenger receptor activity);GO:0005576(extracellular region);GO:0006898(receptor-mediated endocytosis);GO:0008150(biological_process);GO:0009897(external side of plasma membrane);GO:0016020(membrane);GO:0016020(membrane)	04970(Salivary secretion);04970(Salivary secretion)	K13912	NA	RIKEN cDNA 5430419D17 gene [Source:MGI Symbol;Acc:MGI:1918645]	0	0	0	0	0.0162571	0	-inf	-inf	1	1	down	no
MSTRG.9481	5430425E15Rik	ENSMUST00000224401	NA	NA	NA	NA	RIKEN cDNA 5430425E15 gene [Source:MGI Symbol;Acc:MGI:1918660]	0.341949	0.381128	0.535023	0.698686	0.205943	0.195376	1.14372	0.193737	1	1	up	no
ENSMUSG00000114554	5430425K12Rik	ENSMUST00000225352;ENSMUST00000224509;ENSMUST00000224538	NA	NA	NA	NA	RIKEN cDNA 5430425K12 gene [Source:MGI Symbol;Acc:MGI:1918666]	0.0214717	0.239424	0	0.0211561	0	0.162089	1.42375	0.509696	1	1	up	no
MSTRG.7396	5430427M07Rik	ENSMUST00000221524	NA	NA	NA	NA	RIKEN cDNA 5430427M07 gene [Source:MGI Symbol;Acc:MGI:1918599]	0.0134791	0	0	0.0180145	0.161022	0.0559607	0.0573587	-4.12384	1	1	down	no
ENSMUSG00000025058	5430427O19Rik	ENSMUST00000113976	GO:0003674(molecular_function);GO:0005575(cellular_component);GO:0008150(biological_process)	NA	NA	NA	RIKEN cDNA 5430427O19 gene [Source:MGI Symbol;Acc:MGI:1918648]	0.014838	0.017659	0.023138	0	0	0.025641	2.16977	1.11754	1	1	up	no
ENSMUSG00000115270	5430430K15Rik	ENSMUST00000226138	NA	NA	NA	NA	RIKEN cDNA 5430430K15 gene [Source:MGI Symbol;Acc:MGI:1918585]	0	0.042935	0	0	0.075345	0	0.569845	-0.811358	1	1	down	no
ENSMUSG00000020703	5530401A14Rik	ENSMUST00000126433	GO:0003674(molecular_function);GO:0005575(cellular_component);GO:0008150(biological_process)	NA	NA	NA	RIKEN cDNA 5530401A14 gene [Source:MGI Symbol;Acc:MGI:1918638]	0	0.0285105	0	0	0	0	inf	inf	1	1	up	no
MSTRG.8191	5530402G07Rik	ENSMUST00000223891	NA	NA	NA	NA	RIKEN cDNA 5530402G07 gene [Source:MGI Symbol;Acc:MGI:1918697]	0.270629	0.601135	0.321929	0.327189	0.232975	0.43044	1.20502	0.269051	1	1	up	no
MSTRG.22538	5730409E04Rik	ENSMUST00000164362;ENSMUST00000097886	GO:0003674(molecular_function);GO:0005575(cellular_component);GO:0008150(biological_process);GO:0008150(biological_process)	NA	NA	NA	RIKEN cDNA 5730409E04Rik gene [Source:MGI Symbol;Acc:MGI:3609248]	5.31369	1.67236	5.27955	6.83458	3.59632	8.27954	0.655548	-0.609226	0.350288	0.959371	down	no
MSTRG.11670	5730414N17Rik	ENSMUST00000230130	NA	NA	NA	NA	RIKEN cDNA 5730414N17 gene [Source:MGI Symbol;Acc:MGI:1917774]	0.019354	0.089848	0.031194	0.589553	0.168558	0.316351	0.130666	-2.93604	1	1	down	no
ENSMUSG00000081793	5730416F02Rik	ENSMUST00000120648	NA	NA	NA	NA	RIKEN cDNA 5730416F02 gene [Source:MGI Symbol;Acc:MGI:1917800]	0	0	0	0	0	0.156987	-inf	-inf	1	1	down	no
MSTRG.5314	5730455P16Rik	ENSMUST00000103225;ENSMUST00000179332;ENSMUST00000134274;ENSMUST00000149614	GO:0003674(molecular_function);GO:0005802(trans-Golgi network);GO:0006886(intracellular protein transport);GO:0031410(cytoplasmic vesicle);GO:0099041(vesicle tethering to Golgi);GO:0099041(vesicle tethering to Golgi)	NA	NA	NA	RIKEN cDNA 5730455P16 gene [Source:MGI Symbol;Acc:MGI:1917841]	6.3862	4.9537	8.23524	10.3641	5.90732	10.2067	0.739295	-0.435778	0.517171	0.976744	down	no
MSTRG.23919	5730480H06Rik	ENSMUST00000196950;ENSMUST00000197072;ENSMUST00000199818;ENSMUST00000176521;ENSMUST00000197915;ENSMUST00000196604;ENSMUST00000195960;ENSMUST00000200566;ENSMUST00000030968	GO:0003674(molecular_function);GO:0005575(cellular_component);GO:0008150(biological_process);GO:0008150(biological_process)	NA	NA	NA	RIKEN cDNA 5730480H06 gene [Source:MGI Symbol;Acc:MGI:1917842]	0.569612	0.755011	0.455022	0.70286	0.939727	0.653704	0.775009	-0.367715	0.716746	0.988855	down	no
ENSMUSG00000032985	5730522E02Rik	ENSMUST00000109511	GO:0003674(molecular_function);GO:0005575(cellular_component);GO:0008150(biological_process)	NA	NA	NA	RIKEN cDNA 5730522E02 gene [Source:MGI Symbol;Acc:MGI:1917876]	0	0	0	0.00904168	0	0	-inf	-inf	1	1	down	no
MSTRG.26221	5730596B20Rik	ENSMUST00000070587	GO:0003674(molecular_function);GO:0005575(cellular_component);GO:0008150(biological_process)	NA	NA	NA	RIKEN cDNA 5730596B20 gene [Source:MGI Symbol;Acc:MGI:1924830]	0.632641	0.092166	0.384366	0.601992	0.32133	0.666124	0.697836	-0.51904	0.555094	0.980049	down	no
MSTRG.20110	5830417I10Rik;Gon4l	ENSMUST00000135913;ENSMUST00000198113;ENSMUST00000212694;ENSMUST00000090942;ENSMUST00000081695;ENSMUST00000107498	GO:0003677(DNA binding);GO:0003714(transcription corepressor activity);GO:0005634(nucleus);GO:0006355(regulation of transcription, DNA-templated);GO:0030183(B cell differentiation);GO:0045892(negative regulation of transcription, DNA-templated);GO:0045892(negative regulation of transcription, DNA-templated)	NA	NA	NA	RIKEN cDNA 5830417I10 gene [Source:MGI Symbol;Acc:MGI:1923272];gon-4-like (C.elegans) [Source:MGI Symbol;Acc:MGI:1917579]	4.10919	4.26989	3.17235	2.95261	4.73655	3.54791	1.02798	0.0398071	0.639012	0.987825	up	no
ENSMUSG00000113035	5830428M24Rik	ENSMUST00000222697;ENSMUST00000222980	NA	NA	NA	NA	RIKEN cDNA 5830428M24 gene [Source:MGI Symbol;Acc:MGI:1923312]	0.0170232	0.0237602	0	0	0	0	inf	inf	1	1	up	no
MSTRG.9687	5830448L01Rik	ENSMUST00000228874	NA	NA	NA	NA	RIKEN cDNA 5830448L01 gene [Source:MGI Symbol;Acc:MGI:1923281]	0.346842	0.090483	0.29159	0.261414	0.406556	0.214423	0.826066	-0.275671	1	1	down	no
MSTRG.30245	5930422O12Rik	ENSMUST00000059351	GO:0003674(molecular_function);GO:0005575(cellular_component);GO:0008150(biological_process);GO:0016020(membrane);GO:0016021(integral component of membrane)	NA	NA	NA	RIKEN cDNA 5930422O12 gene [Source:MGI Symbol;Acc:MGI:2442538]	0.124627	0.163713	0.286789	0.064262	0.072189	0.069126	2.79763	1.48421	1	1	up	no
ENSMUSG00000114590	5930438M14Rik	ENSMUST00000223648	NA	NA	NA	NA	RIKEN cDNA 5930438M14 gene [Source:MGI Symbol;Acc:MGI:5439408]	0	0.054359	0	0	0	0	inf	inf	1	1	up	no
ENSMUSG00000066178	6030445D17Rik	ENSMUST00000084593	GO:0003674(molecular_function);GO:0005575(cellular_component);GO:0008150(biological_process)	NA	NA	NA	RIKEN cDNA 6030445D17 gene [Source:MGI Symbol;Acc:MGI:2443447]	0.096703	0.153452	0.121599	0.124843	0.140368	0.13415	0.930872	-0.103345	1	1	down	no
MSTRG.10704	6030458C11Rik	ENSMUST00000227299;ENSMUST00000057256;ENSMUST00000228888;ENSMUST00000228177;ENSMUST00000227821	GO:0003674(molecular_function);GO:0005575(cellular_component);GO:0008150(biological_process);GO:0008150(biological_process)	NA	NA	NA	RIKEN cDNA 6030458C11 gene [Source:MGI Symbol;Acc:MGI:1925127]	4.4491	2.69439	4.76077	3.13871	2.82548	3.28777	1.28667	0.363648	0.216164	0.917162	up	no
ENSMUSG00000025573	6030468B19Rik	ENSMUST00000106331	GO:0002250(adaptive immune response);GO:0002313(mature B cell differentiation involved in immune response);GO:0002376(immune system process);GO:0003674(molecular_function);GO:0005125(cytokine activity);GO:0005576(extracellular region);GO:0005615(extracellular space);GO:0010469(regulation of signaling receptor activity);GO:2000558(positive regulation of immunoglobulin production in mucosal tissue)	NA	NA	NA	RIKEN cDNA 6030468B19 gene [Source:MGI Symbol;Acc:MGI:1924977]	0	0	0	0	0	0.043083	-inf	-inf	1	1	down	no
MSTRG.9362	6230400D17Rik	ENSMUST00000224976	NA	NA	NA	NA	RIKEN cDNA 6230400D17 gene [Source:MGI Symbol;Acc:MGI:1923383]	4.22162	2.34372	3.69309	0.885705	3.29367	1.78592	1.71968	0.782143	0.092481	0.833535	up	no
MSTRG.12235	6330408M09Rik	ENSMUST00000231407	NA	NA	NA	NA	RIKEN cDNA 6330408M09 gene [Source:MGI Symbol;Acc:MGI:1917999]	0.090196	0.317456	0.450401	0.905935	0.472878	1.36594	0.312616	-1.67754	0.0668005	0.794786	down	no
MSTRG.17212	6330409D20Rik	ENSMUST00000151536;ENSMUST00000009695	GO:0003674(molecular_function);GO:0005575(cellular_component);GO:0008150(biological_process);GO:0008150(biological_process)	NA	NA	NA	RIKEN cDNA 6330409D20 gene [Source:MGI Symbol;Acc:MGI:1917980]	0.946992	0.761787	0.699108	0.583684	0.913213	0.646389	1.12346	0.167943	0.62614	0.986881	up	no
MSTRG.20359	6330549D23Rik	ENSMUST00000159536;ENSMUST00000160818	NA	NA	NA	NA	RIKEN cDNA 6330549D23 gene [Source:MGI Symbol;Acc:MGI:2442586]	0.233895	0.373921	0.0991518	0.348254	0.136761	0.251424	0.959981	-0.0589227	0.87564	0.99444	down	no
ENSMUSG00000115821	6330576A10Rik	ENSMUST00000227740	NA	NA	NA	NA	RIKEN cDNA 6330576A10 gene [Source:MGI Symbol;Acc:MGI:1923448]	0.029425	0	0	0	0	0	inf	inf	1	1	up	no
MSTRG.29614	6430531B16Rik	ENSMUST00000121412;ENSMUST00000146974	GO:0003674(molecular_function);GO:0005515(protein binding);GO:0005737(cytoplasm);GO:0031514(motile cilium);GO:0060285(cilium-dependent cell motility);GO:0060285(cilium-dependent cell motility)	NA	NA	NA	RIKEN cDNA 6430531B16 gene [Source:MGI Symbol;Acc:MGI:2685939]	0.0245862	0	0.0407121	0	0.0304719	0	2.1429	1.09957	1	1	up	no
MSTRG.31804	6430548M08Rik	ENSMUST00000212474;ENSMUST00000108951;ENSMUST00000132229;ENSMUST00000034281;ENSMUST00000144682;ENSMUST00000153725;ENSMUST00000108950	GO:0003674(molecular_function);GO:0005575(cellular_component);GO:0008150(biological_process);GO:0008150(biological_process)	NA	NA	NA	RIKEN cDNA 6430548M08 gene [Source:MGI Symbol;Acc:MGI:2443793]	9.19359	7.16632	5.12982	3.8053	6.32805	5.07875	1.41267	0.498428	0.141116	0.882348	up	no
MSTRG.18775	6430550D23Rik	ENSMUST00000124812;ENSMUST00000138025;ENSMUST00000109617	GO:0016020(membrane);GO:0016021(integral component of membrane);GO:0016021(integral component of membrane)	NA	NA	NA	RIKEN cDNA 6430550D23 gene [Source:MGI Symbol;Acc:MGI:2443361]	0.0429173	0.0373281	0.0905111	0.126398	0.0666346	0.226321	0.407189	-1.29623	1	1	down	no
MSTRG.8963	6430562O15Rik	ENSMUST00000225937	NA	NA	NA	NA	RIKEN cDNA 6430562O15 gene [Source:MGI Symbol;Acc:MGI:2444982]	0.339425	0.108022	0.156757	0.228957	0.132338	0.341768	0.859387	-0.21862	0.898439	0.995324	down	no
MSTRG.33185	6430571L13Rik	ENSMUST00000042581	GO:0003674(molecular_function);GO:0005575(cellular_component);GO:0008150(biological_process);GO:0016020(membrane);GO:0016021(integral component of membrane)	NA	NA	NA	RIKEN cDNA 6430571L13 gene [Source:MGI Symbol;Acc:MGI:2445137]	5.20503	0.559622	14.4779	21.7079	1.16074	17.9947	0.495373	-1.01341	0.333603	0.957139	down	no
ENSMUSG00000072066	6720489N17Rik	ENSMUST00000201563;ENSMUST00000091563	GO:0003674(molecular_function);GO:0003676(nucleic acid binding);GO:0005575(cellular_component);GO:0005622(intracellular);GO:0006355(regulation of transcription, DNA-templated);GO:0008150(biological_process);GO:0008150(biological_process)	NA	NA	NA	RIKEN cDNA 6720489N17 gene [Source:MGI Symbol;Acc:MGI:2443901]	0.0775902	0.0361184	0.104939	0.322544	0.103813	0.197345	0.350564	-1.51225	1	1	down	no
ENSMUSG00000032680	6820408C15Rik	ENSMUST00000039961	GO:0003674(molecular_function);GO:0005575(cellular_component);GO:0008150(biological_process)	NA	NA	NA	RIKEN cDNA 6820408C15 gene [Source:MGI Symbol;Acc:MGI:3045333]	0.0310602	0	0	0.0302074	0.0338129	0	0.485163	-1.04346	1	1	down	no
ENSMUSG00000116888	7120432I05Rik	ENSMUST00000232478	NA	NA	NA	NA	RIKEN cDNA 7120432I05 gene [Source:MGI Symbol;Acc:MGI:3641947]	0	0	0	0.040354	0	0	-inf	-inf	1	1	down	no
ENSMUSG00000103441	7530428D23Rik	ENSMUST00000193217	NA	NA	NA	NA	RIKEN cDNA 7530428D23 gene [Source:MGI Symbol;Acc:MGI:2442162]	0	0	0	0.0391727	0	0	-inf	-inf	1	1	down	no
MSTRG.15520	8030462N17Rik	ENSMUST00000237203;ENSMUST00000074653;ENSMUST00000235641	NA	NA	NA	NA	RIKEN cDNA 8030462N17 gene [Source:MGI Symbol;Acc:MGI:2444951]	6.16124	7.85408	7.75063	7.02072	9.59153	6.25631	0.951784	-0.0712932	0.817418	0.993036	down	no
MSTRG.7875	8430406P12Rik	ENSMUST00000220908	NA	NA	NA	NA	RIKEN cDNA 8430406P12 gene [Source:MGI Symbol;Acc:MGI:1918744]	0.664376	0.606582	0.580138	0.480156	0.557072	0.651632	1.09606	0.13233	1	1	up	no
MSTRG.11403	8430426J06Rik	ENSMUST00000229855;ENSMUST00000230860;ENSMUST00000230042;ENSMUST00000229383	NA	NA	NA	NA	RIKEN cDNA 8430426J06 gene [Source:MGI Symbol;Acc:MGI:1925352]	0.321681	0.26774	0.425633	0.445115	0.0729124	0.942246	0.695113	-0.524681	1	1	down	no
MSTRG.13149	9030025P20Rik	ENSMUST00000061688;ENSMUST00000232182;ENSMUST00000231723;ENSMUST00000231253	GO:0003674(molecular_function);GO:0005575(cellular_component);GO:0008150(biological_process);GO:0008150(biological_process)	NA	NA	NA	RIKEN cDNA 9030025P20 gene [Source:MGI Symbol;Acc:MGI:3583895]	0.841907	0.40946	0.651852	0.137937	0.706033	0.669704	1.25735	0.330386	0.485668	0.975309	up	no
ENSMUSG00000116660	9030404E10Rik	ENSMUST00000232465	NA	NA	NA	NA	RIKEN cDNA 9030404E10 gene [Source:MGI Symbol;Acc:MGI:1918778]	0	0	0	0.067316	0	0	-inf	-inf	1	1	down	no
MSTRG.2984	9030612E09Rik	ENSMUST00000053792	GO:0003674(molecular_function);GO:0005575(cellular_component);GO:0008150(biological_process)	NA	NA	NA	RIKEN cDNA 9030612E09 gene [Source:MGI Symbol;Acc:MGI:1921780]	0.270623	0.068284	0.92597	1.27922	0.316011	1.12959	0.464206	-1.10716	0.260053	0.935477	down	no
ENSMUSG00000073158	9030624G23Rik	ENSMUST00000101538	GO:0003674(molecular_function);GO:0003676(nucleic acid binding);GO:0005575(cellular_component);GO:0005622(intracellular);GO:0006355(regulation of transcription, DNA-templated);GO:0008150(biological_process)	NA	NA	NA	RIKEN cDNA 9030624G23 gene [Source:MGI Symbol;Acc:MGI:1914058]	0.04106	0.029195	0	0.030056	0	0.02839	1.20205	0.265497	1	1	up	no
MSTRG.10837	9130002K18Rik	ENSMUST00000228829	NA	NA	NA	NA	RIKEN cDNA 9130002K18 gene [Source:MGI Symbol;Acc:MGI:1921804]	0.378995	0.379083	0.295744	0.484057	0.43928	0.406985	0.792156	-0.336144	0.776697	0.989548	down	no
ENSMUSG00000054951	9130008F23Rik	ENSMUST00000233122;ENSMUST00000233871	GO:0001835(blastocyst hatching);GO:0003674(molecular_function);GO:0005575(cellular_component);GO:0005575(cellular_component)	NA	NA	NA	RIKEN cDNA 9130008F23 gene [Source:MGI Symbol;Acc:MGI:1918833]	0.0610435	0.091811	0.0697352	0.230533	0.0366181	0.250549	0.429959	-1.21773	1	1	down	no
MSTRG.29428	9130019O22Rik	ENSMUST00000049052;ENSMUST00000164345	GO:0003676(nucleic acid binding);GO:0005622(intracellular);GO:0006355(regulation of transcription, DNA-templated);GO:0046872(metal ion binding);GO:0046872(metal ion binding)	05168(Herpes simplex virus 1 infection);05168(Herpes simplex virus 1 infection)	K09228	NA	RIKEN cDNA 9130019O22 gene [Source:MGI Symbol;Acc:MGI:1926171]	1.19091	0.947788	1.20273	1.31384	1.36864	0.87406	0.939516	-0.0900098	0.913423	0.998925	down	no
MSTRG.29518	9130023H24Rik	ENSMUST00000078816	GO:0003676(nucleic acid binding);GO:0003677(DNA binding);GO:0005634(nucleus)	NA	NA	NA	RIKEN cDNA 9130023H24 gene [Source:MGI Symbol;Acc:MGI:2442738]	1.07474	0.975885	1.29571	1.59987	1.51024	1.08322	0.798012	-0.325517	0.747013	0.988855	down	no
MSTRG.29102	9130208D14Rik	ENSMUST00000146911	NA	NA	NA	NA	RIKEN cDNA 9130208D14 gene [Source:MGI Symbol;Acc:MGI:1924950]	0.167953	0.29775	0.138214	0.044206	0.087729	0.118853	2.40808	1.26788	0.0376412	0.700184	up	yes
ENSMUSG00000097386	9130213A22Rik	ENSMUST00000180487	GO:0003674(molecular_function);GO:0005575(cellular_component);GO:0008150(biological_process);GO:0016020(membrane);GO:0016021(integral component of membrane)	NA	NA	NA	RIKEN cDNA 9130213A22 gene [Source:MGI Symbol;Acc:MGI:3642718]	0	0	0	0.099022	0.076573	0.05573	-inf	-inf	1	1	down	no
ENSMUSG00000054598	9130230L23Rik	ENSMUST00000202278;ENSMUST00000201351;ENSMUST00000201562	GO:0003674(molecular_function);GO:0005575(cellular_component);GO:0008150(biological_process);GO:0008150(biological_process)	NA	NA	NA	RIKEN cDNA 9130230L23 gene [Source:MGI Symbol;Acc:MGI:3041166]	0.0213415	0	0.0076986	0.0200876	0	0	1.44567	0.531737	1	1	up	no
ENSMUSG00000027446	9230104L09Rik	ENSMUST00000028937;ENSMUST00000149457	GO:0004869(cysteine-type endopeptidase inhibitor activity);GO:0010466(negative regulation of peptidase activity);GO:0010951(negative regulation of endopeptidase activity);GO:0030414(peptidase inhibitor activity);GO:0030414(peptidase inhibitor activity)	NA	NA	NA	RIKEN cDNA 9230104L09 gene [Source:MGI Symbol;Acc:MGI:1924955]	0.0722197	0	0.170268	0.292674	0	0.283309	0.420997	-1.24812	1	1	down	no
MSTRG.7705	9230104M06Rik	ENSMUST00000180971	NA	NA	NA	NA	RIKEN cDNA 9230104M06 gene [Source:MGI Symbol;Acc:MGI:3642845]	0.028376	0.161576	0.133085	0.122863	0	0.073479	1.64528	0.718331	1	1	up	no
MSTRG.6960	9330151L19Rik	ENSMUST00000181850	NA	NA	NA	NA	RIKEN cDNA 9330151L19 gene [Source:MGI Symbol;Acc:MGI:3041168]	1.9641	1.66814	1.58489	1.28091	1.56923	1.19336	1.29025	0.367651	0.319436	0.953624	up	no
MSTRG.2741	9330159F19Rik;Soga3	ENSMUST00000092627;ENSMUST00000213489;ENSMUST00000213490;ENSMUST00000092629	GO:0003674(molecular_function);GO:0005575(cellular_component);GO:0008150(biological_process);GO:0005615(extracellular space);GO:0010506(regulation of autophagy);GO:0016020(membrane);GO:0016021(integral component of membrane)	NA	NA	NA	RIKEN cDNA 9330159F19 gene [Source:MGI Symbol;Acc:MGI:3036239];SOGA family member 3 [Source:MGI Symbol;Acc:MGI:1914662]	3.29432	0.811865	6.57225	3.0568	1.44867	4.52974	1.18187	0.241067	0.543182	0.979967	up	no
ENSMUSG00000113695	9330159N22Rik	ENSMUST00000221530	NA	NA	NA	NA	RIKEN cDNA 9330159N22 gene [Source:MGI Symbol;Acc:MGI:1924453]	0	0	0	0.038247	0	0	-inf	-inf	1	1	down	no
MSTRG.7529	9330161L09Rik	ENSMUST00000056140	GO:0003674(molecular_function);GO:0005575(cellular_component);GO:0008150(biological_process)	NA	NA	NA	RIKEN cDNA 9330161L09 gene [Source:MGI Symbol;Acc:MGI:1924475]	1.10266	2.82237	0.797857	0.875008	0.95139	0.841945	1.76997	0.823723	0.132623	0.875047	up	no
ENSMUSG00000056004	9330182L06Rik	ENSMUST00000115348;ENSMUST00000069538	GO:0003674(molecular_function);GO:0005575(cellular_component);GO:0008150(biological_process);GO:0016020(membrane);GO:0016021(integral component of membrane);GO:0016021(integral component of membrane)	NA	NA	NA	RIKEN cDNA 9330182L06 gene [Source:MGI Symbol;Acc:MGI:2443264]	0	0.0167443	0	0.00681767	0	0.0301204	0.453307	-1.14144	1	1	down	no
ENSMUSG00000115149	9330188P03Rik	ENSMUST00000228670;ENSMUST00000228136;ENSMUST00000227651;ENSMUST00000228796	NA	NA	NA	NA	RIKEN cDNA 9330188P03 gene [Source:MGI Symbol;Acc:MGI:2686435]	0.0701003	0.0646034	0.0886314	0.182004	0.0633806	0.13581	0.585883	-0.771317	1	1	down	no
MSTRG.23263	9430015G10Rik	ENSMUST00000125786;ENSMUST00000072554;ENSMUST00000169550;ENSMUST00000141802;ENSMUST00000141882;ENSMUST00000127332;ENSMUST00000154944	GO:0003674(molecular_function);GO:0005575(cellular_component);GO:0008150(biological_process);GO:0016020(membrane);GO:0016021(integral component of membrane);GO:0016021(integral component of membrane)	NA	NA	NA	RIKEN cDNA 9430015G10 gene [Source:MGI Symbol;Acc:MGI:2444364]	1.57096	0.43261	1.19224	0.767267	1.51847	1.01566	0.968018	-0.0468944	0.90082	0.996031	down	no
MSTRG.21201	9430025C20Rik	ENSMUST00000068663	NA	NA	NA	NA	RIKEN cDNA 9430025C20 gene [Source:MGI Symbol;Acc:MGI:3045277]	0.209278	0.025762	0.251721	0.050093	0.142711	0.075535	1.81398	0.859157	1	1	up	no
MSTRG.7425	9430031K09Rik	ENSMUST00000222913	NA	NA	NA	NA	RIKEN cDNA 9430031K09 gene [Source:MGI Symbol;Acc:MGI:1924503]	0.614347	0.262268	0.031197	0.661791	0.483995	0.163311	0.693464	-0.528107	1	1	down	no
MSTRG.29577	9430038I01Rik	ENSMUST00000120340;ENSMUST00000068996;ENSMUST00000117404;ENSMUST00000145881;ENSMUST00000135335	GO:0003674(molecular_function);GO:0005575(cellular_component);GO:0008150(biological_process);GO:0008150(biological_process)	NA	NA	NA	RIKEN cDNA 9430038I01 gene [Source:MGI Symbol;Acc:MGI:1924502]	0.596291	0.702986	0.385289	0.42825	0.609827	0.45462	1.12854	0.174457	0.537295	0.979967	up	no
ENSMUSG00000097360	9430065F17Rik	ENSMUST00000223845;ENSMUST00000224664	NA	NA	NA	NA	RIKEN cDNA 9430065F17 gene [Source:MGI Symbol;Acc:MGI:1924606]	0.031713	0	0.0528457	0.0827915	0	0.0521395	0.626681	-0.674197	1	1	down	no
MSTRG.10727	9430068D22Rik	ENSMUST00000227714	NA	NA	NA	NA	RIKEN cDNA 9430068D22 gene [Source:MGI Symbol;Acc:MGI:1924554]	0.08504	0.101208	0	0.229995	0.150358	0.187343	0.328077	-1.60789	1	1	down	no
MSTRG.17194	9430097D07Rik	ENSMUST00000100190	GO:0003674(molecular_function);GO:0005575(cellular_component);GO:0008150(biological_process)	NA	NA	NA	RIKEN cDNA 9430097D07 gene [Source:MGI Symbol;Acc:MGI:2441749]	0.037109	0.044165	0	0	0.12091	0.085077	0.394559	-1.34169	1	1	down	no
ENSMUSG00000112999	9530050K03Rik	ENSMUST00000221663	NA	NA	NA	NA	RIKEN cDNA 9530050K03 gene [Source:MGI Symbol;Acc:MGI:1925871]	0	0	0.046404	0.04126	0	0.048891	0.514736	-0.958094	1	1	down	no
ENSMUSG00000078776	9530053A07Rik	ENSMUST00000059886	GO:0003674(molecular_function);GO:0005515(protein binding);GO:0005575(cellular_component);GO:0008150(biological_process)	NA	NA	NA	RIKEN cDNA 9530053A07 gene [Source:MGI Symbol;Acc:MGI:2442118]	0.011001	0	0	0	0.00678818	0	1.62061	0.696541	1	1	up	no
MSTRG.18422	9530056E24Rik	ENSMUST00000229108	NA	NA	NA	NA	RIKEN cDNA 9530056E24 gene [Source:MGI Symbol;Acc:MGI:2441750]	0.573114	0.627058	0.446021	0.404015	0.751694	0.524514	0.979747	-0.0295192	0.814933	0.993036	down	no
MSTRG.4623	9530068E07Rik	ENSMUST00000109057;ENSMUST00000153855;ENSMUST00000036952;ENSMUST00000136303	GO:0003674(molecular_function);GO:0005575(cellular_component);GO:0008150(biological_process);GO:0016020(membrane);GO:0016021(integral component of membrane);GO:0016021(integral component of membrane)	NA	NA	NA	RIKEN cDNA 9530068E07 gene [Source:MGI Symbol;Acc:MGI:2654705]	34.6453	64.5329	29.216	14.5943	53.0693	14.1322	1.56969	0.650483	0.154002	0.883964	up	no
MSTRG.31739	9530077C05Rik	ENSMUST00000213133;ENSMUST00000213598;ENSMUST00000058868	GO:0003674(molecular_function);GO:0005575(cellular_component);GO:0008150(biological_process);GO:0008150(biological_process)	NA	NA	NA	RIKEN cDNA 9530077C05 gene [Source:MGI Symbol;Acc:MGI:1915533]	0.129297	0.0814954	0.154627	0.329836	0.0323566	0.0972663	0.795326	-0.330382	1	1	down	no
MSTRG.9813	9530086P17Rik	ENSMUST00000228011	NA	NA	NA	NA	RIKEN cDNA 9530086P17 gene [Source:MGI Symbol;Acc:MGI:1925992]	0.285374	0.28216	0.328032	0.705627	0.628943	0.809071	0.417778	-1.25919	1	1	down	no
ENSMUSG00000115529	9630013A20Rik	ENSMUST00000228857	NA	NA	NA	NA	RIKEN cDNA 9630013A20 gene [Source:MGI Symbol;Acc:MGI:2442953]	0	0.0457894	0	0.0178719	0	0.0115196	1.55791	0.639613	1	1	up	no
MSTRG.10141	9630015K15Rik	ENSMUST00000225122	NA	NA	NA	NA	RIKEN cDNA 9630015K15 gene [Source:MGI Symbol;Acc:MGI:1925819]	0	0	0.168388	0.131047	0.114586	0	0.685527	-0.544715	1	1	down	no
MSTRG.33091	9630041A04Rik	ENSMUST00000112841	GO:0003674(molecular_function);GO:0005575(cellular_component);GO:0008150(biological_process)	NA	NA	NA	RIKEN cDNA 9630041A04 gene [Source:MGI Symbol;Acc:MGI:3045242]	0	0	0.014307	0	0.0428729	0	0.333707	-1.58335	1	1	down	no
MSTRG.9744	9630050E16Rik	ENSMUST00000228572	NA	NA	NA	NA	RIKEN cDNA 9630050E16 gene [Source:MGI Symbol;Acc:MGI:2443518]	0.701216	0.511568	0.500449	0.557277	0.585563	0.55911	1.00663	0.00953272	0.761868	0.988855	up	no
ENSMUSG00000044551	9930012K11Rik	ENSMUST00000058240;ENSMUST00000140314	GO:0003674(molecular_function);GO:0008150(biological_process);GO:0008150(biological_process)	NA	NA	NA	RIKEN cDNA 9930012K11 gene [Source:MGI Symbol;Acc:MGI:2145726]	0.16559	0.0511387	0.0465839	0.121745	0	0.0494305	1.53826	0.621301	1	1	up	no
MSTRG.10797	9930017N22Rik	ENSMUST00000228274	NA	NA	NA	NA	RIKEN cDNA 9930017N22 gene [Source:MGI Symbol;Acc:MGI:2443961]	1.14236	1.01575	0.816154	0.652561	0.946941	0.82467	1.22692	0.29504	0.401453	0.965742	up	no
MSTRG.16149	9930021J03Rik	ENSMUST00000175764;ENSMUST00000175726;ENSMUST00000176773	GO:0003674(molecular_function);GO:0005515(protein binding);GO:0005575(cellular_component);GO:0008150(biological_process);GO:0008150(biological_process)	NA	NA	NA	RIKEN cDNA 9930021J03 gene [Source:MGI Symbol;Acc:MGI:2444398]	3.68921	3.06057	4.20631	3.4632	4.27367	1.78227	1.15095	0.202828	0.428606	0.969081	up	no
ENSMUSG00000045065	9930022D16Rik	ENSMUST00000055404	GO:0003674(molecular_function);GO:0005575(cellular_component);GO:0008150(biological_process)	NA	NA	NA	RIKEN cDNA 9930022D16 gene [Source:MGI Symbol;Acc:MGI:2444178]	0	0	0.021881	0	0	0	inf	inf	1	1	up	no
MSTRG.22499	9930104L06Rik	ENSMUST00000233289;ENSMUST00000233434;ENSMUST00000233530	GO:0003674(molecular_function);GO:0005634(nucleus);GO:0005737(cytoplasm);GO:0008150(biological_process);GO:0008150(biological_process)	NA	NA	NA	RIKEN cDNA 9930104L06 gene [Source:MGI Symbol;Acc:MGI:3041172]	1.21498	1.36127	1.18609	1.25662	1.56193	1.33503	0.905806	-0.142726	0.960254	1	down	no
MSTRG.4548	9930111J21Rik2	ENSMUST00000101295;ENSMUST00000132768;ENSMUST00000093152	GO:0003674(molecular_function);GO:0003924(GTPase activity);GO:0005525(GTP binding);GO:0005575(cellular_component);GO:0005789(endoplasmic reticulum membrane);GO:0006952(defense response);GO:0008150(biological_process);GO:0016020(membrane);GO:0035458(cellular response to interferon-beta);GO:0035458(cellular response to interferon-beta)	NA	NA	NA	RIKEN cDNA 9930111J21 gene 2 [Source:MGI Symbol;Acc:MGI:3711310]	0.779897	0.545725	0.436522	0.801425	0.765378	0.763719	0.756116	-0.403321	0.616095	0.986512	down	no
ENSMUSG00000113084	A030003K21Rik	ENSMUST00000222600	GO:0003674(molecular_function);GO:0005575(cellular_component);GO:0008150(biological_process)	NA	NA	NA	RIKEN cDNA A030003K21 gene [Source:MGI Symbol;Acc:MGI:1925163]	0.019038	0	0	0	0	0	inf	inf	1	1	up	no
ENSMUSG00000113880	A030005L19Rik	ENSMUST00000220768	GO:0003674(molecular_function);GO:0005575(cellular_component);GO:0008150(biological_process)	NA	NA	NA	RIKEN cDNA A030005L19 gene [Source:MGI Symbol;Acc:MGI:1925172]	0.227175	0.286699	0.584249	0.200918	0.904412	0.2347	0.819476	-0.287226	1	1	down	no
ENSMUSG00000113973	A030014E15Rik	ENSMUST00000223400	GO:0003674(molecular_function);GO:0005575(cellular_component);GO:0008150(biological_process)	NA	NA	NA	RIKEN cDNA A030014E15 gene [Source:MGI Symbol;Acc:MGI:1925167]	0	0	0.14501	0	0.017019	0.080356	1.48919	0.574529	1	1	up	no
MSTRG.16918	A130006I12Rik	ENSMUST00000091396	NA	NA	NA	NA	RIKEN cDNA A130006I12 gene [Source:MGI Symbol;Acc:MGI:2441774]	0	0.159354	0	0.389279	0.443904	0.154849	0.161284	-2.63232	1	1	down	no
MSTRG.2375	A130010J15Rik;Irf6	ENSMUST00000110831;ENSMUST00000193772;ENSMUST00000192189;ENSMUST00000076521;ENSMUST00000178744;ENSMUST00000193307;ENSMUST00000160822;ENSMUST00000191613;ENSMUST00000140066	GO:0003674(molecular_function);GO:0005575(cellular_component);GO:0008150(biological_process);GO:0000981(DNA-binding transcription factor activity, RNA polymerase II-specific);GO:0002376(immune system process);GO:0003677(DNA binding);GO:0003700(DNA-binding transcription factor activity);GO:0005515(protein binding);GO:0005634(nucleus);GO:0005737(cytoplasm);GO:0005829(cytosol);GO:0006355(regulation …	NA	K10154	NA	RIKEN cDNA A130010J15 gene [Source:MGI Symbol;Acc:MGI:2441776];interferon regulatory factor 6 [Source:MGI Symbol;Acc:MGI:1859211]	0.0851257	0.139194	0.209307	0.529488	0.253786	0.429075	0.357675	-1.48328	0.0330026	0.669636	down	yes
MSTRG.11607	A130051J06Rik	ENSMUST00000180649	NA	NA	NA	NA	RIKEN cDNA A130051J0 gene [Source:MGI Symbol;Acc:MGI:3642574]	0.297319	0.244472	0.330899	0.36825	0.367137	0.272891	0.865525	-0.208352	0.953845	1	down	no
MSTRG.11067	A1bg	ENSMUST00000096418;ENSMUST00000228881	GO:0003674(molecular_function);GO:0005576(extracellular region);GO:0008150(biological_process);GO:0008150(biological_process)	NA	NA	NA	alpha-1-B glycoprotein [Source:MGI Symbol;Acc:MGI:2152878]	1.62456	0.081418	1.25204	0.633838	0.800928	1.0358	1.1973	0.259787	0.639564	0.987825	up	no
ENSMUSG00000052595	A1cf	ENSMUST00000075838	GO:0003676(nucleic acid binding);GO:0003723(RNA binding);GO:0003727(single-stranded RNA binding);GO:0003729(mRNA binding);GO:0005515(protein binding);GO:0005634(nucleus);GO:0005654(nucleoplasm);GO:0005720(nuclear heterochromatin);GO:0005737(cytoplasm);GO:0005783(endoplasmic reticulum);GO:0006397(mRNA processing);GO:0007566(embryo implantation);GO:0010609(mRNA localization resulting in posttranscr…	NA	NA	NA	APOBEC1 complementation factor [Source:MGI Symbol;Acc:MGI:1917115]	0	0	0.00612184	0	0.010682	0	0.573099	-0.803143	1	1	down	no
MSTRG.31668	A230050P20Rik	ENSMUST00000175820;ENSMUST00000177067;ENSMUST00000043911;ENSMUST00000176990	GO:0003723(RNA binding);GO:0005634(nucleus);GO:0005654(nucleoplasm);GO:0005737(cytoplasm);GO:0005829(cytosol);GO:0034340(response to type I interferon);GO:0034341(response to interferon-gamma);GO:0034342(response to type III interferon);GO:0045071(negative regulation of viral genome replication);GO:0051607(defense response to virus);GO:0051607(defense response to virus)	NA	NA	NA	RIKEN cDNA A230050P20 gene [Source:MGI Symbol;Acc:MGI:2441788]	0.66968	0.365724	0.462929	1.06251	0.645372	0.810648	0.594923	-0.749226	0.285127	0.944198	down	no
ENSMUSG00000109394	A230057D06Rik	ENSMUST00000232435;ENSMUST00000231418	NA	NA	NA	NA	RIKEN cDNA A230057D06 gene [Source:MGI Symbol;Acc:MGI:2442922]	0	0.0145092	0.0183486	0.0247499	0.00528241	0.0191187	0.668508	-0.580983	1	1	down	no
ENSMUSG00000030111	A2m	ENSMUST00000204850;ENSMUST00000032203	GO:0001869(negative regulation of complement activation, lectin pathway);GO:0002020(protease binding);GO:0004866(endopeptidase inhibitor activity);GO:0004867(serine-type endopeptidase inhibitor activity);GO:0005102(signaling receptor binding);GO:0005515(protein binding);GO:0005576(extracellular region);GO:0005615(extracellular space);GO:0007565(female pregnancy);GO:0010466(negative regulation of …	04610(Complement and coagulation cascades);04610(Complement and coagulation cascades)	K03910	NA	alpha-2-macroglobulin [Source:MGI Symbol;Acc:MGI:2449119]	0	0.00920768	0	0	0	0	inf	inf	1	1	up	no
MSTRG.11768	A330009N23Rik	ENSMUST00000229239;ENSMUST00000229610	NA	NA	NA	NA	RIKEN cDNA A330009N23 gene [Source:MGI Symbol;Acc:MGI:2443491]	0.926884	0.493263	0.460895	0.749302	0.526969	0.702932	0.950403	-0.0733882	0.932255	0.99994	down	no
ENSMUSG00000113186	A330076C08Rik	ENSMUST00000220765	NA	NA	NA	NA	RIKEN cDNA A330076C08 gene [Source:MGI Symbol;Acc:MGI:2443693]	0	0	0.00894771	0	0	0	inf	inf	1	1	up	no
MSTRG.15379	A330084C13Rik	ENSMUST00000224731	NA	NA	NA	NA	RIKEN cDNA A330084C13 gene [Source:MGI Symbol;Acc:MGI:2685802]	0.032412	0.057964	0	0.094287	0.035348	0	0.697157	-0.520444	1	1	down	no
ENSMUSG00000028794	A3galt2	ENSMUST00000030585;ENSMUST00000106077	GO:0001962(alpha-1,3-galactosyltransferase activity);GO:0005794(Golgi apparatus);GO:0005975(carbohydrate metabolic process);GO:0006688(glycosphingolipid biosynthetic process);GO:0016020(membrane);GO:0016021(integral component of membrane);GO:0016740(transferase activity);GO:0016757(transferase activity, transferring glycosyl groups);GO:0016758(transferase activity, transferring hexosyl groups);GO…	00603(Glycosphingolipid biosynthesis - globo and isoglobo series);00603(Glycosphingolipid biosynthesis - globo and isoglobo series)	K20736	EC:2.4.1.87	alpha 1,3-galactosyltransferase 2 (isoglobotriaosylceramide synthase) [Source:MGI Symbol;Acc:MGI:2685279]	0.386948	0.483592	0.148473	0.0451339	0.337517	0.104756	2.09068	1.06397	0.13251	0.875047	up	no
MSTRG.23183	A430005L14Rik	ENSMUST00000128457;ENSMUST00000058393;ENSMUST00000133524;ENSMUST00000105645;ENSMUST00000147826;ENSMUST00000141493;ENSMUST00000139967	GO:0003674(molecular_function);GO:0005634(nucleus);GO:0008150(biological_process);GO:0008150(biological_process)	NA	NA	NA	RIKEN cDNA A430005L14 gene [Source:MGI Symbol;Acc:MGI:2140680]	4.97103	3.97901	3.50497	5.0032	5.41269	5.52911	0.781124	-0.356377	0.67068	0.988474	down	no
MSTRG.25403	A430033K04Rik	ENSMUST00000069862;ENSMUST00000200521;ENSMUST00000198958	GO:0003674(molecular_function);GO:0003676(nucleic acid binding);GO:0005622(intracellular);GO:0005634(nucleus);GO:0006355(regulation of transcription, DNA-templated);GO:0045892(negative regulation of transcription, DNA-templated);GO:0046872(metal ion binding);GO:0046872(metal ion binding)	05168(Herpes simplex virus 1 infection);05168(Herpes simplex virus 1 infection)	K09228	NA	RIKEN cDNA A430033K04 gene [Source:MGI Symbol;Acc:MGI:3583896]	0.995543	0.422097	0.543909	1.24629	0.621058	1.51377	0.580147	-0.78551	0.263286	0.936676	down	no
ENSMUSG00000074497	A430078G23Rik	ENSMUST00000207059;ENSMUST00000098966	GO:0003674(molecular_function);GO:0005575(cellular_component);GO:0008150(biological_process);GO:0008150(biological_process)	NA	NA	NA	RIKEN cDNA A430078G23 gene [Source:MGI Symbol;Acc:MGI:2442135]	0.0380216	0.026894	0.0187006	0.0483424	0.0753731	0.0170971	0.593812	-0.751921	1	1	down	no
ENSMUSG00000116220	A430088P11Rik	ENSMUST00000230612	NA	NA	NA	NA	RIKEN cDNA A430088P11 gene [Source:MGI Symbol;Acc:MGI:3605804]	0.0437835	0.0147245	0.0593982	0	0	0.0860025	1.37096	0.455189	1	1	up	no
MSTRG.9151	A430090L17Rik	ENSMUST00000225044	NA	NA	NA	NA	RIKEN cDNA A430090L17 gene [Source:MGI Symbol;Acc:MGI:2442754]	0.140253	0.188397	0.157776	0.142579	0.223358	0.144135	0.953642	-0.0684806	1	1	down	no
MSTRG.11476	A4galt	ENSMUST00000164614;ENSMUST00000049530;ENSMUST00000229454;ENSMUST00000229687	GO:0000139(Golgi membrane);GO:0001576(globoside biosynthetic process);GO:0005794(Golgi apparatus);GO:0006486(protein glycosylation);GO:0006629(lipid metabolic process);GO:0007009(plasma membrane organization);GO:0008378(galactosyltransferase activity);GO:0015643(toxic substance binding);GO:0016020(membrane);GO:0016021(integral component of membrane);GO:0016740(transferase activity);GO:0016757(tra…	00601(Glycosphingolipid biosynthesis - lacto and neolacto series);00603(Glycosphingolipid biosynthesis - globo and isoglobo series);00603(Glycosphingolipid biosynthesis - globo and isoglobo series)	K01988	EC:2.4.1.228	alpha 1,4-galactosyltransferase [Source:MGI Symbol;Acc:MGI:3512453]	1.3028	0.650637	1.1628	1.31211	1.29133	1.96681	0.681854	-0.552466	0.459368	0.975309	down	no
ENSMUSG00000114452	A530001N23Rik	ENSMUST00000224134;ENSMUST00000224431;ENSMUST00000226114	NA	NA	NA	NA	RIKEN cDNA A530001N23 gene [Source:MGI Symbol;Acc:MGI:3045361]	0.094152	0	0.106412	0.228515	0.0154146	0.0993103	0.584326	-0.775155	1	1	down	no
ENSMUSG00000043122	A530016L24Rik	ENSMUST00000057465;ENSMUST00000223266	GO:0016020(membrane);GO:0016021(integral component of membrane);GO:0016021(integral component of membrane)	NA	NA	NA	RIKEN cDNA A530016L24 gene [Source:MGI Symbol;Acc:MGI:2443020]	0.247369	0.571525	0.0205837	1.58311	0.127791	0.0437491	0.47843	-1.06362	0.449087	0.974393	down	no
MSTRG.1004	A530032D15Rik	ENSMUST00000160792;ENSMUST00000161724	GO:0003674(molecular_function);GO:0005575(cellular_component);GO:0005634(nucleus);GO:0008150(biological_process);GO:0008150(biological_process)	NA	NA	NA	RIKEN cDNA A530032D15Rik gene [Source:MGI Symbol;Acc:MGI:3037746]	0.285104	0.00806572	0.0143462	0.0788872	0.0189139	0.0715485	1.81586	0.860655	1	1	up	no
ENSMUSG00000113338	A530046M15Rik	ENSMUST00000221778	NA	NA	NA	NA	RIKEN cDNA A530046M15 gene [Source:MGI Symbol;Acc:MGI:5439406]	0	0	0	0	0.039427	0.041589	-inf	-inf	1	1	down	no
ENSMUSG00000113290	A530058O07Rik	ENSMUST00000222059	NA	NA	NA	NA	RIKEN cDNA A530058O07 gene [Source:MGI Symbol;Acc:MGI:2145514]	0	0	0	0	0	0.019014	-inf	-inf	1	1	down	no
ENSMUSG00000043939	A530064D06Rik	ENSMUST00000232817;ENSMUST00000233384	GO:0005515(protein binding);GO:0005575(cellular_component);GO:0008150(biological_process);GO:0016020(membrane);GO:0016021(integral component of membrane);GO:0016021(integral component of membrane)	NA	NA	NA	RIKEN cDNA A530064D06 gene [Source:MGI Symbol;Acc:MGI:2443476]	0.00946636	0	0	0.0183481	0.0094472	0.0786078	0.0889671	-3.49059	1	1	down	no
ENSMUSG00000114531	A530065N20Rik	ENSMUST00000225266;ENSMUST00000225586	NA	NA	NA	NA	RIKEN cDNA A530046M15 gene [Source:MGI Symbol;Acc:MGI:5439407]	0	0	0.0106613	0.0190945	0.0765483	0	0.11147	-3.16527	1	1	down	no
ENSMUSG00000090863	A530084C06Rik	ENSMUST00000170573	GO:0003674(molecular_function);GO:0005575(cellular_component);GO:0008150(biological_process)	NA	NA	NA	RIKEN cDNA A530084C06 gene [Source:MGI Symbol;Acc:MGI:3704402]	0	0.041432	0.018837	0	0.015052	0	4.00405	2.00146	1	1	up	no
MSTRG.1015	A630001G21Rik	ENSMUST00000159122;ENSMUST00000162038;ENSMUST00000159325	GO:0003674(molecular_function);GO:0005575(cellular_component);GO:0005634(nucleus);GO:0008150(biological_process);GO:0008150(biological_process)	NA	NA	NA	RIKEN cDNA A630001G21 gene [Source:MGI Symbol;Acc:MGI:2443131]	0.0733457	0.0367891	0.211593	0.0247088	0.12033	0.0419717	1.72038	0.782727	1	1	up	no
MSTRG.8869	A630019I02Rik	ENSMUST00000224009	NA	NA	NA	NA	RIKEN cDNA A630019I02 gene [Source:MGI Symbol;Acc:MGI:5439422]	2.64477	0.480482	2.35063	1.69357	2.67491	2.6761	0.77732	-0.36342	0.654182	0.988474	down	no
ENSMUSG00000116809	A630036G19Rik	ENSMUST00000231240	NA	NA	NA	NA	RIKEN cDNA A630036G19 gene [Source:MGI Symbol;Acc:MGI:2442979]	0	0.016248	0.029549	0	0	0.015677	2.92129	1.5466	1	1	up	no
MSTRG.7482	A630072L19Rik	ENSMUST00000221309	NA	NA	NA	NA	RIKEN cDNA A630072L19 gene [Source:MGI Symbol;Acc:MGI:3641830]	0.262913	0.0556944	0.329608	0.372855	0.176444	0.322034	0.743935	-0.426752	0.682112	0.988855	down	no
MSTRG.12919	A630089N07Rik	ENSMUST00000232376;ENSMUST00000231268;ENSMUST00000232614;ENSMUST00000231741;ENSMUST00000232346	GO:0003676(nucleic acid binding);GO:0005622(intracellular);GO:0006355(regulation of transcription, DNA-templated);GO:0046872(metal ion binding);GO:0046872(metal ion binding)	NA	NA	NA	RIKEN cDNA A630089N07 gene [Source:MGI Symbol;Acc:MGI:2444323]	0.136277	0.0614651	0.116606	0.40357	0.0872804	0.228391	0.437055	-1.19411	0.173844	0.897861	down	no
ENSMUSG00000096094	A630095N17Rik	ENSMUST00000191271;ENSMUST00000179573	GO:0003674(molecular_function);GO:0005575(cellular_component);GO:0008150(biological_process);GO:0008150(biological_process)	NA	NA	NA	RIKEN cDNA A630095N17 gene [Source:MGI Symbol;Acc:MGI:2686470]	0.0930437	0.299699	0.0533218	0	0.18395	0	2.42492	1.27793	1	1	up	no
MSTRG.22248	A730015C16Rik	ENSMUST00000164855	GO:0003674(molecular_function);GO:0005575(cellular_component);GO:0008150(biological_process)	NA	NA	NA	RIKEN cDNA A730015C16 gene [Source:MGI Symbol;Acc:MGI:3704235]	0.177166	0.254401	0.09156	0.219664	0.332937	0.11146	0.787769	-0.344155	1	1	down	no
MSTRG.26782	A730049H05Rik	ENSMUST00000133858;ENSMUST00000057977	GO:0003674(molecular_function);GO:0005575(cellular_component);GO:0008150(biological_process);GO:0008150(biological_process)	NA	NA	NA	RIKEN cDNA A730049H05 gene [Source:MGI Symbol;Acc:MGI:1921766]	0.125025	0.638281	0.119138	0.0667248	0.148788	0.0776992	3.00958	1.58956	1	1	up	no
MSTRG.9964	A730061H03Rik	ENSMUST00000066106	GO:0003674(molecular_function);GO:0005575(cellular_component);GO:0008150(biological_process)	NA	NA	NA	RIKEN cDNA A730061H03 gene [Source:MGI Symbol;Acc:MGI:2445099]	0.911897	1.0876	0.681107	0.454183	1.11384	0.758651	1.15212	0.204289	1	1	up	no
MSTRG.4192	A730071L15Rik	ENSMUST00000181545	NA	NA	NA	NA	RIKEN cDNA A730071L15Rik gene [Source:MGI Symbol;Acc:MGI:3642498]	0.163346	0.082094	0.074649	0.066716	0.037547	0.221516	0.982534	-0.0254205	1	1	down	no
MSTRG.8058	A730091E23Rik	ENSMUST00000221700	NA	NA	NA	NA	RIKEN cDNA A730091E23 gene [Source:MGI Symbol;Acc:MGI:2442493]	0.028402	0.015364	0.031519	0.104242	0.079098	0.072998	0.293694	-1.76761	1	1	down	no
ENSMUSG00000053181	A830005F24Rik	ENSMUST00000065465	GO:0003674(molecular_function);GO:0005575(cellular_component);GO:0008150(biological_process)	NA	NA	NA	RIKEN cDNA A830005F24 gene [Source:MGI Symbol;Acc:MGI:3045249]	0.281708	0	0.218855	0.068677	0.131317	0	2.50289	1.32359	1	1	up	no
ENSMUSG00000057715	A830018L16Rik	ENSMUST00000135014	GO:0003674(molecular_function);GO:0005575(cellular_component);GO:0008150(biological_process)	NA	NA	NA	RIKEN cDNA A830018L16 gene [Source:MGI Symbol;Acc:MGI:2444149]	0	0.0125943	0	0.0109231	0	0	1.153	0.205393	1	1	up	no
ENSMUSG00000094707	A830019P07Rik	ENSMUST00000238067;ENSMUST00000236698	NA	NA	NA	NA	RIKEN cDNA A830019P07 gene [Source:MGI Symbol;Acc:MGI:3028035]	0.0394763	0	0.0740414	0	0	0.0677157	1.67639	0.745356	1	1	up	no
MSTRG.14810	A830052D11Rik	ENSMUST00000234930;ENSMUST00000234408;ENSMUST00000234978	NA	NA	NA	NA	RIKEN cDNA A830052D11 gene [Source:MGI Symbol;Acc:MGI:3028074]	2.06315	0.462257	0.445246	0.574674	4.37427	0.652588	0.530329	-0.915041	0.266383	0.937533	down	no
ENSMUSG00000087132	A930001C03Rik	ENSMUST00000235289	NA	NA	NA	NA	RIKEN cDNA A930001C03 gene [Source:MGI Symbol;Acc:MGI:2441838]	0.0236669	0	0	0.0203774	0	0.0219021	0.559772	-0.83709	1	1	down	no
MSTRG.11538	A930001M01Rik	ENSMUST00000229685;ENSMUST00000229286	NA	NA	NA	NA	RIKEN cDNA A930001M01 gene [Source:MGI Symbol;Acc:MGI:1925191]	0.292065	0.203974	0.224924	0.219581	0.403095	0.233781	0.841798	-0.248454	0.8693	0.993045	down	no
MSTRG.8286	A930002C04Rik	ENSMUST00000224519	NA	NA	NA	NA	RIKEN cDNA A930002C04 gene [Source:MGI Symbol;Acc:MGI:2442085]	0.251157	0.052833	0.154031	0.425688	0.152279	0.104217	0.671404	-0.574747	1	1	down	no
MSTRG.14150	A930002H24Rik	ENSMUST00000050753	GO:0003674(molecular_function);GO:0005575(cellular_component);GO:0008150(biological_process)	NA	NA	NA	RIKEN cDNA A930002H24 gene [Source:MGI Symbol;Acc:MGI:2443151]	0.113214	0	0.16162	0.239273	0.064684	0	0.904187	-0.145307	1	1	down	no
ENSMUSG00000075330	A930003A15Rik	ENSMUST00000231564;ENSMUST00000100083	NA	NA	NA	NA	RIKEN cDNA A930003A15 gene [Source:MGI Symbol;Acc:MGI:1915412]	0.751218	0.279055	0.676594	0.836917	0.132724	0.469801	1.18578	0.245842	1	1	up	no
ENSMUSG00000054057	A930004D18Rik	ENSMUST00000151857;ENSMUST00000135980;ENSMUST00000066163	GO:0003674(molecular_function);GO:0005575(cellular_component);GO:0008150(biological_process);GO:0016020(membrane);GO:0016021(integral component of membrane);GO:0016021(integral component of membrane)	NA	NA	NA	RIKEN cDNA A930004D18 gene [Source:MGI Symbol;Acc:MGI:1925190]	0.0727872	0.120113	0.103333	0.171951	0.0948644	0.129391	0.747673	-0.419521	1	1	down	no
ENSMUSG00000084866	A930006K02Rik	ENSMUST00000231422	NA	NA	NA	NA	RIKEN cDNA A930006K02 gene [Source:MGI Symbol;Acc:MGI:1925683]	0.073352	0	0.164009	0.018055	0.453521	0.077148	0.432569	-1.209	1	1	down	no
MSTRG.16141	A930007I19Rik	ENSMUST00000236439	NA	NA	NA	NA	RIKEN cDNA A930007I19 gene [Source:MGI Symbol;Acc:MGI:1925029]	0.176798	0.178289	0.244474	0.241612	0.168501	0.171531	1.03081	0.0437729	0.759894	0.988855	up	no
ENSMUSG00000092210	A930009A15Rik	ENSMUST00000173620	GO:0003674(molecular_function);GO:0005575(cellular_component);GO:0008150(biological_process)	NA	NA	NA	RIKEN cDNA A930009A15 gene [Source:MGI Symbol;Acc:MGI:1925048]	0	0	0	0.053238	0	0	-inf	-inf	1	1	down	no
MSTRG.8478	A930015P04Rik	ENSMUST00000225984	NA	NA	NA	NA	RIKEN cDNA A930015P04 gene [Source:MGI Symbol;Acc:MGI:1925051]	0	0	0	0.104883	0	0	-inf	-inf	1	1	down	no
MSTRG.13432	A930017K11Rik	ENSMUST00000162431	GO:0003674(molecular_function);GO:0005575(cellular_component);GO:0008150(biological_process)	NA	NA	NA	RIKEN cDNA A930017K11 gene [Source:MGI Symbol;Acc:MGI:2442713]	0	0.021943	0	0	0	0	inf	inf	1	1	up	no
MSTRG.10937	A930017M01Rik	ENSMUST00000081361	NA	NA	NA	NA	RIKEN cDNA A930017M01 gene [Source:MGI Symbol;Acc:MGI:2685151]	0	0	0	0.024877	0.00961455	0.0101418	-inf	-inf	1	1	down	no
ENSMUSG00000032671	A930018P22Rik	ENSMUST00000040374	GO:0003674(molecular_function);GO:0008150(biological_process)	NA	NA	NA	RIKEN cDNA A930018P22 gene [Source:MGI Symbol;Acc:MGI:1915493]	0.196801	0.502344	0.188713	0.258252	0.73796	0.331827	0.668548	-0.580897	1	1	down	no
MSTRG.7727	A930023M06Rik	ENSMUST00000223270	NA	NA	NA	NA	RIKEN cDNA A930023M06 gene [Source:MGI Symbol;Acc:MGI:1925208]	0	0.033424	0.119265	0	0.131073	0.133852	0.576348	-0.794988	1	1	down	no
ENSMUSG00000113688	A930027P06Rik	ENSMUST00000221298	NA	NA	NA	NA	RIKEN cDNA A930027P06 gene [Source:MGI Symbol;Acc:MGI:3026956]	0	0	0.020262	0.034295	0.01872	0	0.382194	-1.38762	1	1	down	no
MSTRG.3258	A930033H14Rik	ENSMUST00000170048	GO:0003674(molecular_function);GO:0005575(cellular_component);GO:0008150(biological_process)	NA	NA	NA	RIKEN cDNA A930033H14 gene [Source:MGI Symbol;Acc:MGI:2444562]	1.31657	0.355432	0.715704	0.761101	0.442375	0.627997	1.30371	0.38262	0.43736	0.969906	up	no
MSTRG.26107	A930035D04Rik	ENSMUST00000064013	NA	NA	NA	NA	RIKEN cDNA A930035D04 gene [Source:MGI Symbol;Acc:MGI:2445106]	2.19707	3.95326	1.67514	1.43035	3.60233	0.87631	1.32433	0.405265	0.408978	0.966898	up	no
MSTRG.7431	A930040O22Rik	ENSMUST00000221662	NA	NA	NA	NA	RIKEN cDNA A930040O22 gene [Source:MGI Symbol;Acc:MGI:1925223]	0.357083	0.503733	0.621057	0.410576	0.359122	0.265284	1.43179	0.517816	1	1	up	no
MSTRG.4158	AA413626	ENSMUST00000121125	NA	NA	NA	NA	expressed sequence AA413626 [Source:MGI Symbol;Acc:MGI:3035311]	0.413437	0.600061	0.366068	0.546356	0.226784	0.250696	1.34745	0.43023	1	1	up	no
ENSMUSG00000083307	AA414768	ENSMUST00000121924	NA	04120(Ubiquitin mediated proteolysis)	K10582	EC:2.3.2.23	expressed sequence AA414768 [Source:MGI Symbol;Acc:MGI:3035137]	0.067883	0	0.132811	0.32634	0.255061	0.253166	0.240477	-2.05603	1	1	down	no
ENSMUSG00000033213	AA467197	ENSMUST00000110512	GO:0004129(cytochrome-c oxidase activity);GO:0005634(nucleus);GO:0005739(mitochondrion);GO:0005751(mitochondrial respiratory chain complex IV);GO:0009617(response to bacterium);GO:0016020(membrane);GO:0016021(integral component of membrane);GO:0022900(electron transport chain);GO:1902600(proton transmembrane transport)	NA	NA	NA	expressed sequence AA467197 [Source:MGI Symbol;Acc:MGI:3034182]	0	0.263996	0	0	0.22808	0	1.15747	0.210974	1	1	up	no
ENSMUSG00000042510	AA986860	ENSMUST00000039323;ENSMUST00000190859	GO:0003674(molecular_function);GO:0005737(cytoplasm);GO:0005829(cytosol);GO:0005886(plasma membrane);GO:0008150(biological_process);GO:0008150(biological_process)	NA	NA	NA	expressed sequence AA986860 [Source:MGI Symbol;Acc:MGI:2138143]	0.193398	0.182055	0.173616	0.117112	0.197603	0.06088	1.46186	0.547808	1	1	up	no
MSTRG.11798	Aaas	ENSMUST00000229589;ENSMUST00000041208;ENSMUST00000230812;ENSMUST00000231099;ENSMUST00000230349;ENSMUST00000230481	GO:0003674(molecular_function);GO:0005515(protein binding);GO:0005634(nucleus);GO:0005643(nuclear pore);GO:0005654(nucleoplasm);GO:0005813(centrosome);GO:0005829(cytosol);GO:0006913(nucleocytoplasmic transport);GO:0007612(learning);GO:0009566(fertilization);GO:0015031(protein transport);GO:0031965(nuclear membrane);GO:0051028(mRNA transport);GO:0051028(mRNA transport)	03013(RNA transport);03013(RNA transport)	K14320	NA	achalasia, adrenocortical insufficiency, alacrimia [Source:MGI Symbol;Acc:MGI:2443767]	2.40635	1.94657	1.98796	2.8221	2.51972	2.40333	0.81869	-0.28861	0.787422	0.990958	down	no
MSTRG.25058	Aacs	ENSMUST00000031445;ENSMUST00000196556;ENSMUST00000131355;ENSMUST00000144361;ENSMUST00000200286	GO:0000166(nucleotide binding);GO:0001889(liver development);GO:0003824(catalytic activity);GO:0005524(ATP binding);GO:0005737(cytoplasm);GO:0005829(cytosol);GO:0006629(lipid metabolic process);GO:0006631(fatty acid metabolic process);GO:0007584(response to nutrient);GO:0010243(response to organonitrogen compound);GO:0014070(response to organic cyclic compound);GO:0014074(response to purine-conta…	00280(Valine, leucine and isoleucine degradation);00650(Butanoate metabolism);00650(Butanoate metabolism)	K01907	EC:6.2.1.16	acetoacetyl-CoA synthetase [Source:MGI Symbol;Acc:MGI:1926144]	2.30848	10.6087	2.06131	2.69817	6.85892	1.05131	1.41195	0.497689	0.317313	0.953624	up	no
ENSMUSG00000070609	Aadacl4	ENSMUST00000094510	GO:0005575(cellular_component);GO:0016020(membrane);GO:0016021(integral component of membrane);GO:0016787(hydrolase activity)	NA	K14351	EC:3.1.1.-	arylacetamide deacetylase like 4 [Source:MGI Symbol;Acc:MGI:3650257]	0	0	0	0.043945	0	0	-inf	-inf	1	1	down	no
MSTRG.32566	Aagab	ENSMUST00000041551;ENSMUST00000213702	GO:0003674(molecular_function);GO:0005737(cytoplasm);GO:0005829(cytosol);GO:0008150(biological_process);GO:0015031(protein transport);GO:0016607(nuclear speck);GO:0016607(nuclear speck)	NA	NA	NA	alpha- and gamma-adaptin binding protein [Source:MGI Symbol;Acc:MGI:1914189]	1.58061	1.47397	1.77055	2.29781	1.72933	2.57328	0.731033	-0.451991	0.514734	0.976376	down	no
MSTRG.26629	Aak1	ENSMUST00000113668;ENSMUST00000089519;ENSMUST00000204414;ENSMUST00000203647;ENSMUST00000003710;ENSMUST00000204139;ENSMUST00000204613;ENSMUST00000156885	GO:0000166(nucleotide binding);GO:0004672(protein kinase activity);GO:0004674(protein serine/threonine kinase activity);GO:0005112(Notch binding);GO:0005524(ATP binding);GO:0005634(nucleus);GO:0005886(plasma membrane);GO:0005905(clathrin-coated pit);GO:0006468(protein phosphorylation);GO:0006897(endocytosis);GO:0016020(membrane);GO:0016301(kinase activity);GO:0016310(phosphorylation);GO:0016740(t…	NA	K08853	EC:2.7.11.1	AP2 associated kinase 1 [Source:MGI Symbol;Acc:MGI:1098687]	2.87601	1.9765	2.4808	1.67592	2.3215	2.2431	1.17511	0.232799	0.362776	0.959801	up	no
MSTRG.28892	Aamdc	ENSMUST00000072725;ENSMUST00000154779;ENSMUST00000205430;ENSMUST00000154853;ENSMUST00000138060;ENSMUST00000124552;ENSMUST00000151840;ENSMUST00000146605;ENSMUST00000144858;ENSMUST00000135998;ENSMUST00000042627;ENSMUST00000136757;ENSMUST00000126085;ENSMUST00000178078	GO:0003674(molecular_function);GO:0005737(cytoplasm);GO:0016020(membrane);GO:0016021(integral component of membrane);GO:0043066(negative regulation of apoptotic process);GO:0045600(positive regulation of fat cell differentiation);GO:0045944(positive regulation of transcription by RNA polymerase II);GO:0045944(positive regulation of transcription by RNA polymerase II)	NA	NA	NA	adipogenesis associated Mth938 domain containing [Source:MGI Symbol;Acc:MGI:1913523]	3.55208	0.828169	3.89082	5.84268	1.66773	6.33747	0.59728	-0.74352	0.308228	0.952007	down	no
MSTRG.852	Aamp	ENSMUST00000006462;ENSMUST00000186833;ENSMUST00000178235;ENSMUST00000191258;ENSMUST00000190008	GO:0005515(protein binding);GO:0005829(cytosol);GO:0008201(heparin binding);GO:0009986(cell surface);GO:0015630(microtubule cytoskeleton);GO:0042273(ribosomal large subunit biogenesis);GO:0045171(intercellular bridge);GO:0051082(unfolded protein binding);GO:0051082(unfolded protein binding)	NA	NA	NA	angio-associated migratory protein [Source:MGI Symbol;Acc:MGI:107809]	23.9424	29.7796	22.3089	15.0592	24.9683	16.0144	1.35668	0.440082	0.170238	0.895936	up	no
MSTRG.6128	Aanat	ENSMUST00000153476;ENSMUST00000123507;ENSMUST00000021160;ENSMUST00000142978	GO:0004059(aralkylamine N-acetyltransferase activity);GO:0004060(arylamine N-acetyltransferase activity);GO:0005737(cytoplasm);GO:0005829(cytosol);GO:0006474(N-terminal protein amino acid acetylation);GO:0007623(circadian rhythm);GO:0009416(response to light stimulus);GO:0009648(photoperiodism);GO:0010043(response to zinc ion);GO:0014070(response to organic cyclic compound);GO:0016740(transferase…	00380(Tryptophan metabolism);00380(Tryptophan metabolism)	K00669	EC:2.3.1.87	arylalkylamine N-acetyltransferase [Source:MGI Symbol;Acc:MGI:1328365]	0.353683	1.11794	0.600649	0.278357	0.690585	0.337228	1.58653	0.665873	0.239763	0.927957	up	no
MSTRG.18797	Aar2	ENSMUST00000109570;ENSMUST00000029158;ENSMUST00000150212;ENSMUST00000137928	GO:0000244(spliceosomal tri-snRNP complex assembly);GO:0003674(molecular_function);GO:0005575(cellular_component);GO:0005681(spliceosomal complex);GO:0006397(mRNA processing);GO:0008380(RNA splicing);GO:0008380(RNA splicing)	NA	K13205	NA	AAR2 splicing factor homolog [Source:MGI Symbol;Acc:MGI:1915545]	6.08004	7.76997	5.4607	6.31801	6.59852	4.80257	1.08982	0.124096	0.486156	0.975309	up	no
MSTRG.31288	Aars;Exosc6	ENSMUST00000034441;ENSMUST00000210390;ENSMUST00000142770;ENSMUST00000154546;ENSMUST00000145059;ENSMUST00000124285;ENSMUST00000128320;ENSMUST00000125268	GO:0000049(tRNA binding);GO:0000166(nucleotide binding);GO:0002161(aminoacyl-tRNA editing activity);GO:0002196(Ser-tRNA(Ala) hydrolase activity);GO:0003676(nucleic acid binding);GO:0003723(RNA binding);GO:0004812(aminoacyl-tRNA ligase activity);GO:0004813(alanine-tRNA ligase activity);GO:0005515(protein binding);GO:0005524(ATP binding);GO:0005737(cytoplasm);GO:0005829(cytosol);GO:0006400(tRNA mod…	00970(Aminoacyl-tRNA biosynthesis);03018(RNA degradation);00970(Aminoacyl-tRNA biosynthesis)	K01872;K12587	EC:6.1.1.7	alanyl-tRNA synthetase [Source:MGI Symbol;Acc:MGI:2384560];exosome component 6 [Source:MGI Symbol;Acc:MGI:1919794]	16.0599	19.8412	13.7803	9.82618	17.2846	12.1133	1.2666	0.340965	0.258419	0.935477	up	no
MSTRG.13903	Aars2	ENSMUST00000232693;ENSMUST00000024733;ENSMUST00000233523;ENSMUST00000233391	GO:0000049(tRNA binding);GO:0000166(nucleotide binding);GO:0003676(nucleic acid binding);GO:0003723(RNA binding);GO:0004812(aminoacyl-tRNA ligase activity);GO:0004813(alanine-tRNA ligase activity);GO:0005524(ATP binding);GO:0005737(cytoplasm);GO:0005739(mitochondrion);GO:0006400(tRNA modification);GO:0006412(translation);GO:0006419(alanyl-tRNA aminoacylation);GO:0008270(zinc ion binding);GO:00165…	00970(Aminoacyl-tRNA biosynthesis);00970(Aminoacyl-tRNA biosynthesis)	K01872	EC:6.1.1.7	alanyl-tRNA synthetase 2, mitochondrial [Source:MGI Symbol;Acc:MGI:2681839]	3.2722	1.89048	3.20543	3.76963	2.34511	4.05516	0.822831	-0.281332	0.758126	0.988855	down	no
MSTRG.24253	Aasdh	ENSMUST00000135697;ENSMUST00000123682;ENSMUST00000069709;ENSMUST00000123059;ENSMUST00000135954;ENSMUST00000201283;ENSMUST00000154548;ENSMUST00000134805;ENSMUST00000145022;ENSMUST00000120963	GO:0000166(nucleotide binding);GO:0003674(molecular_function);GO:0003824(catalytic activity);GO:0005515(protein binding);GO:0005524(ATP binding);GO:0005575(cellular_component);GO:0006629(lipid metabolic process);GO:0006631(fatty acid metabolic process);GO:0016874(ligase activity);GO:0016878(acid-thiol ligase activity);GO:0019482(beta-alanine metabolic process);GO:0043041(amino acid activation for…	NA	K00142	EC:6.2.1.-	aminoadipate-semialdehyde dehydrogenase [Source:MGI Symbol;Acc:MGI:2442517]	1.05282	0.512012	0.915439	1.36487	0.614876	1.00115	0.832054	-0.265251	0.801032	0.992677	down	no
MSTRG.31491	Aasdhppt	ENSMUST00000212066;ENSMUST00000051589;ENSMUST00000212897	GO:0000287(magnesium ion binding);GO:0005737(cytoplasm);GO:0008897(holo-[acyl-carrier-protein] synthase activity);GO:0016740(transferase activity);GO:0019878(lysine biosynthetic process via aminoadipic acid);GO:0046872(metal ion binding);GO:0046872(metal ion binding)	00770(Pantothenate and CoA biosynthesis);00770(Pantothenate and CoA biosynthesis)	K06133	EC:2.7.8.-	aminoadipate-semialdehyde dehydrogenase-phosphopantetheinyl transferase [Source:MGI Symbol;Acc:MGI:1914868]	2.17794	2.75999	2.20471	2.11157	3.97478	3.59605	0.737693	-0.438908	0.596806	0.986038	down	no
ENSMUSG00000029695	Aass	ENSMUST00000031707	GO:0003824(catalytic activity);GO:0004753(saccharopine dehydrogenase activity);GO:0005737(cytoplasm);GO:0005739(mitochondrion);GO:0006091(generation of precursor metabolites and energy);GO:0008152(metabolic process);GO:0016491(oxidoreductase activity);GO:0019477(L-lysine catabolic process);GO:0033512(L-lysine catabolic process to acetyl-CoA via saccharopine);GO:0043231(intracellular membrane-boun…	00310(Lysine degradation)	K14157	1.5.1.9;EC:1.5.1.8	aminoadipate-semialdehyde synthase [Source:MGI Symbol;Acc:MGI:1353573]	0	0	0.0189287	0.0234151	0	0.0164601	0.474699	-1.07491	1	1	down	no
MSTRG.5362	Aatf	ENSMUST00000018841;ENSMUST00000148434;ENSMUST00000127042;ENSMUST00000141093	GO:0005515(protein binding);GO:0005634(nucleus);GO:0005730(nucleolus);GO:0005737(cytoplasm);GO:0005794(Golgi apparatus);GO:0005829(cytosol);GO:0006974(cellular response to DNA damage stimulus);GO:0007155(cell adhesion);GO:0007346(regulation of mitotic cell cycle);GO:0019901(protein kinase binding);GO:0032929(negative regulation of superoxide anion generation);GO:0040016(embryonic cleavage);GO:004…	NA	K14782	NA	apoptosis antagonizing transcription factor [Source:MGI Symbol;Acc:MGI:1929608]	5.35466	5.91553	3.9159	2.26852	5.78475	2.94363	1.38094	0.465654	0.198992	0.907894	up	no
MSTRG.6220	Aatk	ENSMUST00000103020;ENSMUST00000150730;ENSMUST00000142959;ENSMUST00000064307;ENSMUST00000103019;ENSMUST00000134319;ENSMUST00000128836;ENSMUST00000132575	GO:0004672(protein kinase activity);GO:0005524(ATP binding);GO:0006468(protein phosphorylation);GO:0016301(kinase activity);GO:0016310(phosphorylation);GO:0016310(phosphorylation)	NA	K17480	EC:2.7.10.1	apoptosis-associated tyrosine kinase [Source:MGI Symbol;Acc:MGI:1197518]	1.40424	0.882115	0.914771	1.6706	1.47253	1.48443	0.691753	-0.531672	0.396366	0.965643	down	no
ENSMUSG00000057191	AB124611	ENSMUST00000086361;ENSMUST00000173769;ENSMUST00000076326	GO:0016020(membrane);GO:0016021(integral component of membrane);GO:0016021(integral component of membrane)	NA	NA	NA	cDNA sequence AB124611 [Source:MGI Symbol;Acc:MGI:3043001]	0.209764	0.226582	0.053806	0.56563	0.277479	0.565192	0.348045	-1.52266	1	1	down	no
ENSMUSG00000057880	Abat	ENSMUST00000065987;ENSMUST00000115838;ENSMUST00000128459;ENSMUST00000115839;ENSMUST00000140795	GO:0001666(response to hypoxia);GO:0003824(catalytic activity);GO:0003867(4-aminobutyrate transaminase activity);GO:0005739(mitochondrion);GO:0005759(mitochondrial matrix);GO:0007568(aging);GO:0007620(copulation);GO:0007626(locomotory behavior);GO:0008483(transaminase activity);GO:0009448(gamma-aminobutyric acid metabolic process);GO:0009449(gamma-aminobutyric acid biosynthetic process);GO:000945…	00250(Alanine, aspartate and glutamate metabolism);00280(Valine, leucine and isoleucine degradation);00410(beta-Alanine metabolism);00640(Propanoate metabolism);00650(Butanoate metabolism);04727(GABAergic synapse);04727(GABAergic synapse)	K13524	2.6.1.22;EC:2.6.1.19	4-aminobutyrate aminotransferase [Source:MGI Symbol;Acc:MGI:2443582]	0.42009	0.205281	0.242972	0.537539	0.497875	0.607776	0.52845	-0.920161	0.154361	0.883964	down	no
MSTRG.21698	Abca1	ENSMUST00000030010;ENSMUST00000149127	GO:0000166(nucleotide binding);GO:0002790(peptide secretion);GO:0005102(signaling receptor binding);GO:0005319(lipid transporter activity);GO:0005515(protein binding);GO:0005524(ATP binding);GO:0005548(phospholipid transporter activity);GO:0005794(Golgi apparatus);GO:0005886(plasma membrane);GO:0005887(integral component of plasma membrane);GO:0006497(protein lipidation);GO:0006869(lipid transpor…	02010(ABC transporters);04975(Fat digestion and absorption);04979(Cholesterol metabolism);04979(Cholesterol metabolism)	K05641	NA	ATP-binding cassette, sub-family A (ABC1), member 1 [Source:MGI Symbol;Acc:MGI:99607]	3.82375	2.07668	4.91258	7.43215	6.07885	7.3345	0.518721	-0.946968	0.0719296	0.80526	down	no
ENSMUSG00000004668	Abca13	ENSMUST00000042740	GO:0000166(nucleotide binding);GO:0005215(transporter activity);GO:0005319(lipid transporter activity);GO:0005524(ATP binding);GO:0006869(lipid transport);GO:0016020(membrane);GO:0016021(integral component of membrane);GO:0016887(ATPase activity);GO:0042626(ATPase activity, coupled to transmembrane movement of substances);GO:0043231(intracellular membrane-bounded organelle);GO:0055085(transmembra…	02010(ABC transporters)	K05647	NA	ATP-binding cassette, sub-family A (ABC1), member 13 [Source:MGI Symbol;Acc:MGI:2388707]	0.0135806	0	0	0.00273461	0.00307208	0	2.33878	1.22576	1	1	up	no
ENSMUSG00000062017	Abca14	ENSMUST00000084640	GO:0000166(nucleotide binding);GO:0005319(lipid transporter activity);GO:0005524(ATP binding);GO:0006869(lipid transport);GO:0016020(membrane);GO:0016021(integral component of membrane);GO:0016887(ATPase activity);GO:0042626(ATPase activity, coupled to transmembrane movement of substances);GO:0043231(intracellular membrane-bounded organelle);GO:0055085(transmembrane transport)	02010(ABC transporters)	K05643	NA	ATP-binding cassette, sub-family A (ABC1), member 14 [Source:MGI Symbol;Acc:MGI:2388708]	0	0	0	0	0	0.00721275	-inf	-inf	1	1	down	no
MSTRG.16984	Abca2	ENSMUST00000102919;ENSMUST00000144560;ENSMUST00000150550;ENSMUST00000149385;ENSMUST00000141065;ENSMUST00000143075	GO:0000166(nucleotide binding);GO:0005524(ATP binding);GO:0005764(lysosome);GO:0005768(endosome);GO:0006357(regulation of transcription by RNA polymerase II);GO:0016020(membrane);GO:0016021(integral component of membrane);GO:0016887(ATPase activity);GO:0032383(regulation of intracellular cholesterol transport);GO:0042626(ATPase activity, coupled to transmembrane movement of substances);GO:0042632…	02010(ABC transporters);04142(Lysosome);04142(Lysosome)	K05642	NA	ATP-binding cassette, sub-family A (ABC1), member 2 [Source:MGI Symbol;Acc:MGI:99606]	12.0153	15.3895	16.1251	7.2309	22.4821	8.80462	1.13013	0.176489	0.496918	0.975309	up	no
MSTRG.13295	Abca3	ENSMUST00000148557;ENSMUST00000149233;ENSMUST00000039013;ENSMUST00000079594;ENSMUST00000234109;ENSMUST00000133816;ENSMUST00000155889;ENSMUST00000136295	GO:0000166(nucleotide binding);GO:0005319(lipid transporter activity);GO:0005524(ATP binding);GO:0005886(plasma membrane);GO:0006869(lipid transport);GO:0016020(membrane);GO:0016021(integral component of membrane);GO:0016887(ATPase activity);GO:0042626(ATPase activity, coupled to transmembrane movement of substances);GO:0043231(intracellular membrane-bounded organelle);GO:0051384(response to gluc…	02010(ABC transporters);02010(ABC transporters)	K05643	NA	ATP-binding cassette, sub-family A (ABC1), member 3 [Source:MGI Symbol;Acc:MGI:1351617]	3.15575	2.19915	2.71949	3.12462	2.80726	2.81931	0.922661	-0.116128	0.939267	0.99994	down	no
MSTRG.20753	Abca4	ENSMUST00000141135;ENSMUST00000013995;ENSMUST00000136358;ENSMUST00000136624;ENSMUST00000140913;ENSMUST00000144949;ENSMUST00000137616	GO:0000166(nucleotide binding);GO:0001750(photoreceptor outer segment);GO:0004012(phospholipid-translocating ATPase activity);GO:0005319(lipid transporter activity);GO:0005524(ATP binding);GO:0005548(phospholipid transporter activity);GO:0005887(integral component of plasma membrane);GO:0006649(phospholipid transfer to membrane);GO:0006869(lipid transport);GO:0007601(visual perception);GO:0016020…	02010(ABC transporters);02010(ABC transporters)	K05644	NA	ATP-binding cassette, sub-family A (ABC1), member 4 [Source:MGI Symbol;Acc:MGI:109424]	0.296556	1.05692	0.201161	0.110003	0.589015	0.105362	1.93272	0.95063	0.14373	0.883723	up	no
MSTRG.6007	Abca5	ENSMUST00000043961;ENSMUST00000124714;ENSMUST00000127318;ENSMUST00000134721;ENSMUST00000148984	GO:0000139(Golgi membrane);GO:0000166(nucleotide binding);GO:0005319(lipid transporter activity);GO:0005524(ATP binding);GO:0005764(lysosome);GO:0005765(lysosomal membrane);GO:0005768(endosome);GO:0005770(late endosome);GO:0005794(Golgi apparatus);GO:0006869(lipid transport);GO:0010745(negative regulation of macrophage derived foam cell differentiation);GO:0016020(membrane);GO:0016021(integral co…	02010(ABC transporters);02010(ABC transporters)	K05648	NA	ATP-binding cassette, sub-family A (ABC1), member 5 [Source:MGI Symbol;Acc:MGI:2386607]	2.5253	2.37698	2.3613	2.04332	2.76825	2.2296	1.03159	0.0448646	0.608545	0.986512	up	no
MSTRG.6005	Abca6	ENSMUST00000150988;ENSMUST00000044003	GO:0000166(nucleotide binding);GO:0005319(lipid transporter activity);GO:0005524(ATP binding);GO:0005654(nucleoplasm);GO:0006869(lipid transport);GO:0016020(membrane);GO:0016021(integral component of membrane);GO:0016887(ATPase activity);GO:0042626(ATPase activity, coupled to transmembrane movement of substances);GO:0043231(intracellular membrane-bounded organelle);GO:0055085(transmembrane transp…	02010(ABC transporters);02010(ABC transporters)	K05649	NA	ATP-binding cassette, sub-family A (ABC1), member 6 [Source:MGI Symbol;Acc:MGI:1923434]	2.25051	0.767761	1.78803	2.76713	2.8552	2.23946	0.611349	-0.709931	0.221558	0.918542	down	no
MSTRG.3444	Abca7	ENSMUST00000132517;ENSMUST00000043866;ENSMUST00000171637	GO:0000139(Golgi membrane);GO:0000166(nucleotide binding);GO:0001891(phagocytic cup);GO:0005319(lipid transporter activity);GO:0005515(protein binding);GO:0005524(ATP binding);GO:0005548(phospholipid transporter activity);GO:0005737(cytoplasm);GO:0005768(endosome);GO:0005794(Golgi apparatus);GO:0005886(plasma membrane);GO:0006869(lipid transport);GO:0006909(phagocytosis);GO:0007613(memory);GO:000…	02010(ABC transporters);02010(ABC transporters)	K05645	NA	ATP-binding cassette, sub-family A (ABC1), member 7 [Source:MGI Symbol;Acc:MGI:1351646]	3.4573	3.58029	5.23677	4.60105	5.8849	4.52922	0.817464	-0.290774	0.76011	0.988855	down	no
MSTRG.6001	Abca8a	ENSMUST00000046223;ENSMUST00000141279;ENSMUST00000129810;ENSMUST00000154849;ENSMUST00000146635;ENSMUST00000100287	GO:0000166(nucleotide binding);GO:0005319(lipid transporter activity);GO:0005524(ATP binding);GO:0005886(plasma membrane);GO:0006869(lipid transport);GO:0016020(membrane);GO:0016021(integral component of membrane);GO:0016887(ATPase activity);GO:0042626(ATPase activity, coupled to transmembrane movement of substances);GO:0043231(intracellular membrane-bounded organelle);GO:0055085(transmembrane tr…	02010(ABC transporters);02010(ABC transporters)	K05650	NA	ATP-binding cassette, sub-family A (ABC1), member 8a [Source:MGI Symbol;Acc:MGI:2386846]	6.97198	1.22774	5.24395	9.76204	6.94466	6.94596	0.568379	-0.815075	0.187911	0.904562	down	no
MSTRG.5997	Abca8b	ENSMUST00000020948;ENSMUST00000106669	GO:0000166(nucleotide binding);GO:0005319(lipid transporter activity);GO:0005524(ATP binding);GO:0005743(mitochondrial inner membrane);GO:0005886(plasma membrane);GO:0006869(lipid transport);GO:0016020(membrane);GO:0016021(integral component of membrane);GO:0016887(ATPase activity);GO:0042626(ATPase activity, coupled to transmembrane movement of substances);GO:0043231(intracellular membrane-bound…	02010(ABC transporters);02010(ABC transporters)	K05650	NA	ATP-binding cassette, sub-family A (ABC1), member 8b [Source:MGI Symbol;Acc:MGI:1351668]	4.90813	1.50546	3.93762	5.8219	3.65313	4.5644	0.737295	-0.439685	0.497974	0.975309	down	no
MSTRG.6003	Abca9	ENSMUST00000044850;ENSMUST00000126499	GO:0000166(nucleotide binding);GO:0005319(lipid transporter activity);GO:0005524(ATP binding);GO:0005739(mitochondrion);GO:0006869(lipid transport);GO:0016020(membrane);GO:0016021(integral component of membrane);GO:0016887(ATPase activity);GO:0042626(ATPase activity, coupled to transmembrane movement of substances);GO:0043231(intracellular membrane-bounded organelle);GO:0055085(transmembrane tran…	02010(ABC transporters);02010(ABC transporters)	K05651	NA	ATP-binding cassette, sub-family A (ABC1), member 9 [Source:MGI Symbol;Acc:MGI:2386796]	2.51257	0.297245	1.84802	5.51288	2.32735	2.93046	0.432455	-1.20938	0.0706592	0.802008	down	no
MSTRG.32037	Abcb10	ENSMUST00000075578	GO:0000166(nucleotide binding);GO:0005215(transporter activity);GO:0005515(protein binding);GO:0005524(ATP binding);GO:0005739(mitochondrion);GO:0005743(mitochondrial inner membrane);GO:0016020(membrane);GO:0016021(integral component of membrane);GO:0016887(ATPase activity);GO:0032592(integral component of mitochondrial membrane);GO:0042626(ATPase activity, coupled to transmembrane movement of su…	02010(ABC transporters)	K05657	NA	ATP-binding cassette, sub-family B (MDR/TAP), member 10 [Source:MGI Symbol;Acc:MGI:1860508]	4.15401	1.89605	4.11301	5.72655	3.51596	4.8311	0.722137	-0.469655	0.458963	0.975309	down	no
MSTRG.23345	Abcb1a	ENSMUST00000126846;ENSMUST00000047753;ENSMUST00000138138	GO:0000086(G2/M transition of mitotic cell cycle);GO:0000166(nucleotide binding);GO:0005524(ATP binding);GO:0005886(plasma membrane);GO:0006855(drug transmembrane transport);GO:0008559(xenobiotic transmembrane transporting ATPase activity);GO:0009914(hormone transport);GO:0009986(cell surface);GO:0015893(drug transport);GO:0016020(membrane);GO:0016021(integral component of membrane);GO:0016324(ap…	02010(ABC transporters);04976(Bile secretion);05206(MicroRNAs in cancer);05226(Gastric cancer);05226(Gastric cancer)	K05658	EC:7.6.2.2	ATP-binding cassette, sub-family B (MDR/TAP), member 1A [Source:MGI Symbol;Acc:MGI:97570]	2.79059	1.53651	2.6246	2.67733	3.87297	3.14142	0.717283	-0.479386	0.437229	0.969852	down	no
MSTRG.23349	Abcb1b	ENSMUST00000009058;ENSMUST00000196580;ENSMUST00000199994;ENSMUST00000196048;ENSMUST00000199955;ENSMUST00000197961;ENSMUST00000196819;ENSMUST00000199546;ENSMUST00000198650	GO:0000139(Golgi membrane);GO:0000166(nucleotide binding);GO:0005215(transporter activity);GO:0005524(ATP binding);GO:0005739(mitochondrion);GO:0005886(plasma membrane);GO:0014045(establishment of endothelial blood-brain barrier);GO:0016020(membrane);GO:0016021(integral component of membrane);GO:0016324(apical plasma membrane);GO:0016887(ATPase activity);GO:0042493(response to drug);GO:0042626(AT…	02010(ABC transporters);04976(Bile secretion);05206(MicroRNAs in cancer);05226(Gastric cancer);05226(Gastric cancer)	K05658	EC:7.6.2.2	ATP-binding cassette, sub-family B (MDR/TAP), member 1B [Source:MGI Symbol;Acc:MGI:97568]	3.23975	3.0722	2.33173	1.29822	2.19118	1.43855	1.75401	0.810659	0.0271079	0.645106	up	no
MSTRG.23351	Abcb4	ENSMUST00000003717;ENSMUST00000196067;ENSMUST00000199954;ENSMUST00000197458;ENSMUST00000197150	GO:0000139(Golgi membrane);GO:0000166(nucleotide binding);GO:0005524(ATP binding);GO:0005654(nucleoplasm);GO:0005737(cytoplasm);GO:0005829(cytosol);GO:0005886(plasma membrane);GO:0005925(focal adhesion);GO:0006869(lipid transport);GO:0008525(phosphatidylcholine transporter activity);GO:0015629(actin cytoskeleton);GO:0016020(membrane);GO:0016021(integral component of membrane);GO:0016324(apical pl…	02010(ABC transporters);04976(Bile secretion);04976(Bile secretion)	K05659	EC:7.6.2.2	ATP-binding cassette, sub-family B (MDR/TAP), member 4 [Source:MGI Symbol;Acc:MGI:97569]	7.72611	4.92375	9.77327	14.3208	9.55175	12.8409	0.610761	-0.711319	0.209613	0.914546	down	no
MSTRG.34152	Abcb7	ENSMUST00000033695;ENSMUST00000140333	GO:0000166(nucleotide binding);GO:0005524(ATP binding);GO:0005739(mitochondrion);GO:0005743(mitochondrial inner membrane);GO:0006879(cellular iron ion homeostasis);GO:0016020(membrane);GO:0016021(integral component of membrane);GO:0016887(ATPase activity);GO:0042626(ATPase activity, coupled to transmembrane movement of substances);GO:0055085(transmembrane transport);GO:0055085(transmembrane trans…	02010(ABC transporters);02010(ABC transporters)	K05662	NA	ATP-binding cassette, sub-family B (MDR/TAP), member 7 [Source:MGI Symbol;Acc:MGI:109533]	7.23311	5.22355	7.90209	10.118	7.16404	12.8755	0.675079	-0.566873	0.340318	0.959371	down	no
MSTRG.23481	Abcb8	ENSMUST00000136459;ENSMUST00000136414;ENSMUST00000073076;ENSMUST00000138168;ENSMUST00000115074;ENSMUST00000115077;ENSMUST00000127816	GO:0000166(nucleotide binding);GO:0005524(ATP binding);GO:0005634(nucleus);GO:0005730(nucleolus);GO:0005739(mitochondrion);GO:0005743(mitochondrial inner membrane);GO:0016020(membrane);GO:0016021(integral component of membrane);GO:0016887(ATPase activity);GO:0042626(ATPase activity, coupled to transmembrane movement of substances);GO:0055085(transmembrane transport);GO:0055085(transmembrane trans…	02010(ABC transporters);02010(ABC transporters)	K05655	NA	ATP-binding cassette, sub-family B (MDR/TAP), member 8 [Source:MGI Symbol;Acc:MGI:1351667]	5.35451	2.70595	5.41361	6.30434	4.52363	5.97096	0.802079	-0.318183	0.676058	0.98853	down	no
MSTRG.25008	Abcb9	ENSMUST00000031354;ENSMUST00000126970;ENSMUST00000153433;ENSMUST00000141510	GO:0000166(nucleotide binding);GO:0005524(ATP binding);GO:0005764(lysosome);GO:0005765(lysosomal membrane);GO:0005789(endoplasmic reticulum membrane);GO:0015031(protein transport);GO:0015440(peptide-transporting ATPase activity);GO:0015833(peptide transport);GO:0016020(membrane);GO:0016021(integral component of membrane);GO:0016887(ATPase activity);GO:0022857(transmembrane transporter activity);G…	02010(ABC transporters);04142(Lysosome);04142(Lysosome)	K05656	NA	ATP-binding cassette, sub-family B (MDR/TAP), member 9 [Source:MGI Symbol;Acc:MGI:1861729]	1.53662	1.28916	1.68455	2.585	1.92188	2.38133	0.65479	-0.610895	0.306404	0.951518	down	no
MSTRG.12041	Abcc1	ENSMUST00000100167;ENSMUST00000156089;ENSMUST00000146032;ENSMUST00000230780;ENSMUST00000144676;ENSMUST00000134960;ENSMUST00000144074;ENSMUST00000154748;ENSMUST00000130671;ENSMUST00000134776	GO:0000166(nucleotide binding);GO:0004012(phospholipid-translocating ATPase activity);GO:0005324(long-chain fatty acid transporter activity);GO:0005524(ATP binding);GO:0005737(cytoplasm);GO:0005774(vacuolar membrane);GO:0005886(plasma membrane);GO:0005887(integral component of plasma membrane);GO:0006855(drug transmembrane transport);GO:0006979(response to oxidative stress);GO:0008559(xenobiotic …	01523(Antifolate resistance);02010(ABC transporters);04071(Sphingolipid signaling pathway);04977(Vitamin digestion and absorption);05206(MicroRNAs in cancer);05206(MicroRNAs in cancer)	K05665	EC:7.6.2.3	ATP-binding cassette, sub-family C (CFTR/MRP), member 1 [Source:MGI Symbol;Acc:MGI:102676]	5.68147	3.68085	6.34837	4.86469	4.66103	4.25526	1.14003	0.189067	0.436141	0.969465	up	no
ENSMUSG00000032842	Abcc10	ENSMUST00000095261;ENSMUST00000167360;ENSMUST00000165733;ENSMUST00000047970;ENSMUST00000171584	GO:0000166(nucleotide binding);GO:0005524(ATP binding);GO:0005886(plasma membrane);GO:0016020(membrane);GO:0016021(integral component of membrane);GO:0016887(ATPase activity);GO:0042626(ATPase activity, coupled to transmembrane movement of substances);GO:0055085(transmembrane transport);GO:0055085(transmembrane transport)	02010(ABC transporters);02010(ABC transporters)	K05674	NA	ATP-binding cassette, sub-family C (CFTR/MRP), member 10 [Source:MGI Symbol;Acc:MGI:2386976]	1.06107	0.558283	1.01396	1.27005	2.16252	1.03247	0.589761	-0.761798	0.216016	0.917162	down	no
ENSMUSG00000025194	Abcc2	ENSMUST00000099413;ENSMUST00000026208;ENSMUST00000143553	GO:0000166(nucleotide binding);GO:0005515(protein binding);GO:0005524(ATP binding);GO:0005886(plasma membrane);GO:0005887(integral component of plasma membrane);GO:0006855(drug transmembrane transport);GO:0006979(response to oxidative stress);GO:0007565(female pregnancy);GO:0008514(organic anion transmembrane transporter activity);GO:0009408(response to heat);GO:0009986(cell surface);GO:0015694(m…	01523(Antifolate resistance);01524(Platinum drug resistance);02010(ABC transporters);04976(Bile secretion);04976(Bile secretion)	K05666	NA	ATP-binding cassette, sub-family C (CFTR/MRP), member 2 [Source:MGI Symbol;Acc:MGI:1352447]	0.0130107	0	0	0	0.045038	0	0.288882	-1.79145	1	1	down	no
MSTRG.5541	Abcc3	ENSMUST00000126566;ENSMUST00000178136;ENSMUST00000155253	GO:0000166(nucleotide binding);GO:0005524(ATP binding);GO:0016020(membrane);GO:0016021(integral component of membrane);GO:0016887(ATPase activity);GO:0022857(transmembrane transporter activity);GO:0042626(ATPase activity, coupled to transmembrane movement of substances);GO:0055085(transmembrane transport);GO:0055085(transmembrane transport)	01523(Antifolate resistance);02010(ABC transporters);04976(Bile secretion);04976(Bile secretion)	K05667	NA	ATP-binding cassette, sub-family C (CFTR/MRP), member 3 [Source:MGI Symbol;Acc:MGI:1923658]	0.103109	0.0203766	0.0678257	0.204207	0.15415	0.154539	0.373003	-1.42274	0.0785498	0.818518	down	no
MSTRG.10532	Abcc4	ENSMUST00000166646;ENSMUST00000036554;ENSMUST00000228691;ENSMUST00000228848;ENSMUST00000227480;ENSMUST00000226703	GO:0000166(nucleotide binding);GO:0005524(ATP binding);GO:0005886(plasma membrane);GO:0006855(drug transmembrane transport);GO:0010033(response to organic substance);GO:0010243(response to organonitrogen compound);GO:0014070(response to organic cyclic compound);GO:0015132(prostaglandin transmembrane transporter activity);GO:0015238(drug transmembrane transporter activity);GO:0016020(membrane);GO:…	01523(Antifolate resistance);02010(ABC transporters);04024(cAMP signaling pathway);04976(Bile secretion);04976(Bile secretion)	K05673	NA	ATP-binding cassette, sub-family C (CFTR/MRP), member 4 [Source:MGI Symbol;Acc:MGI:2443111]	5.11249	5.87731	4.71979	4.22681	6.21819	5.07876	1.01197	0.017169	0.651523	0.987825	up	no
MSTRG.12172	Abcc5	ENSMUST00000079158;ENSMUST00000077867;ENSMUST00000128978;ENSMUST00000134962;ENSMUST00000232044;ENSMUST00000134413;ENSMUST00000137985;ENSMUST00000096199;ENSMUST00000127582;ENSMUST00000148003;ENSMUST00000231522;ENSMUST00000150340	GO:0000166(nucleotide binding);GO:0005524(ATP binding);GO:0008514(organic anion transmembrane transporter activity);GO:0015711(organic anion transport);GO:0016020(membrane);GO:0016021(integral component of membrane);GO:0016887(ATPase activity);GO:0042626(ATPase activity, coupled to transmembrane movement of substances);GO:0048471(perinuclear region of cytoplasm);GO:0055085(transmembrane transport…	01523(Antifolate resistance);02010(ABC transporters);02010(ABC transporters)	K05668	NA	ATP-binding cassette, sub-family C (CFTR/MRP), member 5 [Source:MGI Symbol;Acc:MGI:1351644]	7.85395	3.66319	7.82703	6.88773	6.60705	7.39446	0.926035	-0.110862	0.956827	1	down	no
ENSMUSG00000030834	Abcc6	ENSMUST00000002850;ENSMUST00000209985	GO:0000166(nucleotide binding);GO:0005524(ATP binding);GO:0005634(nucleus);GO:0005774(vacuolar membrane);GO:0005886(plasma membrane);GO:0016020(membrane);GO:0016021(integral component of membrane);GO:0016323(basolateral plasma membrane);GO:0016324(apical plasma membrane);GO:0016328(lateral plasma membrane);GO:0016887(ATPase activity);GO:0042626(ATPase activity, coupled to transmembrane movement o…	02010(ABC transporters);02010(ABC transporters)	K05669	NA	ATP-binding cassette, sub-family C (CFTR/MRP), member 6 [Source:MGI Symbol;Acc:MGI:1351634]	0.00973673	0	0	0.0405188	0	0	0.240302	-2.05708	1	1	down	no
MSTRG.28437	Abcc8	ENSMUST00000210637;ENSMUST00000033123;ENSMUST00000210770;ENSMUST00000210110;ENSMUST00000210511;ENSMUST00000210986;ENSMUST00000210655	GO:0000166(nucleotide binding);GO:0001678(cellular glucose homeostasis);GO:0005267(potassium channel activity);GO:0005524(ATP binding);GO:0005739(mitochondrion);GO:0005886(plasma membrane);GO:0006813(potassium ion transport);GO:0007565(female pregnancy);GO:0007613(memory);GO:0008281(sulfonylurea receptor activity);GO:0008282(inward rectifying potassium channel);GO:0008542(visual learning);GO:0009…	02010(ABC transporters);04911(Insulin secretion);04930(Type II diabetes mellitus);04930(Type II diabetes mellitus)	K05032	NA	ATP-binding cassette, sub-family C (CFTR/MRP), member 8 [Source:MGI Symbol;Acc:MGI:1352629]	2.94783	1.99035	3.67665	0.659104	2.88019	0.469767	2.14884	1.10356	0.0404231	0.705876	up	yes
MSTRG.27510	Abcc9	ENSMUST00000087527;ENSMUST00000111771;ENSMUST00000073173;ENSMUST00000205202;ENSMUST00000204870;ENSMUST00000100827	GO:0000166(nucleotide binding);GO:0001669(acrosomal vesicle);GO:0005267(potassium channel activity);GO:0005524(ATP binding);GO:0005739(mitochondrion);GO:0005886(plasma membrane);GO:0006813(potassium ion transport);GO:0008144(drug binding);GO:0008281(sulfonylurea receptor activity);GO:0008282(inward rectifying potassium channel);GO:0015459(potassium channel regulator activity);GO:0016020(membrane)…	02010(ABC transporters);02010(ABC transporters)	K05033	NA	ATP-binding cassette, sub-family C (CFTR/MRP), member 9 [Source:MGI Symbol;Acc:MGI:1352630]	37.2946	23.3904	47.5504	41.307	29.2658	35.6794	1.01866	0.0266791	0.706509	0.988855	up	no
MSTRG.33909	Abcd1	ENSMUST00000114461;ENSMUST00000002084	GO:0000038(very long-chain fatty acid metabolic process);GO:0000166(nucleotide binding);GO:0002082(regulation of oxidative phosphorylation);GO:0005324(long-chain fatty acid transporter activity);GO:0005515(protein binding);GO:0005524(ATP binding);GO:0005737(cytoplasm);GO:0005739(mitochondrion);GO:0005764(lysosome);GO:0005765(lysosomal membrane);GO:0005777(peroxisome);GO:0005778(peroxisomal membra…	02010(ABC transporters);04146(Peroxisome);04146(Peroxisome)	K05675	NA	ATP-binding cassette, sub-family D (ALD), member 1 [Source:MGI Symbol;Acc:MGI:1349215]	7.59855	3.90987	7.09783	10.4691	7.48342	8.95692	0.69144	-0.532324	0.34765	0.959371	down	no
MSTRG.11582	Abcd2	ENSMUST00000069511;ENSMUST00000230461;ENSMUST00000229909	GO:0000038(very long-chain fatty acid metabolic process);GO:0000166(nucleotide binding);GO:0005524(ATP binding);GO:0005777(peroxisome);GO:0006635(fatty acid beta-oxidation);GO:0016021(integral component of membrane);GO:0016887(ATPase activity);GO:0032000(positive regulation of fatty acid beta-oxidation);GO:0042626(ATPase activity, coupled to transmembrane movement of substances);GO:0042760(very l…	02010(ABC transporters);04146(Peroxisome);04146(Peroxisome)	NA	NA	ATP-binding cassette, sub-family D (ALD), member 2 [Source:MGI Symbol;Acc:MGI:1349467]	2.18019	0.201511	3.13876	10.1654	1.27307	8.89863	0.271449	-1.88125	0.0270225	0.645106	down	yes
MSTRG.20746	Abcd3	ENSMUST00000196340;ENSMUST00000029770;ENSMUST00000197383;ENSMUST00000195965;ENSMUST00000199593	GO:0000166(nucleotide binding);GO:0005324(long-chain fatty acid transporter activity);GO:0005515(protein binding);GO:0005524(ATP binding);GO:0005739(mitochondrion);GO:0005743(mitochondrial inner membrane);GO:0005777(peroxisome);GO:0005778(peroxisomal membrane);GO:0005782(peroxisomal matrix);GO:0006633(fatty acid biosynthetic process);GO:0006635(fatty acid beta-oxidation);GO:0007031(peroxisome org…	02010(ABC transporters);04146(Peroxisome);04146(Peroxisome)	K05677	NA	ATP-binding cassette, sub-family D (ALD), member 3 [Source:MGI Symbol;Acc:MGI:1349216]	6.7143	6.34767	5.37066	5.07033	8.50966	6.44858	0.920316	-0.119798	0.924124	0.999865	down	no
ENSMUSG00000021240	Abcd4	ENSMUST00000220952;ENSMUST00000220678;ENSMUST00000021666;ENSMUST00000222581;ENSMUST00000222942;ENSMUST00000221948;ENSMUST00000222889;ENSMUST00000223107	GO:0000166(nucleotide binding);GO:0005524(ATP binding);GO:0005789(endoplasmic reticulum membrane);GO:0009235(cobalamin metabolic process);GO:0016020(membrane);GO:0016021(integral component of membrane);GO:0016887(ATPase activity);GO:0042626(ATPase activity, coupled to transmembrane movement of substances);GO:0055085(transmembrane transport);GO:1990830(cellular response to leukemia inhibitory fact…	02010(ABC transporters);04146(Peroxisome);04146(Peroxisome)	K05678	NA	ATP-binding cassette, sub-family D (ALD), member 4 [Source:MGI Symbol;Acc:MGI:1349217]	0.746087	0.225078	0.994856	0.931625	0.655802	0.944454	0.776506	-0.364931	0.692265	0.988855	down	no
MSTRG.30792	Abce1	ENSMUST00000080536;ENSMUST00000211509;ENSMUST00000209354;ENSMUST00000213842	GO:0000054(ribosomal subunit export from nucleus);GO:0000166(nucleotide binding);GO:0005506(iron ion binding);GO:0005524(ATP binding);GO:0005737(cytoplasm);GO:0005739(mitochondrion);GO:0005829(cytosol);GO:0006413(translational initiation);GO:0006415(translational termination);GO:0016887(ATPase activity);GO:0043024(ribosomal small subunit binding);GO:0060698(endoribonuclease inhibitor activity);GO…	NA	K06174	NA	ATP-binding cassette, sub-family E (OABP), member 1 [Source:MGI Symbol;Acc:MGI:1195458]	18.4014	24.2118	16.7593	10.5453	18.5453	12.0009	1.44488	0.530953	0.123275	0.873792	up	no
MSTRG.13828	Abcf1	ENSMUST00000087205;ENSMUST00000043757;ENSMUST00000173111;ENSMUST00000174834;ENSMUST00000173125;ENSMUST00000174128;ENSMUST00000172661;ENSMUST00000173090	GO:0000166(nucleotide binding);GO:0005524(ATP binding);GO:0005634(nucleus);GO:0005635(nuclear envelope);GO:0005654(nucleoplasm);GO:0005737(cytoplasm);GO:0005829(cytosol);GO:0005840(ribosome);GO:0006413(translational initiation);GO:0008494(translation activator activity);GO:0016887(ATPase activity);GO:0042788(polysomal ribosome);GO:0043022(ribosome binding);GO:0045727(positive regulation of transl…	NA	K06184	NA	ATP-binding cassette, sub-family F (GCN20), member 1 [Source:MGI Symbol;Acc:MGI:1351658]	23.7087	20.3594	20.8857	15.0692	21.2929	19.2274	1.16845	0.224601	0.368168	0.962682	up	no
MSTRG.23488	Abcf2	ENSMUST00000030795	GO:0000166(nucleotide binding);GO:0005524(ATP binding);GO:0005739(mitochondrion);GO:0008150(biological_process);GO:0016887(ATPase activity)	NA	K06185	NA	ATP-binding cassette, sub-family F (GCN20), member 2 [Source:MGI Symbol;Acc:MGI:1351657]	53.3026	63.1431	55.3514	35.7244	48.6091	37.2475	1.41303	0.498787	0.125573	0.873792	up	no
MSTRG.12181	Abcf3	ENSMUST00000135861;ENSMUST00000003319;ENSMUST00000148679;ENSMUST00000232127;ENSMUST00000154660;ENSMUST00000152339;ENSMUST00000232680;ENSMUST00000231590	GO:0000166(nucleotide binding);GO:0005515(protein binding);GO:0005524(ATP binding);GO:0016887(ATPase activity);GO:0051607(defense response to virus);GO:0051607(defense response to virus)	NA	K06158	NA	ATP-binding cassette, sub-family F (GCN20), member 3 [Source:MGI Symbol;Acc:MGI:1351656]	13.1676	15.9647	9.61435	9.45307	12.7973	8.49281	1.26033	0.333805	0.254366	0.932476	up	no
MSTRG.13551	Abcg1	ENSMUST00000024829;ENSMUST00000139013;ENSMUST00000236391;ENSMUST00000236427	GO:0000166(nucleotide binding);GO:0005524(ATP binding);GO:0005548(phospholipid transporter activity);GO:0005739(mitochondrion);GO:0005768(endosome);GO:0005886(plasma membrane);GO:0006355(regulation of transcription, DNA-templated);GO:0006869(lipid transport);GO:0008203(cholesterol metabolic process);GO:0009897(external side of plasma membrane);GO:0010033(response to organic substance);GO:0010745(…	02010(ABC transporters);02010(ABC transporters)	K05679	NA	ATP binding cassette subfamily G member 1 [Source:MGI Symbol;Acc:MGI:107704]	0.429015	0.374668	0.573893	0.906929	1.0186	0.57324	0.551302	-0.859086	0.187872	0.904562	down	no
MSTRG.26332	Abcg2	ENSMUST00000143752;ENSMUST00000114294;ENSMUST00000031822;ENSMUST00000124542;ENSMUST00000148008;ENSMUST00000143447;ENSMUST00000145161;ENSMUST00000134426;ENSMUST00000204948	GO:0000166(nucleotide binding);GO:0005524(ATP binding);GO:0005634(nucleus);GO:0005886(plasma membrane);GO:0006855(drug transmembrane transport);GO:0007568(aging);GO:0008092(cytoskeletal protein binding);GO:0010039(response to iron ion);GO:0015238(drug transmembrane transporter activity);GO:0015747(urate transport);GO:0015893(drug transport);GO:0016020(membrane);GO:0016021(integral component of me…	01523(Antifolate resistance);02010(ABC transporters);04976(Bile secretion);04976(Bile secretion)	K05681	NA	ATP binding cassette subfamily G member 2 (Junior blood group) [Source:MGI Symbol;Acc:MGI:1347061]	3.17044	2.0901	2.89051	2.70495	3.70106	2.76827	0.888468	-0.170609	0.950621	0.99994	down	no
ENSMUSG00000029299	Abcg3	ENSMUST00000031239;ENSMUST00000130644	GO:0000166(nucleotide binding);GO:0005524(ATP binding);GO:0005886(plasma membrane);GO:0016020(membrane);GO:0016021(integral component of membrane);GO:0016887(ATPase activity);GO:0042626(ATPase activity, coupled to transmembrane movement of substances);GO:0055085(transmembrane transport);GO:0055085(transmembrane transport)	02010(ABC transporters);02010(ABC transporters)	K05682	NA	ATP binding cassette subfamily G member 3 [Source:MGI Symbol;Acc:MGI:1351624]	0.0156905	0	0	0.120864	0	0.163636	0.0551513	-4.18046	1	1	down	no
ENSMUSG00000032131	Abcg4	ENSMUST00000161354;ENSMUST00000159385;ENSMUST00000034648;ENSMUST00000161408;ENSMUST00000161206	GO:0000166(nucleotide binding);GO:0005524(ATP binding);GO:0005886(plasma membrane);GO:0016020(membrane);GO:0016021(integral component of membrane);GO:0016887(ATPase activity);GO:0033344(cholesterol efflux);GO:0042626(ATPase activity, coupled to transmembrane movement of substances);GO:0042803(protein homodimerization activity);GO:0046982(protein heterodimerization activity);GO:0055085(transmembra…	02010(ABC transporters);02010(ABC transporters)	K05680	NA	ATP binding cassette subfamily G member 4 [Source:MGI Symbol;Acc:MGI:1890594]	0.165059	0.0742083	0.275204	0.153649	0.278626	0.228834	0.778194	-0.361799	0.760113	0.988855	down	no
ENSMUSG00000024254	Abcg8	ENSMUST00000045714	GO:0000166(nucleotide binding);GO:0005515(protein binding);GO:0005524(ATP binding);GO:0005886(plasma membrane);GO:0005887(integral component of plasma membrane);GO:0006869(lipid transport);GO:0007584(response to nutrient);GO:0007588(excretion);GO:0010949(negative regulation of intestinal phytosterol absorption);GO:0015914(phospholipid transport);GO:0015918(sterol transport);GO:0016020(membrane);G…	02010(ABC transporters);04975(Fat digestion and absorption);04976(Bile secretion);04979(Cholesterol metabolism)	K05684	NA	ATP binding cassette subfamily G member 8 [Source:MGI Symbol;Acc:MGI:1914720]	0.00823877	0	0	0	0	0	inf	inf	1	1	up	no
MSTRG.12582	Abhd10	ENSMUST00000128348;ENSMUST00000066983;ENSMUST00000138517;ENSMUST00000155741;ENSMUST00000143731	GO:0004553(hydrolase activity, hydrolyzing O-glycosyl compounds);GO:0005739(mitochondrion);GO:0005829(cytosol);GO:0016787(hydrolase activity);GO:0019391(glucuronoside catabolic process);GO:0102390(mycophenolic acid acyl-glucuronide esterase activity);GO:0102390(mycophenolic acid acyl-glucuronide esterase activity)	NA	K13702	EC:3.1.1.93	abhydrolase domain containing 10 [Source:MGI Symbol;Acc:MGI:2442422]	1.83939	0.801967	1.35209	2.89446	0.722698	2.66531	0.635648	-0.6537	0.377368	0.963766	down	no
MSTRG.25276	Abhd11	ENSMUST00000046999;ENSMUST00000111216;ENSMUST00000123227;ENSMUST00000154469;ENSMUST00000149778;ENSMUST00000148831;ENSMUST00000201890	GO:0003824(catalytic activity);GO:0005739(mitochondrion);GO:0016787(hydrolase activity);GO:0016787(hydrolase activity)	NA	K13703	NA	abhydrolase domain containing 11 [Source:MGI Symbol;Acc:MGI:1916008]	5.02337	3.36292	4.56724	11.2442	5.86348	10.8424	0.463452	-1.10951	0.0349323	0.680558	down	yes
MSTRG.18648	Abhd12	ENSMUST00000056149;ENSMUST00000156641;ENSMUST00000155119;ENSMUST00000141899;ENSMUST00000129228;ENSMUST00000138608	GO:0002084(protein depalmitoylation);GO:0004622(lysophospholipase activity);GO:0005737(cytoplasm);GO:0005739(mitochondrion);GO:0006660(phosphatidylserine catabolic process);GO:0007628(adult walking behavior);GO:0008474(palmitoyl-(protein) hydrolase activity);GO:0010996(response to auditory stimulus);GO:0016020(membrane);GO:0016021(integral component of membrane);GO:0016787(hydrolase activity);GO:…	NA	K13704	EC:3.1.1.23	abhydrolase domain containing 12 [Source:MGI Symbol;Acc:MGI:1923442]	5.37786	3.24708	4.08544	8.22168	4.63869	6.98298	0.640536	-0.642648	0.257294	0.934728	down	no
ENSMUSG00000090121	Abhd12b	ENSMUST00000162570	GO:0003674(molecular_function);GO:0005575(cellular_component);GO:0008150(biological_process)	NA	K13705	EC:3.-.-.-	abhydrolase domain containing 12B [Source:MGI Symbol;Acc:MGI:2685650]	0	0	0	0	0	0.00970481	-inf	-inf	1	1	down	no
MSTRG.29932	Abhd13	ENSMUST00000139793;ENSMUST00000048216	GO:0002084(protein depalmitoylation);GO:0005737(cytoplasm);GO:0008474(palmitoyl-(protein) hydrolase activity);GO:0016020(membrane);GO:0016021(integral component of membrane);GO:0016787(hydrolase activity);GO:0032839(dendrite cytoplasm);GO:0032839(dendrite cytoplasm)	NA	K06889	NA	abhydrolase domain containing 13 [Source:MGI Symbol;Acc:MGI:1916154]	2.94973	2.89431	2.5444	2.94311	2.61675	2.77033	1.00699	0.0100536	0.686714	0.988855	up	no
MSTRG.33160	Abhd14a	ENSMUST00000171925;ENSMUST00000171678;ENSMUST00000048685;ENSMUST00000187983;ENSMUST00000187001;ENSMUST00000190798;ENSMUST00000187798	NA	NA	K13706	NA	abhydrolase domain containing 14A [Source:MGI Symbol;Acc:MGI:1915894]	1.98857	0.948959	1.87645	4.09984	1.83373	4.57231	0.458218	-1.12589	0.0801821	0.822097	down	no
MSTRG.33161	Abhd14b	ENSMUST00000213179;ENSMUST00000048527;ENSMUST00000187106;ENSMUST00000185527;ENSMUST00000185347;ENSMUST00000216130;ENSMUST00000215475	GO:0005634(nucleus);GO:0005730(nucleolus);GO:0005829(cytosol);GO:0016787(hydrolase activity);GO:0045944(positive regulation of transcription by RNA polymerase II);GO:0045944(positive regulation of transcription by RNA polymerase II)	NA	K13706	NA	abhydrolase domain containing 14b [Source:MGI Symbol;Acc:MGI:1923741]	1.22979	0.685574	1.64527	2.38485	1.35249	1.79931	0.643104	-0.636877	0.35491	0.959371	down	no
MSTRG.5234	Abhd15	ENSMUST00000094004;ENSMUST00000147386;ENSMUST00000145676	GO:0005576(extracellular region);GO:0016787(hydrolase activity);GO:0044255(cellular lipid metabolic process);GO:0044255(cellular lipid metabolic process)	NA	K13707	NA	abhydrolase domain containing 15 [Source:MGI Symbol;Acc:MGI:1914727]	0.366083	0.460274	0.195256	0.811662	0.562836	0.162997	0.664465	-0.589734	0.557144	0.980634	down	no
MSTRG.13774	Abhd16a	ENSMUST00000007251;ENSMUST00000173579;ENSMUST00000173134;ENSMUST00000173846;ENSMUST00000172584;ENSMUST00000173247;ENSMUST00000173190	GO:0016020(membrane);GO:0016021(integral component of membrane);GO:0016787(hydrolase activity);GO:0047372(acylglycerol lipase activity);GO:0052651(monoacylglycerol catabolic process);GO:1905344(prostaglandin catabolic process);GO:1905344(prostaglandin catabolic process)	NA	NA	NA	abhydrolase domain containing 16A [Source:MGI Symbol;Acc:MGI:99476]	17.8722	6.5285	18.7269	26.1682	13.3972	23.1901	0.687234	-0.541127	0.397493	0.965643	down	no
MSTRG.19274	Abhd16b	ENSMUST00000069649	GO:0003674(molecular_function);GO:0005575(cellular_component);GO:0008150(biological_process);GO:0016787(hydrolase activity)	NA	NA	NA	abhydrolase domain containing 16B [Source:MGI Symbol;Acc:MGI:3607711]	0.101487	0.284209	0.152821	0.060822	0.487485	0.133409	0.789943	-0.340179	1	1	down	no
MSTRG.3480	Abhd17a	ENSMUST00000191440;ENSMUST00000003436	GO:0002084(protein depalmitoylation);GO:0005768(endosome);GO:0005886(plasma membrane);GO:0008474(palmitoyl-(protein) hydrolase activity);GO:0010008(endosome membrane);GO:0014069(postsynaptic density);GO:0016020(membrane);GO:0016787(hydrolase activity);GO:0018345(protein palmitoylation);GO:0030054(cell junction);GO:0042995(cell projection);GO:0043197(dendritic spine);GO:0045202(synapse);GO:0045211…	NA	K01076	EC:3.1.2.22	abhydrolase domain containing 17A [Source:MGI Symbol;Acc:MGI:106388]	14.9878	17.3595	15.3284	27.666	16.7428	18.1376	0.762245	-0.391673	0.593089	0.984916	down	no
MSTRG.16017	Abhd17b	ENSMUST00000052556;ENSMUST00000235332;ENSMUST00000236549	GO:0002084(protein depalmitoylation);GO:0005768(endosome);GO:0005886(plasma membrane);GO:0008474(palmitoyl-(protein) hydrolase activity);GO:0014069(postsynaptic density);GO:0016020(membrane);GO:0016787(hydrolase activity);GO:0018345(protein palmitoylation);GO:0030054(cell junction);GO:0042995(cell projection);GO:0043197(dendritic spine);GO:0045202(synapse);GO:0045211(postsynaptic membrane);GO:005…	NA	K01076	EC:3.1.2.22	abhydrolase domain containing 17B [Source:MGI Symbol;Acc:MGI:1917816]	4.39991	4.34442	4.07715	4.5507	5.43124	4.98072	0.856898	-0.222804	0.891479	0.995262	down	no
MSTRG.28772	Abhd17c	ENSMUST00000117085;ENSMUST00000131505;ENSMUST00000208271	GO:0002084(protein depalmitoylation);GO:0005768(endosome);GO:0005886(plasma membrane);GO:0008474(palmitoyl-(protein) hydrolase activity);GO:0014069(postsynaptic density);GO:0016020(membrane);GO:0016787(hydrolase activity);GO:0018345(protein palmitoylation);GO:0030054(cell junction);GO:0042995(cell projection);GO:0043197(dendritic spine);GO:0045202(synapse);GO:0045211(postsynaptic membrane);GO:005…	NA	K01076	EC:3.1.2.22	abhydrolase domain containing 17C [Source:MGI Symbol;Acc:MGI:1917428]	1.70336	2.25744	1.68492	2.35806	1.61128	1.88249	0.964781	-0.0517272	0.794033	0.991336	down	no
MSTRG.28655	Abhd2	ENSMUST00000037315;ENSMUST00000135333	GO:0001669(acrosomal vesicle);GO:0002080(acrosomal membrane);GO:0003707(steroid hormone receptor activity);GO:0005886(plasma membrane);GO:0006629(lipid metabolic process);GO:0007340(acrosome reaction);GO:0009611(response to wounding);GO:0016020(membrane);GO:0016021(integral component of membrane);GO:0016042(lipid catabolic process);GO:0016298(lipase activity);GO:0016787(hydrolase activity);GO:003…	NA	K13697	NA	abhydrolase domain containing 2 [Source:MGI Symbol;Acc:MGI:1914344]	1.31068	1.47007	1.3344	2.08929	2.11609	1.9099	0.67293	-0.571473	0.333317	0.957058	down	no
ENSMUSG00000002475	Abhd3	ENSMUST00000002549;ENSMUST00000117828	GO:0004623(phospholipase A2 activity);GO:0005575(cellular_component);GO:0006629(lipid metabolic process);GO:0008970(phospholipase A1 activity);GO:0016020(membrane);GO:0016021(integral component of membrane);GO:0016298(lipase activity);GO:0016787(hydrolase activity);GO:0034338(short-chain carboxylesterase activity);GO:0044255(cellular lipid metabolic process);GO:0046470(phosphatidylcholine metabol…	NA	K13696	NA	abhydrolase domain containing 3 [Source:MGI Symbol;Acc:MGI:2147183]	0.0433291	0	0.0249108	0.136821	0.0626394	0.179169	0.180229	-2.4721	1	1	down	no
MSTRG.9911	Abhd4	ENSMUST00000180359;ENSMUST00000041197;ENSMUST00000197605;ENSMUST00000197802;ENSMUST00000199068;ENSMUST00000197807	NA	NA	K13698	NA	abhydrolase domain containing 4 [Source:MGI Symbol;Acc:MGI:1915938]	10.2603	15.474	7.45696	6.22767	15.459	5.50167	1.22079	0.287814	0.357223	0.959371	up	no
MSTRG.33510	Abhd5	ENSMUST00000214061;ENSMUST00000156520;ENSMUST00000175973;ENSMUST00000176005;ENSMUST00000111497;ENSMUST00000154161;ENSMUST00000216775	GO:0003841(1-acylglycerol-3-phosphate O-acyltransferase activity);GO:0005515(protein binding);GO:0005737(cytoplasm);GO:0005811(lipid droplet);GO:0005829(cytosol);GO:0006508(proteolysis);GO:0006629(lipid metabolic process);GO:0006631(fatty acid metabolic process);GO:0006654(phosphatidic acid biosynthetic process);GO:0008233(peptidase activity);GO:0008654(phospholipid biosynthetic process);GO:00108…	04923(Regulation of lipolysis in adipocytes);04923(Regulation of lipolysis in adipocytes)	K13699	EC:2.3.1.51	abhydrolase domain containing 5 [Source:MGI Symbol;Acc:MGI:1914719]	3.96933	3.29855	3.90232	5.27097	4.50321	5.37133	0.737526	-0.439234	0.477521	0.975309	down	no
MSTRG.9212	Abhd6	ENSMUST00000166497;ENSMUST00000225234;ENSMUST00000026313	GO:0003824(catalytic activity);GO:0004620(phospholipase activity);GO:0005739(mitochondrion);GO:0009395(phospholipid catabolic process);GO:0016020(membrane);GO:0016021(integral component of membrane);GO:0016787(hydrolase activity);GO:0030336(negative regulation of cell migration);GO:0032281(AMPA glutamate receptor complex);GO:0046464(acylglycerol catabolic process);GO:0046889(positive regulation o…	04723(Retrograde endocannabinoid signaling);04723(Retrograde endocannabinoid signaling)	K13700	EC:3.1.1.23	abhydrolase domain containing 6 [Source:MGI Symbol;Acc:MGI:1913332]	6.3463	12.6195	3.65428	1.69494	8.33271	2.08935	1.8668	0.900568	0.0907533	0.833535	up	no
MSTRG.30658	Abhd8	ENSMUST00000008094;ENSMUST00000212503;ENSMUST00000212321	GO:0003824(catalytic activity);GO:0016787(hydrolase activity);GO:0052689(carboxylic ester hydrolase activity);GO:0055088(lipid homeostasis);GO:0055088(lipid homeostasis)	NA	K13701	NA	abhydrolase domain containing 8 [Source:MGI Symbol;Acc:MGI:1918946]	1.23049	0.558152	1.38865	5.20997	1.25064	3.21158	0.328499	-1.60604	0.0116607	0.508745	down	yes
MSTRG.16922	Abi1	ENSMUST00000126112;ENSMUST00000140164;ENSMUST00000114544;ENSMUST00000148294;ENSMUST00000154162;ENSMUST00000178908;ENSMUST00000149719;ENSMUST00000135308;ENSMUST00000156344	GO:0001756(somitogenesis);GO:0005515(protein binding);GO:0005634(nucleus);GO:0005737(cytoplasm);GO:0005856(cytoskeleton);GO:0005886(plasma membrane);GO:0008134(transcription factor binding);GO:0008154(actin polymerization or depolymerization);GO:0014069(postsynaptic density);GO:0016020(membrane);GO:0017124(SH3 domain binding);GO:0018108(peptidyl-tyrosine phosphorylation);GO:0030027(lamellipodium)…	NA	NA	NA	abl-interactor 1 [Source:MGI Symbol;Acc:MGI:104913]	2.9615	13.497	2.32111	2.39318	5.00508	2.69566	1.86049	0.89568	0.0824969	0.824084	up	no
MSTRG.687	Abi2	ENSMUST00000052332;ENSMUST00000187709;ENSMUST00000189649;ENSMUST00000188618;ENSMUST00000187400;ENSMUST00000188594;ENSMUST00000191493;ENSMUST00000186097	GO:0005515(protein binding);GO:0005737(cytoplasm);GO:0005829(cytosol);GO:0005856(cytoskeleton);GO:0005884(actin filament);GO:0005912(adherens junction);GO:0005913(cell-cell adherens junction);GO:0007399(nervous system development);GO:0007611(learning or memory);GO:0008154(actin polymerization or depolymerization);GO:0016358(dendrite development);GO:0016477(cell migration);GO:0016601(Rac protein s…	04810(Regulation of actin cytoskeleton);04810(Regulation of actin cytoskeleton)	K05751	NA	abl-interactor 2 [Source:MGI Symbol;Acc:MGI:106913]	1.31071	1.45385	0.523717	0.426804	0.680438	0.700858	1.81864	0.862861	0.056449	0.765807	up	no
MSTRG.5593	Abi3	ENSMUST00000059026;ENSMUST00000137645;ENSMUST00000143492	GO:0005515(protein binding);GO:0005737(cytoplasm);GO:0017124(SH3 domain binding);GO:0030027(lamellipodium);GO:0030334(regulation of cell migration);GO:0042802(identical protein binding);GO:0042802(identical protein binding)	NA	NA	NA	ABI gene family, member 3 [Source:MGI Symbol;Acc:MGI:1913860]	3.06059	3.85332	2.49724	1.33717	5.12936	3.19909	0.973673	-0.0384913	0.791131	0.991336	down	no
MSTRG.12628	Abi3bp	ENSMUST00000231781;ENSMUST00000231337;ENSMUST00000048471;ENSMUST00000096012;ENSMUST00000171000	GO:0005201(extracellular matrix structural constituent);GO:0005515(protein binding);GO:0005518(collagen binding);GO:0005539(glycosaminoglycan binding);GO:0005614(interstitial matrix);GO:0008201(heparin binding);GO:0010811(positive regulation of cell-substrate adhesion);GO:0030198(extracellular matrix organization);GO:0031012(extracellular matrix);GO:0062023(collagen-containing extracellular matri…	NA	NA	NA	ABI gene family, member 3 (NESH) binding protein [Source:MGI Symbol;Acc:MGI:2444583]	1.16675	0.286166	1.161	6.81028	0.821118	2.65202	0.254188	-1.97603	0.00713416	0.426352	down	yes
MSTRG.17157	Abl1	ENSMUST00000075759;ENSMUST00000146537;ENSMUST00000028190;ENSMUST00000156736;ENSMUST00000142554;ENSMUST00000123471;ENSMUST00000124089;ENSMUST00000124726;ENSMUST00000127714;ENSMUST00000135233	GO:0000166(nucleotide binding);GO:0000287(magnesium ion binding);GO:0000400(four-way junction DNA binding);GO:0000405(bubble DNA binding);GO:0001726(ruffle);GO:0001784(phosphotyrosine residue binding);GO:0001843(neural tube closure);GO:0001922(B-1 B cell homeostasis);GO:0001934(positive regulation of protein phosphorylation);GO:0002322(B cell proliferation involved in immune response);GO:0002333(…	04012(ErbB signaling pathway);04014(Ras signaling pathway);04110(Cell cycle);04360(Axon guidance);04722(Neurotrophin signaling pathway);05200(Pathways in cancer);05206(MicroRNAs in cancer);05220(Chronic myeloid leukemia);05416(Viral myocarditis);05416(Viral myocarditis)	K06619	EC:2.7.10.2	c-abl oncogene 1, non-receptor tyrosine kinase [Source:MGI Symbol;Acc:MGI:87859]	5.98989	3.10264	7.13637	3.17291	4.93157	4.6657	1.27084	0.345787	0.286958	0.944198	up	no
MSTRG.1721	Abl2	ENSMUST00000166172;ENSMUST00000027888;ENSMUST00000173929;ENSMUST00000190749	GO:0000166(nucleotide binding);GO:0000287(magnesium ion binding);GO:0001784(phosphotyrosine residue binding);GO:0004672(protein kinase activity);GO:0004713(protein tyrosine kinase activity);GO:0004715(non-membrane spanning protein tyrosine kinase activity);GO:0005515(protein binding);GO:0005524(ATP binding);GO:0005623(cell);GO:0006468(protein phosphorylation);GO:0007204(positive regulation of cyt…	04012(ErbB signaling pathway);04014(Ras signaling pathway);05416(Viral myocarditis);05416(Viral myocarditis)	K08887	EC:2.7.10.2	v-abl Abelson murine leukemia viral oncogene 2 (arg, Abelson-related gene) [Source:MGI Symbol;Acc:MGI:87860]	3.61015	6.96256	5.76271	3.84107	3.73288	6.55924	1.15582	0.208916	0.3931	0.964941	up	no
MSTRG.16561	Ablim1	ENSMUST00000133782;ENSMUST00000137389;ENSMUST00000128212;ENSMUST00000111558;ENSMUST00000111544;ENSMUST00000134430;ENSMUST00000099294;ENSMUST00000111524;ENSMUST00000133369;ENSMUST00000111528;ENSMUST00000111559;ENSMUST00000150425;ENSMUST00000111529;ENSMUST00000079360;ENSMUST00000156316	GO:0001725(stress fiber);GO:0003779(actin binding);GO:0005515(protein binding);GO:0005737(cytoplasm);GO:0005856(cytoskeleton);GO:0007010(cytoskeleton organization);GO:0007411(axon guidance);GO:0014069(postsynaptic density);GO:0015629(actin cytoskeleton);GO:0030027(lamellipodium);GO:0030032(lamellipodium assembly);GO:0045944(positive regulation of transcription by RNA polymerase II);GO:0046872(met…	04360(Axon guidance);04360(Axon guidance)	K07520	NA	actin-binding LIM protein 1 [Source:MGI Symbol;Acc:MGI:1194500]	4.30463	4.8208	3.70766	5.46626	3.41864	5.65203	0.882792	-0.179855	0.980659	1	down	no
MSTRG.23793	Ablim2	ENSMUST00000129347;ENSMUST00000054598;ENSMUST00000153025;ENSMUST00000153529;ENSMUST00000114210;ENSMUST00000101280;ENSMUST00000135885;ENSMUST00000125378;ENSMUST00000114206;ENSMUST00000151322;ENSMUST00000130209	GO:0003779(actin binding);GO:0005737(cytoplasm);GO:0006351(transcription, DNA-templated);GO:0007010(cytoskeleton organization);GO:0015629(actin cytoskeleton);GO:0030016(myofibril);GO:0030032(lamellipodium assembly);GO:0030036(actin cytoskeleton organization);GO:0045944(positive regulation of transcription by RNA polymerase II);GO:0046872(metal ion binding);GO:0051015(actin filament binding);GO:00…	04360(Axon guidance);04360(Axon guidance)	K07520	NA	actin-binding LIM protein 2 [Source:MGI Symbol;Acc:MGI:2385758]	4.67851	2.02026	3.68333	5.5185	4.24157	2.9174	0.818941	-0.288169	0.721777	0.988855	down	no
MSTRG.15329	Ablim3	ENSMUST00000049378	GO:0001725(stress fiber);GO:0003779(actin binding);GO:0005737(cytoplasm);GO:0006351(transcription, DNA-templated);GO:0007010(cytoskeleton organization);GO:0015629(actin cytoskeleton);GO:0030027(lamellipodium);GO:0030032(lamellipodium assembly);GO:0030036(actin cytoskeleton organization);GO:0045202(synapse);GO:0045944(positive regulation of transcription by RNA polymerase II);GO:0046872(metal ion …	04360(Axon guidance)	K07520	NA	actin binding LIM protein family, member 3 [Source:MGI Symbol;Acc:MGI:2442582]	6.97418	10.3744	7.44825	7.59842	10.8928	8.35695	0.923595	-0.114667	0.878748	0.994591	down	no
MSTRG.5207	Abr	ENSMUST00000141442;ENSMUST00000108407;ENSMUST00000108408;ENSMUST00000072740;ENSMUST00000176024;ENSMUST00000094012;ENSMUST00000137261;ENSMUST00000131059;ENSMUST00000176179;ENSMUST00000065028;ENSMUST00000155035;ENSMUST00000151526	GO:0002692(negative regulation of cellular extravasation);GO:0005085(guanyl-nucleotide exchange factor activity);GO:0005089(Rho guanyl-nucleotide exchange factor activity);GO:0005096(GTPase activator activity);GO:0005829(cytosol);GO:0005886(plasma membrane);GO:0007165(signal transduction);GO:0007420(brain development);GO:0030036(actin cytoskeleton organization);GO:0030336(negative regulation of c…	NA	K20629	NA	active BCR-related gene [Source:MGI Symbol;Acc:MGI:107771]	1.87394	1.44982	1.38821	2.21752	2.67937	2.47972	0.638771	-0.64663	0.230146	0.924287	down	no
MSTRG.10911	Abra	ENSMUST00000054742	GO:0003779(actin binding);GO:0005737(cytoplasm);GO:0005856(cytoskeleton);GO:0005886(plasma membrane);GO:0006606(protein import into nucleus);GO:0015031(protein transport);GO:0015629(actin cytoskeleton);GO:0030016(myofibril);GO:0030017(sarcomere);GO:0035025(positive regulation of Rho protein signal transduction);GO:0045893(positive regulation of transcription, DNA-templated);GO:0045944(positive re…	NA	NA	NA	actin-binding Rho activating protein [Source:MGI Symbol;Acc:MGI:2444891]	98.6603	61.0543	48.0282	32.3782	85.2111	38.5349	1.33062	0.412103	0.274864	0.941682	up	no
ENSMUSG00000078453	Abracl	ENSMUST00000218994;ENSMUST00000020002	NA	NA	NA	NA	ABRA C-terminal like [Source:MGI Symbol;Acc:MGI:1920362]	0.139163	0	0.282984	0.447006	0.403411	0.73246	0.266696	-1.90673	1	1	down	no
ENSMUSG00000035234	Abraxas1	ENSMUST00000117364;ENSMUST00000200657;ENSMUST00000145707;ENSMUST00000055245;ENSMUST00000131857;ENSMUST00000153302;ENSMUST00000044535;ENSMUST00000145429	GO:0005634(nucleus);GO:0006281(DNA repair);GO:0006302(double-strand break repair);GO:0006325(chromatin organization);GO:0006974(cellular response to DNA damage stimulus);GO:0010212(response to ionizing radiation);GO:0016604(nuclear body);GO:0031593(polyubiquitin modification-dependent protein binding);GO:0045739(positive regulation of DNA repair);GO:0070531(BRCA1-A complex);GO:0072425(signal tran…	03440(Homologous recombination);03440(Homologous recombination)	K20774	NA	BRCA1 A complex subunit [Source:MGI Symbol;Acc:MGI:1917931]	1.14164	1.07857	0.982439	1.00514	1.12647	0.887315	1.06086	0.0852312	0.649352	0.987825	up	no
MSTRG.29712	Abraxas2	ENSMUST00000084497;ENSMUST00000134784;ENSMUST00000144225;ENSMUST00000210077;ENSMUST00000129552;ENSMUST00000106161;ENSMUST00000138436	GO:0000278(mitotic cell cycle);GO:0002931(response to ischemia);GO:0005737(cytoplasm);GO:0005813(centrosome);GO:0007059(chromosome segregation);GO:0008017(microtubule binding);GO:0008608(attachment of spindle microtubules to kinetochore);GO:0030496(midbody);GO:0031593(polyubiquitin modification-dependent protein binding);GO:0031616(spindle pole centrosome);GO:0036449(microtubule minus-end);GO:007…	NA	K20799	NA	BRISC complex subunit [Source:MGI Symbol;Acc:MGI:1926116]	5.06365	4.19566	4.5122	3.20942	4.80072	1.06192	1.51801	0.602184	0.142958	0.883406	up	no
MSTRG.7945	Abt1	ENSMUST00000041782	GO:0000447(endonucleolytic cleavage in ITS1 to separate SSU-rRNA from 5.8S rRNA and LSU-rRNA from tricistronic rRNA transcript (SSU-rRNA, 5.8S rRNA, LSU-rRNA));GO:0000472(endonucleolytic cleavage to generate mature 5'-end of SSU-rRNA from (SSU-rRNA, 5.8S rRNA, LSU-rRNA));GO:0000480(endonucleolytic cleavage in 5'-ETS of tricistronic rRNA transcript (SSU-rRNA, 5.8S rRNA, LSU-rRNA));GO:0003676(nucle…	NA	K14785	NA	activator of basal transcription 1 [Source:MGI Symbol;Acc:MGI:1353636]	1.62535	1.79519	1.52699	1.70481	1.39539	1.5964	1.05343	0.0750942	0.612506	0.986512	up	no
MSTRG.26690	Abtb1	ENSMUST00000203137;ENSMUST00000032169;ENSMUST00000204560;ENSMUST00000203272;ENSMUST00000203864;ENSMUST00000203514;ENSMUST00000205082;ENSMUST00000203460;ENSMUST00000204932;ENSMUST00000204327	GO:0005515(protein binding);GO:0005730(nucleolus);GO:0005829(cytosol);GO:0005886(plasma membrane);GO:0005886(plasma membrane)	NA	K10520	NA	ankyrin repeat and BTB (POZ) domain containing 1 [Source:MGI Symbol;Acc:MGI:1933148]	3.75842	2.55572	3.6267	3.05539	3.76459	2.46995	1.07007	0.0977026	0.569742	0.981656	up	no
MSTRG.18027	Abtb2	ENSMUST00000076212;ENSMUST00000131122;ENSMUST00000138580	GO:0005515(protein binding);GO:0005634(nucleus);GO:0005654(nucleoplasm);GO:0046982(protein heterodimerization activity);GO:0097237(cellular response to toxic substance);GO:0097237(cellular response to toxic substance)	NA	K10521	NA	ankyrin repeat and BTB (POZ) domain containing 2 [Source:MGI Symbol;Acc:MGI:2139365]	2.61523	1.17938	2.90729	4.97037	3.28535	2.38568	0.629795	-0.667045	0.262683	0.936592	down	no
MSTRG.16206	AC016791	ENSMUST00000236792	NA	NA	NA	NA	actin, gamma, cytoplasmic 1 (Actg1), pseudogene	0	0	0.006144	0.143801	0.047524	0	0.0321129	-4.9607	1	1	down	no
MSTRG.16202	AC016791	ENSMUST00000236558	NA	NA	NA	NA	calponin 2 (Cnn2), pseudogene	0	0	0	0.058294	0	0.053643	-inf	-inf	1	1	down	no
ENSMUSG00000118288	AC021063	ENSMUST00000236693	NA	NA	NA	NA	esterase D/formylglutathione hydrolase (esd) pseudogene	0	0	0.156569	0.420624	0.0983	0	0.301719	-1.72872	1	1	down	no
MSTRG.14037	AC060761	ENSMUST00000233175	NA	NA	NA	NA	novel transcript	2.16166	0.425926	2.20526	1.17846	0.877728	1.45919	1.3634	0.447205	0.310076	0.953357	up	no
ENSMUSG00000117231	AC079441	ENSMUST00000233559;ENSMUST00000233879	NA	NA	NA	NA	novel transcript, antisense to Dlgap1	0.0712515	0.0799526	0.00901278	0	0.106364	0	1.5063	0.591012	1	1	up	no
ENSMUSG00000117522	AC087233	ENSMUST00000234265	NA	NA	NA	NA	paroxysmal nonkinesiogenic dyskinesia (Pnkd), pseudogene	0	0.066081	0	0.252284	0	0.158879	0.160717	-2.6374	1	1	down	no
ENSMUSG00000117664	AC087871	ENSMUST00000236569	NA	NA	NA	NA	Novel transcript	0.122152	0.097948	0.08719	0.444964	0.064526	0	0.603133	-0.729453	1	1	down	no
ENSMUSG00000117197	AC087901	ENSMUST00000232948	NA	NA	NA	NA	serologically defined colon cancer antigen 3 (Sdccag3) pseudogene	0	0	0	0	0.03816	0	-inf	-inf	1	1	down	no
ENSMUSG00000117634	AC090479	ENSMUST00000235010	NA	NA	NA	NA	novel transcript, antisense to Rbbp8	0.152923	0.231155	0.025488	0.146993	0.148749	0.372882	0.612551	-0.707099	1	1	down	no
ENSMUSG00000118161	AC090881	ENSMUST00000236305	NA	NA	NA	NA	ribosomal protein S2, pseudogene 8	0.74989	0.634242	0.387524	0.768821	0.567261	1.1421	0.714903	-0.484181	1	1	down	no
ENSMUSG00000117421	AC091309	ENSMUST00000234343	NA	NA	NA	NA	novel transcript	0	0	0.258617	0.375887	0	0	0.688018	-0.539482	1	1	down	no
ENSMUSG00000117432	AC091309	ENSMUST00000234723	NA	NA	NA	NA	novel transcript	0.085875	0	0	0.076289	0	0	1.12565	0.170763	1	1	up	no
ENSMUSG00000117442	AC091309	ENSMUST00000234364	NA	NA	NA	NA	novel transcript	0.028637	0.250426	0.114203	0.141007	0.064869	0.068915	1.43115	0.517171	1	1	up	no
ENSMUSG00000117446	AC091309	ENSMUST00000234353	NA	NA	NA	NA	novel transcript	0	0	0	0.101181	0	0	-inf	-inf	1	1	down	no
ENSMUSG00000117047	AC091332	ENSMUST00000232946	NA	NA	NA	NA	glyceraldehyde-3-phosphate dehydrogenase (Gapdh) pseudogene	0	0	0	0	0	0.108803	-inf	-inf	1	1	down	no
MSTRG.14473	AC096777	ENSMUST00000234482	NA	NA	NA	NA	TEC	2.54816	1.66462	2.68055	1.29718	3.58084	3.15295	0.858344	-0.220371	0.90734	0.997663	down	no
ENSMUSG00000117568	AC096777	ENSMUST00000234033	NA	NA	NA	NA	aldo-keto reductase family 1, member B8 (Akr1b8) pseudogene	0	0.018831	0	0	0	0	inf	inf	1	1	up	no
ENSMUSG00000117183	AC098880	ENSMUST00000232973	NA	NA	NA	NA	C2H2 zinc finger protein pseudogene	0.260279	0.320818	0.247217	0.490959	0.328182	0.455555	0.649813	-0.621904	0.502495	0.975501	down	no
ENSMUSG00000117055	AC098880	ENSMUST00000233199	NA	NA	NA	NA	C2H2 zinc finger protein pseudogene	0	0	0.034783	0	0	0	inf	inf	1	1	up	no
ENSMUSG00000117884	AC100212	ENSMUST00000235885	NA	NA	NA	NA	galactose-1-phosphate uridyl transferase (Galt) pseudogene	0.235243	0	0	0.229968	0.192632	0.647384	0.219857	-2.18537	1	1	down	no
MSTRG.15999	AC100263	ENSMUST00000237413;ENSMUST00000236488	NA	NA	NA	NA	Novel transcript	0.29585	0	0.3111	0.763144	0	0.703254	0.413905	-1.27263	1	1	down	no
MSTRG.16003	AC100263	ENSMUST00000237424;ENSMUST00000236214	NA	NA	NA	NA	novel transcript	0.159341	0.0665578	0.336612	0.49202	0.0288515	0.468635	0.568477	-0.814827	1	1	down	no
MSTRG.14638	AC100751	ENSMUST00000234828	NA	NA	NA	NA	TEC	0.220957	0.094691	0.37363	0.173678	0.198514	0.134963	1.35911	0.442659	1	1	up	no
MSTRG.15356	AC102040	ENSMUST00000235365	NA	NA	NA	NA	glycine cleavage system protein H (aminomethyl carrier) (Gcsh) pseudogene	0.236478	0	0	0	0.152476	0	1.55092	0.633124	1	1	up	no
MSTRG.14667	AC102055	ENSMUST00000234213	NA	NA	NA	NA	novel transcript, antisense to Osbpl1a	0.549269	0.662898	0.26282	0.482321	0.489278	0.570464	0.956502	-0.0641595	0.862379	0.993036	down	no
MSTRG.15352	AC102106	ENSMUST00000235992	NA	NA	NA	NA	ribosomal protein S15 (Rps15) pseudogene	3.791	1.99169	2.05396	4.07053	3.25641	3.84279	0.701597	-0.511285	0.482772	0.975309	down	no
ENSMUSG00000118302	AC102119	ENSMUST00000237141	NA	NA	NA	NA	ribosomal protein L6 (Rpl6), pseudogene	0.152845	0	0.119602	0	0	0	inf	inf	1	1	up	no
MSTRG.15358	AC102132	ENSMUST00000237352	NA	NA	NA	NA	proteasome (prosome, macropain) subunit, beta type 1 (Psmb1) pseudogene	0.062643	0.010075	0	0.069458	0.160966	0.27186	0.144775	-2.78812	1	1	down	no
MSTRG.15357	AC102132	ENSMUST00000236836	NA	NA	NA	NA	novel transcript, antisense to Wdr7	0.168322	0.180775	0.263181	0.198938	0.439448	0.499766	0.537958	-0.894434	1	1	down	no
ENSMUSG00000117855	AC102135	ENSMUST00000236419	NA	NA	NA	NA	cytochrome c, somatic (Cycs) pseudogene	0	0	0	0.277261	0	0.074827	-inf	-inf	1	1	down	no
MSTRG.15264	AC102232	ENSMUST00000236754;ENSMUST00000236816	NA	NA	NA	NA	novel transcript, antisense to Ccdc192	0.00803579	0	0	0	0.013341	0	0.602338	-0.731354	1	1	down	no
ENSMUSG00000117907	AC102243	ENSMUST00000235539	NA	NA	NA	NA	novel transcript	0.079473	0	0	0	0	0	inf	inf	1	1	up	no
MSTRG.15364	AC102268	ENSMUST00000238142;ENSMUST00000236712	NA	NA	NA	NA	U2 small nuclear ribonucleoprotein auxiliary factor (U2AF) 1 (U2af1) pseudogene	1.03154	0.653351	0.253354	1.01	0.547243	1.85224	0.568487	-0.8148	0.385149	0.963766	down	no
MSTRG.15363	AC102268	ENSMUST00000235291	NA	NA	NA	NA	TEC	0.378469	0.042143	0.037642	0.109156	0.32658	0.119683	0.82506	-0.277429	1	1	down	no
MSTRG.15382	AC102333	ENSMUST00000237218	NA	NA	NA	NA	novel transcript, antisense to Nedd4l	0.396619	0.182157	0.197203	0.128002	0.379946	0.377916	0.875957	-0.191068	1	1	down	no
ENSMUSG00000117613	AC102342	ENSMUST00000235045	NA	NA	NA	NA	novel transcript	0.034922	0	0	0	0	0	inf	inf	1	1	up	no
MSTRG.14753	AC102496	ENSMUST00000234467	NA	NA	NA	NA	novel transcript	0.290523	0.41317	0.438654	0.175917	0.296765	0.359986	1.37191	0.456188	1	1	up	no
MSTRG.14601	AC102618	ENSMUST00000234767	NA	NA	NA	NA	TEC	0.149171	0.075185	0.143353	0	0.080429	0.103751	1.99647	0.997448	1	1	up	no
MSTRG.14669	AC103362	ENSMUST00000234018;ENSMUST00000234112	NA	NA	NA	NA	novel transcript	0.0444124	0.894319	0.0280365	0.0889232	0.281802	0.0260542	2.43654	1.28483	1	1	up	no
ENSMUSG00000117447	AC103597	ENSMUST00000234509	NA	NA	NA	NA	ribosomal protein SA (Rpsa) pseudogene	0	0	0	0.191634	0	0.069555	-inf	-inf	1	1	down	no
MSTRG.16006	AC103947	ENSMUST00000236886	NA	NA	NA	NA	Novel transcript	0.626294	2.08291	0.500606	0	0.592072	0	5.42131	2.43864	1	1	up	no
ENSMUSG00000118044	AC103947	ENSMUST00000236381	NA	NA	NA	NA	ribosomal protein L7A (Rpl7a), pseudogene	0	0	0	0.152702	0	0	-inf	-inf	1	1	down	no
MSTRG.14678	AC104328	ENSMUST00000234954	NA	NA	NA	NA	TEC	0.685775	0.70827	0.70514	1.16305	0.7018	0.690121	0.821607	-0.28348	0.836557	0.993036	down	no
ENSMUSG00000118291	AC105061	ENSMUST00000237917	NA	NA	NA	NA	colony stimulating factor 3 receptor (granulocyte) (Csf3r) pseudogene	0	0	0	0	0.047319	0.054957	-inf	-inf	1	1	down	no
ENSMUSG00000117227	AC105304	ENSMUST00000232911	NA	NA	NA	NA	novel transcript	0	0.030698	0	0	0	0	inf	inf	1	1	up	no
ENSMUSG00000117290	AC105304	ENSMUST00000232698	NA	NA	NA	NA	TEC	0	0	0	0.029979	0.035049	0.03447	-inf	-inf	1	1	down	no
ENSMUSG00000117206	AC105304	ENSMUST00000233132	NA	NA	NA	NA	peptidylprolyl isomerase E (cyclophilin E) (Ppie) pseudogene	0	0	0	0	0.026121	0	-inf	-inf	1	1	down	no
ENSMUSG00000117110	AC105304	ENSMUST00000233332	NA	NA	NA	NA	novel transcript	0	0	0	0	0.171545	0	-inf	-inf	1	1	down	no
ENSMUSG00000118086	AC106834	ENSMUST00000235897;ENSMUST00000237231;ENSMUST00000235456	NA	NA	NA	NA	novel transcript	0	0.108637	0	0.0240629	0.0292072	0	2.03936	1.02812	1	1	up	no
ENSMUSG00000118090	AC106834	ENSMUST00000236069	NA	NA	NA	NA	novel transcript	0	0.115961	0	0	0	0	inf	inf	1	1	up	no
MSTRG.14281	AC107664	ENSMUST00000232892	NA	NA	NA	NA	inositol monophosphatase domain containing 1 (Impad1) pseudogene	0.846336	0.328483	0	0.245928	0.139557	0.103647	2.40184	1.26414	1	1	up	no
ENSMUSG00000118004	AC107768	ENSMUST00000238024	NA	NA	NA	NA	novel transcript	0.077506	0	0	0.021131	0.03022	0	1.50934	0.593916	1	1	up	no
ENSMUSG00000117102	AC107792	ENSMUST00000233431	NA	NA	NA	NA	Novel transcript	0.036658	0	0	0	0	0	inf	inf	1	1	up	no
ENSMUSG00000117790	AC108409	ENSMUST00000236155	NA	NA	NA	NA	novel transcript	0	0	0.110604	0	0	0	inf	inf	1	1	up	no
ENSMUSG00000117644	AC108777	ENSMUST00000234891	NA	NA	NA	NA	gametocyte specific factor 1-like (Gtsf1l) pseudogene	0	0	0.276062	0	0.350028	0	0.788685	-0.342478	1	1	down	no
MSTRG.15451	AC108812	ENSMUST00000237336	NA	NA	NA	NA	ribosomal protein L17 (Rpl17) pseudogene	0.262856	0.230103	0.291859	0.480019	0.27003	0.834874	0.495177	-1.01398	1	1	down	no
MSTRG.15655	AC109138	ENSMUST00000236928	NA	NA	NA	NA	novel transcript	0.951721	0.237046	0.609269	1.92645	0.426205	1.19142	0.507336	-0.978987	0.267142	0.937633	down	no
ENSMUSG00000117718	AC109138	ENSMUST00000236420	NA	NA	NA	NA	novel transcript	0.24132	0.144111	0	0.196523	0	0	1.96125	0.971774	1	1	up	no
MSTRG.15653	AC109138	ENSMUST00000235517	NA	NA	NA	NA	novel transcript, antisense to Ppp1ca	0	0	0	0	0	0.260702	-inf	-inf	1	1	down	no
MSTRG.15243	AC109152	ENSMUST00000237269	NA	NA	NA	NA	ribosomal protein S3 (Rps3) pseudogene	0.149976	0.248333	0.346067	0.930499	0.316188	1.24236	0.29906	-1.74149	1	1	down	no
MSTRG.14207	AC109261	ENSMUST00000233778	NA	NA	NA	NA	fatty acid binding protein 5, epidermal (Fabp5) pseudogene	0.705873	0.889277	0.785429	1.17324	1.47299	1.14407	0.628071	-0.671	1	1	down	no
MSTRG.14205	AC109261	ENSMUST00000233017	NA	NA	NA	NA	actin related protein 2/3 complex, subunit 1A (Arpc1a) pseudogene	0.505609	0.351368	0.307537	0.934794	0.549452	0.08613	0.741551	-0.431382	1	1	down	no
MSTRG.14208	AC109261	ENSMUST00000233228	NA	NA	NA	NA	TEC	0.229535	0.332101	0.457723	0.196863	0.197383	0.229912	1.63317	0.707679	0.17962	0.901396	up	no
MSTRG.14206	AC109261	ENSMUST00000233720	NA	NA	NA	NA	zinc finger protein 541 (Zfp541) pseudogene	0.312625	0.806697	0.667411	0	0.33879	0.220293	3.19583	1.67619	1	1	up	no
MSTRG.15819	AC109619	ENSMUST00000236559	NA	NA	NA	NA	novel transcript, antisense to Macrod1	7.34625	2.98617	6.65739	2.94841	7.02315	2.87346	1.32268	0.403461	0.363159	0.959851	up	no
MSTRG.16158	AC110180	ENSMUST00000235353	NA	NA	NA	NA	ribosomal protein L18 (Rpl18), pseudogene	0.165559	0.119675	0.219197	0.408592	0.110252	0.127432	0.780519	-0.357493	1	1	down	no
MSTRG.16531	AC110206	ENSMUST00000237370	NA	NA	NA	NA	novel transcript, antisense to	0.548039	0.286326	1.14745	1.49751	0.222034	0.977333	0.734855	-0.444468	0.702942	0.988855	down	no
ENSMUSG00000117939	AC110212	ENSMUST00000236017	NA	NA	NA	NA	protease (prosome, macropain) 26S subunit, ATPase 1 (Psmc1) pseudogene	0.159036	0.044734	0.131916	0.073143	0.157646	0	1.45451	0.540538	1	1	up	no
ENSMUSG00000117403	AC110262	ENSMUST00000234929	NA	NA	NA	NA	ribosomal protein L7A (Rpl7a) pseudogene	0	0	0	0.066807	0	0	-inf	-inf	1	1	down	no
ENSMUSG00000118274	AC110375	ENSMUST00000236207	NA	NA	NA	NA	ubiquitin specific peptidase 7 (Usp7) pseudogene	0.076989	0	0	0	0.386094	0.231168	0.124727	-3.00316	1	1	down	no
ENSMUSG00000117249	AC110514	ENSMUST00000233678	NA	NA	NA	NA	nuclear transport factor 2 (Nutf2) pseudogene	0.272389	0	0.541285	0.202739	0.242777	0.380473	0.985091	-0.0216717	1	1	down	no
ENSMUSG00000118345	AC110913	ENSMUST00000236033	NA	NA	NA	NA	eukaryotic translation elongation factor 1 alpha 1 (Eef1a1) pseudogene	0.087176	0.034124	0	0.055854	0.116028	0	0.705717	-0.502839	1	1	down	no
MSTRG.16266	AC111023	ENSMUST00000237606	NA	NA	NA	NA	adaptor-related protein complex 2, mu 1 subunit (Ap2m1) pseudogene	0.269955	0.140352	0.431188	0.554032	0.603195	0.653293	0.464781	-1.10538	1	1	down	no
ENSMUSG00000117520	AC111128	ENSMUST00000234056	NA	NA	NA	NA	novel transcript	0.022433	0	0	0	0	0	inf	inf	1	1	up	no
MSTRG.14563	AC113003	ENSMUST00000234972	NA	NA	NA	NA	novel transcript, antisense to Kif5b	0.822962	1.1406	0.419349	0.495899	1.0543	1.21264	0.862488	-0.213425	1	1	down	no
ENSMUSG00000118085	AC113104	ENSMUST00000236831	NA	NA	NA	NA	novel transcript	0	0	0.021618	0	0	0	inf	inf	1	1	up	no
MSTRG.16164	AC113485	ENSMUST00000235377	NA	NA	NA	NA	Novel transcript, sense intronic to sgms1	0.881291	1.20412	0.637788	0.653241	0.6921	0.40532	1.55553	0.637403	0.18635	0.903597	up	no
MSTRG.13575	AC113540	ENSMUST00000235315	NA	NA	NA	NA	ribosomal protein S17 (Rps17) pseudogene	10.4983	3.04436	3.39067	4.18323	6.62058	12.3598	0.731029	-0.451999	0.611431	0.986512	down	no
ENSMUSG00000117526	AC113953	ENSMUST00000235078	NA	NA	NA	NA	ribosomal protein L21 (Rpl21) pseudogene	0.182457	0.438276	0.414832	0	0.066818	0.551033	1.67608	0.745087	1	1	up	no
MSTRG.16124	AC113961	ENSMUST00000235636	NA	NA	NA	NA	novel transcript	0.764394	0.277816	1.00068	1.1557	0.246886	2.80818	0.48516	-1.04347	0.299796	0.950863	down	no
MSTRG.16418	AC114539	ENSMUST00000235942	NA	NA	NA	NA	Novel transcript	0.421503	0.156528	0.276017	0.472502	0.411046	0.385881	0.672781	-0.571791	1	1	down	no
ENSMUSG00000117565	AC114652	ENSMUST00000234182	NA	NA	NA	NA	Bmi1 polycomb ring finger oncogene (Bmi1) pseudogene	0	0	0.230994	0	0	0	inf	inf	1	1	up	no
MSTRG.12216	AC114990	ENSMUST00000232683	NA	NA	NA	NA		5.49409	11.6795	7.1603	4.96936	8.44006	4.35079	1.37014	0.454318	0.265738	0.937108	up	no
MSTRG.14824	AC115117	ENSMUST00000237662;ENSMUST00000238186	NA	NA	NA	NA	novel transcript	0.0153362	0	0	0.34749	0	0.00701177	0.0432614	-4.53078	1	1	down	no
ENSMUSG00000117730	AC115117	ENSMUST00000237135	NA	NA	NA	NA	O-sialoglycoprotein endopeptidase (Osgep) pseudogene	0.488849	0.415805	0.521749	0.418857	0.467828	0.364214	1.1403	0.189416	1	1	up	no
ENSMUSG00000118154	AC115119	ENSMUST00000237954	NA	NA	NA	NA	novel transcript	0.060545	0	0	0.029337	0	0	2.06378	1.04529	1	1	up	no
ENSMUSG00000117425	AC115302	ENSMUST00000234402	NA	NA	NA	NA	charged multivesicular body protein 3 (Chmp3) pseudogene	0.110458	0	0	0.05424	0	0.061891	0.95115	-0.0722552	1	1	down	no
ENSMUSG00000117470	AC115692	ENSMUST00000234483	NA	NA	NA	NA	sulfiredoxin 1 homolog (Srxn1) pseudogene	0.260689	0.26789	0.152993	0.102997	0.086777	0.340806	1.28458	0.361296	1	1	up	no
ENSMUSG00000117365	AC115692	ENSMUST00000234914;ENSMUST00000234225	NA	NA	NA	NA	novel transcript	0.141139	0.250355	0.0602791	0.0497208	0.0628658	0.179642	1.54596	0.6285	1	1	up	no
ENSMUSG00000117605	AC115692	ENSMUST00000235083	NA	NA	NA	NA	novel transcript	0	0.142643	0.292099	0	0	0	inf	inf	1	1	up	no
ENSMUSG00000117788	AC115768	ENSMUST00000236375	NA	NA	NA	NA	peptidylprolyl isomerase A (Ppia) pseudogene	0	0	0.0796	0.071281	0	0.084465	0.511089	-0.968355	1	1	down	no
ENSMUSG00000118200	AC116489	ENSMUST00000235715;ENSMUST00000237789	NA	NA	NA	NA	novel transcript	0	0.0270341	0	0	0	0.0218891	1.23505	0.304568	1	1	up	no
ENSMUSG00000118286	AC116595	ENSMUST00000235755	NA	NA	NA	NA	RNA transcription, translation and transport factor 9 (Rtraf) pseudogene	0.059539	0	0	0	0	0	inf	inf	1	1	up	no
MSTRG.15199	AC116597	ENSMUST00000235670	NA	NA	NA	NA	novel transcript	0.0658957	0.170484	0.283069	0.0733147	0.119412	0.0465363	2.17104	1.11838	1	1	up	no
ENSMUSG00000118171	AC116841	ENSMUST00000235287	NA	NA	NA	NA	dystonin (DST) pseudogene	0.315166	0.220358	0.454639	0.273362	0.531211	0.862762	0.59386	-0.751806	1	1	down	no
ENSMUSG00000118242	AC116871	ENSMUST00000237799	NA	NA	NA	NA	DLG associated protein 5 (Dlgap5) pseudogene	0.084343	0	0	0	0	0	inf	inf	1	1	up	no
MSTRG.15153	AC117239	ENSMUST00000234633	GO:0005737(cytoplasm);GO:0006457(protein folding)	NA	NA	NA	novel protein similar to Hspe1	1.19932	0.698836	0.30839	1.0935	1.26513	1.77537	0.533756	-0.905747	1	1	down	no
MSTRG.15154	AC117239	ENSMUST00000234636	NA	NA	NA	NA	ADP-ribosylation factor interacting protein 2 (Arfip2) pseudogene	0.067681	0.080548	0	0.023956	0.119926	0.07772	0.668897	-0.580143	1	1	down	no
ENSMUSG00000117164	AC117244	ENSMUST00000232725	NA	NA	NA	NA	C2H2 zinc finger protein pseudogene	0	0	0	0.047393	0	0	-inf	-inf	1	1	down	no
ENSMUSG00000117163	AC117257	ENSMUST00000233378	NA	NA	NA	NA	ribosomal protein S2 (Rps2) pseudogene	0.128938	0.063122	0.225137	0	0	0.124699	3.34563	1.74228	1	1	up	no
MSTRG.16525	AC117612	ENSMUST00000235879	NA	NA	NA	NA	TEC	0.397171	0.081571	0.120111	0.384184	0.296592	0.324593	0.595655	-0.747451	0.397278	0.965643	down	no
MSTRG.16526	AC117612	ENSMUST00000237486	NA	NA	NA	NA	novel transcript, antisense to Shoc2	0.028013	0.263574	0.156841	0.095848	0.241731	0.273954	0.733285	-0.447554	1	1	down	no
ENSMUSG00000117950	AC117629	ENSMUST00000237746	NA	NA	NA	NA	novel transcript	0	0.082954	0	0	0	0.097959	0.846824	-0.239866	1	1	down	no
ENSMUSG00000117693	AC117805	ENSMUST00000235418	NA	NA	NA	NA	developmental pluripotency-associated 3 (Dppa3) pseudogene	0	0.132742	0.098902	0	0.144959	0	1.598	0.676264	1	1	up	no
ENSMUSG00000118366	AC117816	ENSMUST00000237398	NA	NA	NA	NA	Novel transcript	0	0	0	0	0.026619	0	-inf	-inf	1	1	down	no
ENSMUSG00000116772	AC118542	ENSMUST00000231823	NA	NA	NA	NA	novel transcript	0.141666	0	0	0.281241	0	0	0.503717	-0.989313	1	1	down	no
MSTRG.15590	AC118614	ENSMUST00000236521	NA	NA	NA	NA	ribosomal protein L32 (RPL32) pseudogene	0.116189	0	0	0	0.100705	0	1.15376	0.206338	1	1	up	no
ENSMUSG00000117714	AC118632	ENSMUST00000238008	NA	NA	NA	NA	CCAAT/enhancer binding protein zeta (Cebpz) pseudogene	0.207879	0.866345	1.00313	0.202172	0.673281	0.119782	2.0873	1.06164	1	1	up	no
MSTRG.16081	AC118724	ENSMUST00000235406	NA	NA	NA	NA	novel transcript	0.339027	0.177552	0.159609	0.086029	0.098936	0.19157	1.79582	0.84464	1	1	up	no
MSTRG.16139	AC119228	ENSMUST00000236682;ENSMUST00000237571	NA	NA	NA	NA	novel transcript, antisense to Cd274	0.139735	0.285352	0.0492413	0.178437	0.0111947	0.199838	1.21789	0.28438	0.606483	0.986512	up	no
MSTRG.14192	AC119957	ENSMUST00000233843	NA	NA	NA	NA	ribosomal protein S27 (Rps27) pseudogene	1.61669	0.877088	1.46037	1.09623	1.36789	1.32852	1.04258	0.0601641	1	1	up	no
ENSMUSG00000117692	AC119982	ENSMUST00000235357	NA	NA	NA	NA	novel transcript	0	0	0	0	0	0.113015	-inf	-inf	1	1	down	no
MSTRG.16150	AC120159	ENSMUST00000236200	NA	NA	NA	NA	novel transcript, antisense to Ranbp6	0	0	0	0	0.104764	0	-inf	-inf	1	1	down	no
ENSMUSG00000117990	AC120164	ENSMUST00000236548;ENSMUST00000237468	NA	NA	NA	NA	Novel transcript	0	0	0.028528	0	0	0.0110134	2.5903	1.37312	1	1	up	no
ENSMUSG00000117969	AC121135	ENSMUST00000235146	NA	NA	NA	NA	peptidylprolyl isomerase F (cyclophilin F) (Ppif) pseudogene	0.23466	0.180678	0	0.346056	0	0.099351	0.932491	-0.100838	1	1	down	no
ENSMUSG00000117889	AC121263	ENSMUST00000237660	NA	NA	NA	NA	novel transcript	0	0.09288	0	0	0	0	inf	inf	1	1	up	no
MSTRG.14177	AC121299	ENSMUST00000233477	NA	NA	NA	NA	interferon induced transmembrane protein 3 (Ifitm3) pseudogene	1.34604	0.278653	0.661918	0.508284	0.433993	0.26413	1.89539	0.922493	1	1	up	no
ENSMUSG00000117926	AC121603	ENSMUST00000236808;ENSMUST00000237839	NA	NA	NA	NA	novel transcript	0	0	0.0360737	0.12281	0	0.0765571	0.180942	-2.4664	1	1	down	no
ENSMUSG00000117515	AC121783	ENSMUST00000234328	NA	NA	NA	NA	ribosomal protein L6 (Rpl6) pseudogene	0.535057	0.288101	0.104018	0.285314	0.061848	0.485586	1.11339	0.154963	1	1	up	no
MSTRG.14889	AC121821	ENSMUST00000237282	NA	NA	NA	NA	novel transcript, antisense to Paip2 and Matr3	0	0.009714	0	0	0.013874	0	0.700159	-0.514246	1	1	down	no
MSTRG.14875	AC121874	ENSMUST00000236119	NA	NA	NA	NA	novel transcript, anitsense to Sil1	0	0.218632	0	0.035326	0.116401	0.208853	0.606334	-0.721815	1	1	down	no
MSTRG.15106	AC121957	ENSMUST00000235309;ENSMUST00000236115	NA	NA	NA	NA	ribosomal protein L29 (Rpl29) pseudogene	0.0336359	0.0112144	0.0302572	0.320096	0	0.276871	0.125815	-2.99062	1	1	down	no
MSTRG.15881	AC121967	ENSMUST00000236432	NA	NA	NA	NA	ribosomal protein S7 (Rps7) pseudogene	4.41662	2.50375	1.80329	3.91323	4.28444	4.42918	0.690882	-0.533488	0.499874	0.975309	down	no
MSTRG.15251	AC122117	ENSMUST00000238028	NA	NA	NA	NA	novel transcript	0.533426	1.22664	0.151904	0.0197465	0.290499	0.0642853	5.10497	2.3519	0.00640147	0.406569	up	yes
ENSMUSG00000117802	AC122117	ENSMUST00000235699	NA	NA	NA	NA	protein phosphatase 4, regulatory subunit 1 (Ppp4r1) pseudogene	0.02598	0	0.051859	0	0	0	inf	inf	1	1	up	no
ENSMUSG00000118220	AC122119	ENSMUST00000236907	NA	NA	NA	NA	eukaryotic translation elongation factor 1 alpha 1 (Eef1a1) pseudogene	0.586489	0.318945	0.101475	0.331301	0.638871	0.569294	0.654064	-0.612497	1	1	down	no
MSTRG.13383	AC122252	ENSMUST00000237346;ENSMUST00000236778;ENSMUST00000236309	NA	NA	NA	NA	novel transcript	0.173384	0.256873	0.210398	2.32451	0.519934	0.837346	0.174006	-2.52279	0.000938356	0.183582	down	yes
MSTRG.13392	AC122252	ENSMUST00000235820	NA	NA	NA	NA	ribosomal protein S27 (Rps27) pseudogene	0	0.054885	0.096991	0.379464	0	0	0.400238	-1.32107	1	1	down	no
MSTRG.13393	AC122252	ENSMUST00000237899	NA	NA	NA	NA	novel transcript, sense intronic to Dusp1	0.136912	0	0.089937	0.311255	0.05308	0	0.622639	-0.683533	1	1	down	no
MSTRG.13374	AC122252	ENSMUST00000236943	NA	NA	NA	NA	novel transcript	0.182367	0.123921	0.257458	0.268093	0.175624	0.286194	0.772349	-0.372675	1	1	down	no
MSTRG.14346	AC122253	ENSMUST00000234229	NA	NA	NA	NA	eukaryotic translation initiation factor 3, subunit H (Eif3h) pseudogene	3.37761	2.30688	2.10895	2.17939	3.43016	3.81875	0.826601	-0.274737	0.817624	0.993036	down	no
MSTRG.14356	AC122253	ENSMUST00000234039	NA	NA	NA	NA	glutathione peroxidase 4 (Gpx4) pseudogene	0.950598	0.624211	0.069239	0.498193	0.667771	0.761835	0.852811	-0.229702	1	1	down	no
ENSMUSG00000117415	AC122253	ENSMUST00000234800	NA	NA	NA	NA	novel transcript	0	0.184762	0.075443	0	0	0	inf	inf	1	1	up	no
ENSMUSG00000117439	AC122306	ENSMUST00000234539	NA	NA	NA	NA	translation machinery associated 16 (Tma16) pseudogene	0	0.145467	0.031746	0	0	0.138675	1.2779	0.353777	1	1	up	no
ENSMUSG00000117407	AC122330	ENSMUST00000234553	NA	NA	NA	NA	prefoldin 5 (Pfdn5) pseudogene	0	0.0666813	0	0	0	0	inf	inf	1	1	up	no
MSTRG.15591	AC122398	ENSMUST00000237769	NA	NA	NA	NA	high mobility group box 1 (HMGB1) pseudogene	0	0.213429	0.097381	0	0	0.086478	3.59409	1.84563	1	1	up	no
MSTRG.15592	AC122398	ENSMUST00000236358	NA	NA	NA	NA	ATP synthase, H+ transporting, mitochondrial F0 complex, subunit B1 (Atp5f1) pseudogene	0	0	0	0	0.111083	0	-inf	-inf	1	1	down	no
MSTRG.16447	AC122442	ENSMUST00000236822	NA	NA	NA	NA	Novel transcript	0.811313	1.09452	0.894808	0.57957	1.06908	0.858769	1.11694	0.159556	0.575498	0.983198	up	no
ENSMUSG00000117186	AC122445	ENSMUST00000233257	NA	NA	NA	NA	ribosomal protein L39 (Rpl39) pseudogene	0	0.045753	0	0	0	0	inf	inf	1	1	up	no
MSTRG.14384	AC122453	ENSMUST00000234808	NA	NA	NA	NA	ribosomal protein SA (Rpsa) pseudogene	1.65342	1.8764	0.936058	2.50545	1.28594	1.62973	0.823791	-0.279649	0.864349	0.993036	down	no
ENSMUSG00000117643	AC122453	ENSMUST00000234825	NA	NA	NA	NA	Wilms tumour 1-associating protein (Wtap) psuedogene	0.067934	0	0	0	0	0	inf	inf	1	1	up	no
ENSMUSG00000117248	AC122481	ENSMUST00000233251	NA	NA	NA	NA	ERH mRNA splicing and mitosis factor (Erh) pseudogene	0.158018	0	0.495776	0.620566	0.172025	0.181456	0.671214	-0.575155	1	1	down	no
ENSMUSG00000117241	AC122481	ENSMUST00000232913	NA	NA	NA	NA	DEAD (Asp-Glu-Ala-Asp) box polypeptide 18 (Ddx18) pseudogene	0.505176	0.172684	0.212341	0.181667	0.152373	0.272346	1.46804	0.553895	1	1	up	no
MSTRG.14226	AC122487	ENSMUST00000233910	NA	NA	NA	NA	novel transcript, antisense to Zbtb14	0	0	0.240476	0.535264	0.293914	0.18557	0.236981	-2.07716	1	1	down	no
MSTRG.14490	AC122818	ENSMUST00000234358;ENSMUST00000234806	NA	NA	NA	NA	Novel transcript	0.0939255	0	0.133643	3.87296	0.102373	2.05788	0.0377193	-4.72855	0.000151729	0.0742114	down	yes
ENSMUSG00000117414	AC122818	ENSMUST00000234992	NA	NA	NA	NA	Novel transcript	0.064294	0	0.033066	0.492044	0	0.048557	0.180096	-2.47316	1	1	down	no
ENSMUSG00000117361	AC122818	ENSMUST00000234692	NA	NA	NA	NA	Novel transcript	0.654204	0.364302	0.551319	0.7524	0.658485	0.604855	0.778783	-0.360706	1	1	down	no
ENSMUSG00000117486	AC122818	ENSMUST00000234254	NA	NA	NA	NA	Novel transcript	0	0	0	0.112795	0	0	-inf	-inf	1	1	down	no
MSTRG.13279	AC122821	ENSMUST00000232757	NA	NA	NA	NA	ribosomal protein L37 (Rpl37) pseudogene	8.28354	4.16337	5.92707	2.84793	4.32385	6.87653	1.30791	0.387267	0.389349	0.963766	up	no
MSTRG.16185	AC122846	ENSMUST00000237715	NA	NA	NA	NA	thymine DNA glycosylase (Tdg), pseudogene	0.003478	0	0	0	0.284689	0.291778	0.0060333	-7.37284	1	1	down	no
ENSMUSG00000117753	AC122848	ENSMUST00000236748	NA	NA	NA	NA	high mobility group box 1 (Hmgb1) pseudogene	0	0.280148	0.19927	0.084161	0.2687	0.096352	1.06724	0.0938844	1	1	up	no
MSTRG.15102	AC122852	ENSMUST00000235439	NA	NA	NA	NA	WASH complex subunit 3 (Washc3) pseudogene	0.015033	0.105264	0.275424	0.544781	0.117982	0.592142	0.315339	-1.66502	1	1	down	no
MSTRG.15710	AC122861	ENSMUST00000237256	NA	NA	NA	NA	novel transcript, antisense to Sart1	0.672349	0.549438	0.236043	0.627951	0.518326	0.167697	1.10948	0.149886	1	1	up	no
ENSMUSG00000117771	AC122861	ENSMUST00000237006	NA	NA	NA	NA	NOP56 ribonucleoprotein (Nop56) pseudogene	0.309849	0.224742	0.194964	0.111223	0.246341	0.174477	1.37124	0.455479	1	1	up	no
ENSMUSG00000118266	AC122895	ENSMUST00000235276	NA	NA	NA	NA	cyclin-dependent kinase 18 (Cdk18) pseudogene	0.284652	0	0.176032	0	0	0.113652	4.05346	2.01915	1	1	up	no
ENSMUSG00000118190	AC123621	ENSMUST00000235911	NA	NA	NA	NA	novel transcript	0.058665	0	0	0	0.130073	0	0.451016	-1.14875	1	1	down	no
ENSMUSG00000118031	AC123621	ENSMUST00000236333	NA	NA	NA	NA	novel transcript	0.06649	0	0	0	0.08549	0	0.777752	-0.362618	1	1	down	no
ENSMUSG00000117165	AC123659	ENSMUST00000232791	NA	NA	NA	NA	heterogeneous nuclear ribonucleoprotein A1 (Hnrnpa1) pseudogene	1.02499	0.665825	0.878573	0.142753	0.620796	0	3.36506	1.75063	1	1	up	no
MSTRG.15550	AC123818	ENSMUST00000237404	NA	NA	NA	NA	Novel transcript, antisense to Nfatc1	1.6737	1.33084	0.734148	0.921258	1.52953	0.90789	1.11314	0.154638	1	1	up	no
MSTRG.16366	AC123853	ENSMUST00000235333	NA	NA	NA	NA	stearoyl-Coenzyme A desaturase 2 (Scd2), pseudogene	0	0	0	0.072309	0	0	-inf	-inf	1	1	down	no
ENSMUSG00000117957	AC123853	ENSMUST00000238052	NA	NA	NA	NA	novel transcript	0	0	0	0.092207	0.095529	0.077163	-inf	-inf	1	1	down	no
MSTRG.15137	AC123927	ENSMUST00000234279	NA	NA	NA	NA	TEC	0.366233	0.133308	0.254245	0.309817	0.384743	0.383758	0.699039	-0.516556	0.552402	0.979967	down	no
MSTRG.15139	AC123927	ENSMUST00000234567	NA	NA	NA	NA	TEC	0.214142	0.038888	0.189407	0.181009	0.14758	0.192804	0.848567	-0.236899	1	1	down	no
MSTRG.15138	AC123927	ENSMUST00000234242	NA	NA	NA	NA	TEC	0.187918	0.147672	0.231311	0.274986	0.1552	0.140402	0.993538	-0.00935259	0.849526	0.993036	down	no
MSTRG.16069	AC123930	ENSMUST00000235519	NA	NA	NA	NA	H3 histone, family 3A (H3f3a) pseudogene	0.159827	0	0	0.204569	0.578615	0	0.204073	-2.29284	1	1	down	no
ENSMUSG00000117484	AC123951	ENSMUST00000234117	NA	NA	NA	NA	src homology 2 domain-containing transforming protein C1 (Shc1) pseudogene	0.619218	0.48115	0.182355	0.489065	0.574898	0.26557	0.964792	-0.0517099	1	1	down	no
MSTRG.15572	AC124012	ENSMUST00000235867	NA	NA	NA	NA	novel transcript	0	0.455018	0	0.18457	0.250483	0.179209	0.740756	-0.432931	1	1	down	no
ENSMUSG00000118219	AC124108	ENSMUST00000188175	NA	NA	NA	NA	novel protein	0	0.00883	0	0.010241	0	0	0.86222	-0.213871	1	1	down	no
ENSMUSG00000118195	AC124126	ENSMUST00000235787	NA	NA	NA	NA	RAN guanine nucleotide release factor (Rangrf) pseudogene	0	0	0.109004	0.063345	0	0	1.7208	0.783078	1	1	up	no
MSTRG.15911	AC124169	ENSMUST00000238123	NA	NA	NA	NA	TEC	0.038343	0.017145	0.061273	0.035492	0.022002	0	2.03084	1.02208	1	1	up	no
ENSMUSG00000118199	AC124181	ENSMUST00000237259	NA	NA	NA	NA	high mobility group box 3 (Hmgb3) pseudogene	0.045882	0	0	0.067485	0	0	0.679884	-0.556639	1	1	down	no
ENSMUSG00000117712	AC124383	ENSMUST00000236939	NA	NA	NA	NA	branched chain ketoacid dehydrogenase E1, alpha polypeptide (Bckdha) pseudogene	0	0	0.059057	0	0	0	inf	inf	1	1	up	no
MSTRG.15346	AC124391	ENSMUST00000235825	NA	NA	NA	NA	TEC	0	0	0	0.03859	0.000309	0.015072	-inf	-inf	1	1	down	no
MSTRG.15337	AC124430	ENSMUST00000236502	NA	NA	NA	NA	novel transcript	0.552289	0.430729	0.526287	0.222565	0	1.36707	0.949464	-0.0748148	1	1	down	no
ENSMUSG00000118377	AC124459	ENSMUST00000237392	NA	NA	NA	NA	eukaryotic translation elongation factor 1 gamma (Eef1g) pseudogene	0.275161	0.023949	0.113519	0.072612	0.105962	0.235998	0.995313	-0.00677746	1	1	down	no
MSTRG.15155	AC124466	ENSMUST00000234007;ENSMUST00000234752	NA	NA	NA	NA	novel transcript	0.112503	0.0752998	0.03017	0.207226	0.03035	0.0609627	0.730132	-0.453771	1	1	down	no
ENSMUSG00000118364	AC124502	ENSMUST00000236669	NA	NA	NA	NA	TEC	0.02833	0	0.017154	0.030723	0	0.072681	0.439867	-1.18486	1	1	down	no
MSTRG.15696	AC124502	ENSMUST00000236968	NA	NA	NA	NA	novel transcript antisense to Klc2	0.189257	0.100558	0	0.079085	0.165264	0.221476	0.622154	-0.684656	1	1	down	no
ENSMUSG00000117893	AC124502	ENSMUST00000237721	NA	NA	NA	NA	novel transcript, antisense to Tmem151a	0.034427	0	0.127261	0.037987	0	0	4.2564	2.08963	1	1	up	no
ENSMUSG00000117875	AC124512	ENSMUST00000237314	NA	NA	NA	NA	eukaryotic translation elongation factor 1 alpha 1 (Eef1a1) pseudogene	0.62146	0.209913	0.272134	0.547581	0.554333	0.521728	0.679649	-0.557138	1	1	down	no
MSTRG.16033	AC124513	ENSMUST00000235917	NA	NA	NA	NA	NSA2 ribosome biogenesis homolog (Nsa2), pseudogene	1.41355	0.946028	1.5933	1.18262	1.36076	1.30553	1.02701	0.0384542	0.770534	0.989408	up	no
MSTRG.16040	AC124557	ENSMUST00000235152	NA	NA	NA	NA	ubiquitin-conjugating enzyme E2D 3 (Ube2d3) pseudogene	0.09625	0	0	0	0	0	inf	inf	1	1	up	no
MSTRG.15394	AC124578	ENSMUST00000237991	NA	NA	NA	NA	ribosomal protein L12 (Rpl12) pseudogene	0.299171	0	0.121253	0.146083	0.066018	0	1.98219	0.987094	1	1	up	no
MSTRG.15399	AC124578	ENSMUST00000237019	NA	NA	NA	NA	TEC	0.252389	0.226827	0.123753	0.157836	0	0	3.82022	1.93366	1	1	up	no
MSTRG.16332	AC124716	ENSMUST00000235410	NA	NA	NA	NA	Novel transcript, antisense to Hpse2	0.037746	0	0	0	0	0	inf	inf	1	1	up	no
ENSMUSG00000117552	AC124740	ENSMUST00000234693	NA	NA	NA	NA	ribonucleic acid export 1(Rae1) pseudogene	0	0	0	0.058721	0.038263	0.02964	-inf	-inf	1	1	down	no
ENSMUSG00000117752	AC124973	ENSMUST00000235573;ENSMUST00000237132	NA	NA	NA	NA	novel transcript	0.0573921	0.0181321	0.00265058	0.0386502	0.0414701	0	0.975718	-0.0354636	1	1	down	no
ENSMUSG00000117705	AC124973	ENSMUST00000235697	NA	NA	NA	NA	Charged multivesicular body protein 1a (Chmp1a) pseudogene	0.112301	0.133652	0	0	0	0	inf	inf	1	1	up	no
MSTRG.15701	AC125059	ENSMUST00000235422	NA	NA	NA	NA	ubiquitin B (Ubb) pseudogene	0	0	0.298054	1.43339	0.142345	0.09584	0.178307	-2.48756	1	1	down	no
MSTRG.15697	AC125059	ENSMUST00000237684	NA	NA	NA	NA	heterogeneous nuclear ribonucleoprotein F (Hnrnpf) pseudogene	0.13857	0.030886	0	0.188779	0.111091	0.226453	0.321962	-1.63504	1	1	down	no
MSTRG.15704	AC125059	ENSMUST00000236582	NA	NA	NA	NA	novel transcript, antisense to Sf3b2	0.079772	0.04322	0.223571	0.269359	0.123929	0	0.881194	-0.182469	1	1	down	no
MSTRG.16472	AC125075	ENSMUST00000237007	NA	NA	NA	NA	Novel transcript, antisense to Slk	0.115238	0	0.012261	0.069633	0.057241	0.070965	0.644458	-0.633841	1	1	down	no
MSTRG.14692	AC125091	ENSMUST00000234445	NA	NA	NA	NA	novel transcript, antisense to Kctd1	0.070114	0	0.052715	0.05644	0.049911	0.166407	0.450322	-1.15097	1	1	down	no
ENSMUSG00000117436	AC125091	ENSMUST00000234412	NA	NA	NA	NA	SUMO/sentrin specific peptidase 5 (Senp5) pseudogene	0	0	0	0.104782	0.029479	0.031095	-inf	-inf	1	1	down	no
MSTRG.15919	AC125093	ENSMUST00000237729	NA	NA	NA	NA	TEC	0.122667	0.055841	0.083798	0.168736	0.074005	0.132773	0.698525	-0.517616	1	1	down	no
MSTRG.16365	AC125101	ENSMUST00000236516	NA	NA	NA	NA	Novel transcript, antisense to Scd3	0	0	0	0	0.052146	0.028203	-inf	-inf	1	1	down	no
MSTRG.15041	AC125110	ENSMUST00000236263;ENSMUST00000236054	NA	NA	NA	NA	novel transcript	0	0.280537	0.223622	0.349657	0.143881	0.179566	0.749005	-0.416952	1	1	down	no
ENSMUSG00000117945	AC125259	ENSMUST00000237604	NA	NA	NA	NA	peptidylprolyl isomerase (cyclophilin)-like 2 (Ppil2), pseudogene	0	0	0	0.108394	0.213736	0	-inf	-inf	1	1	down	no
ENSMUSG00000118196	AC125381	ENSMUST00000237929	NA	NA	NA	NA	Novel transcript	0.027033	0.084237	0.06137	0.045037	0.067689	0.090536	0.849347	-0.235574	1	1	down	no
ENSMUSG00000117914	AC125381	ENSMUST00000236508	NA	NA	NA	NA	Novel transcript	0	0	0	0	0.143777	0	-inf	-inf	1	1	down	no
ENSMUSG00000118241	AC125456	ENSMUST00000237360	NA	NA	NA	NA	histone deacetylase 1 (HDAC1) pseudogene	0.019207	0	0	0	0	0	inf	inf	1	1	up	no
ENSMUSG00000118354	AC125458	ENSMUST00000236540	NA	NA	NA	NA	Novel transcript, antisense to Pyroxd2	0	0	0	0.091418	0	0	-inf	-inf	1	1	down	no
MSTRG.13580	AC125544	ENSMUST00000237696	NA	NA	NA	NA	novel transcript	0.55087	1.02938	0.800337	1.1585	0.738793	0.78997	0.885877	-0.174821	1	1	down	no
ENSMUSG00000117966	AC126029	ENSMUST00000236526	NA	NA	NA	NA	TEC	0.12242	0.054765	0.529927	0.312159	0.286866	0.653044	0.564755	-0.824303	1	1	down	no
MSTRG.15728	AC126029	ENSMUST00000236036	NA	NA	NA	NA	novel transcript, antisense to Ovol1	0	0	0	0	0	0.170804	-inf	-inf	1	1	down	no
ENSMUSG00000117699	AC126031	ENSMUST00000236751	NA	NA	NA	NA	NIP7, nucleolar pre-rRNA processing protein (Nip7) pseudogene	0.025827	0.054548	0.081881	0.244649	0.216219	0.341693	0.202173	-2.30634	1	1	down	no
ENSMUSG00000118023	AC126031	ENSMUST00000237942	NA	NA	NA	NA	ribosomal protein SA (Rpsa) pseudogene	0	0	0.221366	0	0.145442	0	1.52202	0.60599	1	1	up	no
MSTRG.13473	AC126040	ENSMUST00000233056	NA	NA	NA	NA	novel transcript, antisense to Taf11	0	0	0.00172	6.8e-05	0.001638	0	1.00821	0.0117909	1	1	up	no
MSTRG.13471	AC126040	ENSMUST00000233253	NA	NA	NA	NA	ribosomal protein S6 (Rps6) pseudogene	0.532155	0.41882	0.728844	0	0.410713	0.598591	1.66433	0.734945	1	1	up	no
ENSMUSG00000117089	AC126254	ENSMUST00000233402	NA	NA	NA	NA	Hbs1-like (S. cerevisiae) (Hbs1l) pseudogene	0.507914	0.209889	0.143522	0.350934	0.823774	0.152294	0.649076	-0.623541	1	1	down	no
MSTRG.13371	AC126438	ENSMUST00000234141	NA	NA	NA	NA	elongin C (Eloc) pseudogene	1.57272	0.183329	0.734702	0.613382	1.38959	1.17975	0.782586	-0.353679	1	1	down	no
MSTRG.13370	AC126438	ENSMUST00000234719	NA	NA	NA	NA	eukaryotic translation initiation factor 4A1 (Eif4a1) pseudogene	0.74492	0.63507	0.488802	0.658171	0.361273	0.435366	1.28456	0.361275	1	1	up	no
MSTRG.13379	AC126438	ENSMUST00000234156	NA	NA	NA	NA	novel transcript, antisense to Luc7l	0.618302	0.971453	0.615328	0.523983	0.747466	0.35049	1.35954	0.443113	1	1	up	no
ENSMUSG00000117016	AC126448	ENSMUST00000233539	NA	NA	NA	NA	fibrillarin (Fbl) pseudogene	0	0	0	0	0	0.044057	-inf	-inf	1	1	down	no
ENSMUSG00000117606	AC126686	ENSMUST00000234291	NA	NA	NA	NA	eukaryotic translation initiation factor 5 (Eif5) pseudogene	0	0	0	0.023863	0	0	-inf	-inf	1	1	down	no
MSTRG.14720	AC126807	ENSMUST00000234075	NA	NA	NA	NA	ribosomal protein L19 (Rpl19) pseudogene	1.07803	0.858303	0.094602	0.787877	0.589399	1.44145	0.720516	-0.472898	1	1	down	no
ENSMUSG00000117504	AC126807	ENSMUST00000235052	NA	NA	NA	NA	ribosomal protein S27 (Rps27) pseudogene	0.720169	0	0	0	0.176973	0	4.06937	2.02481	1	1	up	no
MSTRG.13479	AC126937	ENSMUST00000233181	NA	NA	NA	NA	novel transcript	0.250264	0.348431	0.276979	0.420996	0.438912	0.279928	0.768246	-0.38036	0.758429	0.988855	down	no
ENSMUSG00000117028	AC126937	ENSMUST00000232711	NA	NA	NA	NA	novel transcript, antisense to Def6	0.128464	0.036012	0	0	0	0.116821	1.40793	0.493577	1	1	up	no
MSTRG.14277	AC126942	ENSMUST00000232802	NA	NA	NA	NA	novel transcript	0	0	0	0	0	0.0919999	-inf	-inf	1	1	down	no
MSTRG.16078	AC126944	ENSMUST00000235913	NA	NA	NA	NA	ribosomal protein L7A (Rpl7a) pseudogene	2.8864	3.51945	1.17089	3.15759	2.89028	2.79738	0.856589	-0.223325	0.940151	0.99994	down	no
ENSMUSG00000118202	AC127249	ENSMUST00000237191	NA	NA	NA	NA	novel transcript	0.034373	0	0.037066	0.07554	0.155584	0.069145	0.237917	-2.07147	1	1	down	no
ENSMUSG00000118319	AC127256	ENSMUST00000236225;ENSMUST00000237325	NA	NA	NA	NA	glucosamine-6-phosphate deaminase 1 (Gnpda1), pseudogene	0.0973699	0.206461	0.0126544	0.163446	0.153584	0.296296	0.516014	-0.954518	1	1	down	no
MSTRG.15542	AC127256	ENSMUST00000235737	NA	NA	NA	NA	Novel transcript	0.201493	0.45298	0.154922	0.112001	0.242134	0.104509	1.76476	0.819469	1	1	up	no
ENSMUSG00000117813	AC127331	ENSMUST00000237811	NA	NA	NA	NA	ADP-ribosylation factor 3 (Arf3), pseudogene	0.380618	0.521656	0.286209	0.664946	0.7212	0.596359	0.599485	-0.738203	1	1	down	no
ENSMUSG00000117780	AC127342	ENSMUST00000236340	NA	NA	NA	NA	novel transcript	0	0.055917	0	0	0	0	inf	inf	1	1	up	no
ENSMUSG00000117650	AC127347	ENSMUST00000234068	NA	NA	NA	NA	novel transcript	0.0388941	0	0	0	0.0436564	0	0.890915	-0.166641	1	1	down	no
ENSMUSG00000117481	AC127347	ENSMUST00000235012	NA	NA	NA	NA	ribosomal protein L37a (Rpl37a) pseudogene	0.207879	0.580205	0.550002	0	0.22389	0	5.97653	2.57931	1	1	up	no
ENSMUSG00000117048	AC127690	ENSMUST00000233085	NA	NA	NA	NA	novel transcript	0.047833	0.02223	0	0.018102	0	0	3.87046	1.9525	1	1	up	no
MSTRG.15668	AC128739	ENSMUST00000236726	NA	NA	NA	NA	ribosomal protein S7 (Rps7) pseudogene	0.214048	0	0	0	0	0	inf	inf	1	1	up	no
ENSMUSG00000118307	AC129179	ENSMUST00000235369	NA	NA	NA	NA	high mobility group box 1 (Hmgb1) pseudogene	0	0	0	0.029674	0.215895	0	-inf	-inf	1	1	down	no
MSTRG.15833	AC129188	ENSMUST00000235544	NA	NA	NA	NA	novel transcript, antisense to Spindoc	0.567206	0.380071	0.261234	0.484938	0.555745	0.221579	0.957417	-0.0627808	1	1	down	no
ENSMUSG00000118297	AC129188	ENSMUST00000235684	NA	NA	NA	NA	developmental pluripotency associated 2 (Dppa2) pseudogene	0.093146	0	0	0	0	0.037551	2.48052	1.31064	1	1	up	no
MSTRG.15004	AC129315	ENSMUST00000236273	NA	NA	NA	NA	POC1 centriolar protein B (Poc1b) pseudogene	0.564615	0.161152	0.29778	0.228137	0.791153	0.298148	0.776922	-0.364158	1	1	down	no
ENSMUSG00000117671	AC130204	ENSMUST00000237856	NA	NA	NA	NA	novel transcript	0	0	0	0.0130969	0	0	-inf	-inf	1	1	down	no
MSTRG.14590	AC130718	ENSMUST00000234126	NA	NA	NA	NA	novel transcript, antisense to Wac	0.535682	0.188828	0.454581	0.706259	0.539186	0.82398	0.569767	-0.811555	1	1	down	no
MSTRG.15536	AC131065	ENSMUST00000236423	NA	NA	NA	NA	Novel transcript	0.135771	0.046019	0.094248	0.075544	0.17604	0.067422	0.865307	-0.208717	1	1	down	no
ENSMUSG00000118269	AC131065	ENSMUST00000235723	NA	NA	NA	NA	TEC	0.147291	0.087803	0	0.063637	0.002848	0	3.53605	1.82214	1	1	up	no
ENSMUSG00000117570	AC131109	ENSMUST00000234938	NA	NA	NA	NA	novel transcript	0	0	0	0.051312	0	0	-inf	-inf	1	1	down	no
MSTRG.16039	AC131118	ENSMUST00000235597	NA	NA	NA	NA	novel transcript	0.048732	0	0	0.118904	0.053052	0.111922	0.171665	-2.54233	1	1	down	no
MSTRG.16407	AC131185	ENSMUST00000236365	NA	NA	NA	NA	ribosomal protein L21 (Rpl21), pseudogene	3.8496	2.44203	1.35512	3.27728	5.23607	3.79757	0.621135	-0.687022	0.37773	0.963766	down	no
MSTRG.16406	AC131185	ENSMUST00000235344	NA	NA	NA	NA	Novel transcript, antisense to Armh3	0.660283	0.417139	0.55666	0.374329	0.843208	0.410698	1.00359	0.00517145	0.830107	0.993036	up	no
MSTRG.14869	AC131675	ENSMUST00000238134	NA	NA	NA	NA	novel transcript	1.99967	0.771396	0.476281	0.40998	1.18003	1.86026	0.941187	-0.0874468	1	1	down	no
ENSMUSG00000118145	AC131675	ENSMUST00000237898	NA	NA	NA	NA	high mobility group nucleosomal binding domain 2 (Hmgn2) pseudogene	0.23244	0	0.161718	0.069864	0.24483	0.029223	1.14608	0.196714	1	1	up	no
MSTRG.14868	AC131675	ENSMUST00000236489	NA	NA	NA	NA	novel transcript	0	0.0236489	0.0201776	0	0	0	inf	inf	1	1	up	no
ENSMUSG00000117395	AC131705	ENSMUST00000234528	NA	NA	NA	NA	rhomboid like 2 (Rhbdl2) pseudogene	0	0	0	0	0.03123	0	-inf	-inf	1	1	down	no
MSTRG.14364	AC131712	ENSMUST00000234757	NA	NA	NA	NA	novel transcript, antisense to Cdkl4	0	0.152864	0.182626	0	0	0	inf	inf	1	1	up	no
MSTRG.16554	AC131756	ENSMUST00000235809	NA	NA	NA	NA	novel transcript	0	0	0	0.068471	0.03664	0.236357	-inf	-inf	1	1	down	no
MSTRG.14576	AC131796	ENSMUST00000234092	NA	NA	NA	NA	phosphoglycerate kinase 1 (Pgk1) pseudogene	1.05367	0.074652	0.235902	0.783458	0.816537	0.413283	0.677615	-0.561462	1	1	down	no
ENSMUSG00000117627	AC132091	ENSMUST00000234000	NA	NA	NA	NA	triosephosphate isomerase 1 (Tpi1) pseudogene	0.067533	0.039884	0.145618	0.232261	0.07352	0.386878	0.36531	-1.45281	1	1	down	no
MSTRG.15140	AC132100	ENSMUST00000234725	NA	NA	NA	NA	ubiquitin-conjugating enzyme E2L 3 (Ube2l3) pseudogene	0.329915	0.331435	0.30388	0.650823	0.784573	1.4729	0.331888	-1.59123	1	1	down	no
ENSMUSG00000117630	AC132100	ENSMUST00000234575	NA	NA	NA	NA	lectin, galactose binding, soluble 1 (Lgals1) pseudogene	0	0.1795	0	0	0.395587	0.096152	0.365031	-1.45391	1	1	down	no
ENSMUSG00000117314	AC132106	ENSMUST00000233194	NA	NA	NA	NA	novel transcript, antisense to Slc22a3	0	0	0	0.141546	0	0	-inf	-inf	1	1	down	no
MSTRG.15061	AC132130	ENSMUST00000236086	NA	NA	NA	NA	novel transcript	0.482196	0.158598	0.361965	0.731708	0.218331	1.14528	0.478572	-1.06319	1	1	down	no
MSTRG.15905	AC132148	ENSMUST00000237496	NA	NA	NA	NA	novel transcript, antisense to Dagla	0.195894	0	0.210767	0.407455	0.182075	0.498904	0.37362	-1.42036	0.188631	0.905559	down	no
MSTRG.14030	AC132235	ENSMUST00000233275	NA	NA	NA	NA	novel transcript, antisense to Rftn1	0.219856	0.228098	0.04629	0.392069	0.196454	0.536512	0.439314	-1.18667	0.200192	0.9095	down	no
MSTRG.16354	AC132251	ENSMUST00000235838	NA	NA	NA	NA	Novel transcript	0.53036	0.115869	0.230493	0.405777	0.170119	0.217553	1.10495	0.143982	1	1	up	no
ENSMUSG00000118123	AC132253	ENSMUST00000237966	NA	NA	NA	NA	TEC	0.075069	0.022335	0.040619	0	0.244011	0.043102	0.480727	-1.05671	1	1	down	no
ENSMUSG00000118383	AC132253	ENSMUST00000236905	NA	NA	NA	NA	novel transcript	0.172914	0.159052	0.044701	0.279635	0.116537	0.381084	0.484611	-1.0451	1	1	down	no
MSTRG.15886	AC132253	ENSMUST00000235986;ENSMUST00000235252;ENSMUST00000235814	NA	NA	NA	NA	novel transcript	1.09785	0.229921	1.10172	1.29924	0.364105	1.13451	0.86834	-0.203668	1	1	down	no
ENSMUSG00000118138	AC132253	ENSMUST00000235839	NA	NA	NA	NA	novel transcript	0.063254	0.065119	0.014803	0.04635	0.013202	0.031305	1.57584	0.65612	1	1	up	no
ENSMUSG00000118183	AC132253	ENSMUST00000237803	NA	NA	NA	NA	TEC	0.116918	0.02627	0	0	0	0.046116	3.10495	1.63457	1	1	up	no
ENSMUSG00000118008	AC132253	ENSMUST00000236750	NA	NA	NA	NA	novel transcript	0.088135	0	0	0	0	0	inf	inf	1	1	up	no
MSTRG.15885	AC132253	ENSMUST00000237300	NA	NA	NA	NA	TEC	0	0	0	0.044686	0	0	-inf	-inf	1	1	down	no
MSTRG.16461	AC132288	ENSMUST00000236562	NA	NA	NA	NA	Novel transcript, antisense to Neurl1a	0	0	0.119186	0.339559	0	0	0.351002	-1.51045	1	1	down	no
MSTRG.16460	AC132288	ENSMUST00000236668	NA	NA	NA	NA	Novel transcript, antisense to Neurl1a	0	0	0.035477	0	0	0	inf	inf	1	1	up	no
MSTRG.15388	AC132307	ENSMUST00000236474	NA	NA	NA	NA	novel transcript, antisense to Zfp532	0.461217	0.220046	0.638946	1.16851	0.447165	0.838752	0.537889	-0.894619	0.247475	0.93032	down	no
MSTRG.15392	AC132307	ENSMUST00000237947	NA	NA	NA	NA	novel transcript, sense intronic to Zfp532	0.548091	0.43223	0.175443	0.538659	0.552593	0.588395	0.688099	-0.539311	0.552522	0.979967	down	no
MSTRG.15391	AC132307	ENSMUST00000183157	NA	NA	NA	NA	novel transcript, antisense to Zfp532	0.262118	0.105583	0.18945	0.214621	0.146892	0.260037	0.89639	-0.157802	0.981587	1	down	no
ENSMUSG00000118179	AC132307	ENSMUST00000237213	NA	NA	NA	NA	ribosomal protein L29 (Rpl29) pseudogene	0	0	0.015333	0	0	0	inf	inf	1	1	up	no
MSTRG.15586	AC132351	ENSMUST00000238105	NA	NA	NA	NA	glucosamine-phosphate N-acetyltransferase 1 (GNPNAT1) pseudogene	0.816733	0.417301	0.542079	0.481645	1.29251	0.959092	0.649818	-0.621891	1	1	down	no
ENSMUSG00000117391	AC132353	ENSMUST00000234638	NA	NA	NA	NA	novel transcript, antisense to Plekhh2	0.0565226	0	0	0.0715723	0.0938724	0	0.34164	-1.54945	1	1	down	no
ENSMUSG00000117647	AC132353	ENSMUST00000234641	NA	NA	NA	NA	novel transcript, antisense to Plekhh2	0	0	0	0.179379	0	0	-inf	-inf	1	1	down	no
MSTRG.15022	AC132357	ENSMUST00000237648	NA	NA	NA	NA	novel transcript antisense to Kctd16	0.091597	0	0.060765	0.074305	0	0.126163	0.760032	-0.395869	1	1	down	no
MSTRG.15345	AC132378	ENSMUST00000237782	NA	NA	NA	NA	TEC	0	0.031572	0	0.0562	0	0.033297	0.352772	-1.50319	1	1	down	no
MSTRG.15924	AC132402	ENSMUST00000235514	NA	NA	NA	NA	novel transcript, antisense to Slc15a3	0	0	0	0	0	0.039977	-inf	-inf	1	1	down	no
MSTRG.13416	AC132404	ENSMUST00000235247	NA	NA	NA	NA	novel transcript	0.39066	0.468585	0.744232	0	0	0.550765	2.91136	1.54169	1	1	up	no
MSTRG.15462	AC132418	ENSMUST00000235991	NA	NA	NA	NA	TATA-box binding protein associated factor 9 (Taf9) pseudogene	0.142014	1.17023	0.998568	1.13454	0.240929	0.682117	1.12307	0.167447	1	1	up	no
ENSMUSG00000118321	AC132418	ENSMUST00000238169	NA	NA	NA	NA	EGF-like domain 7 (Egfl7) pseudogene	0.167775	0.099836	0	0	0.02947	0.084033	2.35774	1.23741	1	1	up	no
MSTRG.15621	AC132452	ENSMUST00000236650	NA	NA	NA	NA	novel transcript	0	0.232194	0.105568	1.30339	0	0.670928	0.171078	-2.54727	1	1	down	no
MSTRG.15623	AC132452	ENSMUST00000237981	NA	NA	NA	NA	novel transcript	0.301571	0.183597	0.31684	0	0.098168	0	8.16975	3.03029	1	1	up	no
ENSMUSG00000117571	AC132455	ENSMUST00000234076	NA	NA	NA	NA	novel transcript	0	0.027629	0	0.050196	0	0.10405	0.179123	-2.48098	1	1	down	no
MSTRG.14433	AC132455	ENSMUST00000234321	NA	NA	NA	NA	novel transcript, antisense to Thada	0.195308	0.128418	0.137872	0.324726	0.256973	0.235561	0.564812	-0.824158	1	1	down	no
MSTRG.13476	AC132460	ENSMUST00000232846	NA	NA	NA	NA	novel transcript, sense intronic to Anks1	0.229455	0.243657	0.099214	0.528585	0.4438	0.345702	0.43421	-1.20354	1	1	down	no
MSTRG.13477	AC132460	ENSMUST00000233367	NA	NA	NA	NA	novel transcript, antisense to Anks1	0.516631	0.542593	0.481198	1.18744	0.740019	1.13288	0.50335	-0.990367	0.199939	0.909238	down	no
MSTRG.13549	AC132481	ENSMUST00000237534	NA	NA	NA	NA	TEC	0.686614	1.55871	0.471964	0.775027	2.0274	0.813976	0.751378	-0.412389	0.773995	0.989548	down	no
MSTRG.13550	AC132481	ENSMUST00000238030;ENSMUST00000236459	NA	NA	NA	NA	tubulin alpha protein pseudogene	1.35135	3.4173	1.01523	1.54605	1.77665	1.53579	1.19047	0.25153	0.463514	0.975309	up	no
MSTRG.14361	AC132910	ENSMUST00000234217	NA	NA	NA	NA	novel transcript, antisense to Dhx57	0.319246	0.662179	0.217918	0.223099	0.421949	0.342194	1.21484	0.280769	1	1	up	no
ENSMUSG00000117118	AC132911	ENSMUST00000232782	NA	NA	NA	NA	novel transcript, antisense to Galnt14	0	0.03701	0	0	0	0	inf	inf	1	1	up	no
MSTRG.16386	AC132957	ENSMUST00000236133	NA	NA	NA	NA	Novel transcript	0.0140238	0	0.0243766	0.0232574	0	0	1.65111	0.723432	1	1	up	no
MSTRG.14690	AC133172	ENSMUST00000234669	NA	NA	NA	NA	non-POU-domain-containing, octamer binding protein (Nono) pseudogene	0	0.199472	0.201124	0	0	0	inf	inf	1	1	up	no
MSTRG.16507	AC133451	ENSMUST00000238029	NA	NA	NA	NA	novel transcript	0.348164	0	0.108682	0.137243	0.180438	0.118478	1.04743	0.0668538	1	1	up	no
MSTRG.16503	AC133451	ENSMUST00000236942;ENSMUST00000237210	NA	NA	NA	NA	novel transcript, antisense to Mxi1	0.456024	0.105619	0.271602	0.254004	0.235456	0.0856189	1.44892	0.534981	1	1	up	no
MSTRG.15981	AC133509	ENSMUST00000236146	NA	NA	NA	NA	eukaryotic translation elongation factor 1 alpha 1 (Eef1a1), mouse	1.85731	0.714887	0.926764	1.3627	1.44313	2.24564	0.692662	-0.529777	0.506296	0.975964	down	no
ENSMUSG00000118129	AC133523	ENSMUST00000237724	NA	NA	NA	NA	ribosomal protein L36 (Rpl36) pseudogene	0	0	0.033219	0.042681	0	0	0.778309	-0.361585	1	1	down	no
MSTRG.15626	AC133523	ENSMUST00000236552	NA	NA	NA	NA	TATA-box binding protein associated factor 9 (Taf9) pseudogene	1.68067	2.38361	2.30727	1.64831	3.0295	2.12768	0.936237	-0.0950544	0.88995	0.995262	down	no
MSTRG.15637	AC133523	ENSMUST00000235840	NA	NA	NA	NA	novel transcript	0	0.084107	0.301192	0.097729	0.233833	0.030547	1.06404	0.0895544	1	1	up	no
MSTRG.14697	AC133525	ENSMUST00000234487	NA	NA	NA	NA	novel transcript, antisense to Aqp4	0.008192	0	0	0.060787	0	0.041256	0.0802799	-3.63882	1	1	down	no
MSTRG.15182	AC133968	ENSMUST00000236182	NA	NA	NA	NA	polymerase (RNA) I polypeptide C (Polr1c) pseudogene	2.00906	3.69799	2.97555	4.28156	1.50779	1.88415	1.13151	0.178243	0.575816	0.983198	up	no
MSTRG.15091	AC134458	ENSMUST00000237335	NA	NA	NA	NA	mortality factor 4 like 1 (Morf4l1) pseudogene	2.63417	1.7345	2.17384	0.667161	2.87535	2.55081	1.07372	0.102615	0.702545	0.988855	up	no
ENSMUSG00000114147	AC134468	ENSMUST00000222549	NA	NA	NA	NA	ubiquitin specific peptidase 9, X chromosome (Usp9x) pseudogene	0.178602	0.317397	0.275671	1.0213	0.184712	0.578088	0.432526	-1.20914	1	1	down	no
MSTRG.14396	AC134555	ENSMUST00000235082;ENSMUST00000234289	NA	NA	NA	NA	novel transcript	0	0	0.214132	0.189646	0.185629	0.223218	0.357786	-1.48283	1	1	down	no
MSTRG.14386	AC134555	ENSMUST00000234397;ENSMUST00000234063	NA	NA	NA	NA	novel transcript	0.134523	0.0226248	0.309393	0.389412	0.216391	0.509561	0.418286	-1.25744	0.193635	0.905661	down	no
MSTRG.15738	AC134563	ENSMUST00000237906	NA	NA	NA	NA	novel transcript, antisense to Map3k11	0.100871	0.110485	0.196033	0.143401	0.068105	0	1.92613	0.945708	1	1	up	no
ENSMUSG00000118140	AC134576	ENSMUST00000235767	NA	NA	NA	NA	glutamate-ammonia ligase (glutamine synthetase) (Glul) pseudogene	0.537159	0.854878	0.294158	0.160561	0.429279	0.289826	1.91686	0.938744	1	1	up	no
ENSMUSG00000117770	AC134591	ENSMUST00000235373	NA	NA	NA	NA	novel transcript	0	0	0.04438	0	0	0	inf	inf	1	1	up	no
MSTRG.16050	AC134830	ENSMUST00000236371	NA	NA	NA	NA	ribosomal protein S25 (Rps25) pseudogene	0.239143	0.096549	0	0.060844	0.15513	0.041314	1.30473	0.383754	1	1	up	no
MSTRG.15450	AC135016	ENSMUST00000236198	NA	NA	NA	NA	novel transcript, antisense to Ldlrad4	0.088224	0.050665	0.098513	0.241927	0.135558	0.39221	0.308436	-1.69695	1	1	down	no
ENSMUSG00000117507	AC135509	ENSMUST00000234943	NA	NA	NA	NA	high mobility group box 1 (Hmgb1) pseudogene	0.063995	0.084949	0.170805	0.08259	0.0834	0.133902	1.06621	0.0924968	1	1	up	no
ENSMUSG00000118128	AC136710	ENSMUST00000235733	NA	NA	NA	NA	novel transcript	0	0	0	0	0.062562	0	-inf	-inf	1	1	down	no
MSTRG.13077	AC136921	ENSMUST00000233669	NA	NA	NA	NA	Opa interacting protein 5 (Oip5) pseudogene	0.130421	0	0	0.144251	0.052472	0.167673	0.35791	-1.48233	1	1	down	no
MSTRG.13080	AC136921	ENSMUST00000233693	NA	NA	NA	NA	novel transcript	0	0	0.424443	0	0.571599	0	0.742554	-0.429433	1	1	down	no
ENSMUSG00000117832	AC137150	ENSMUST00000237858	NA	NA	NA	NA	IWS1, SUPT6 interacting protein (Iws1) pseudogene	0.129832	0	0.154913	0.250565	0	0	1.13641	0.184486	1	1	up	no
ENSMUSG00000117766	AC137585	ENSMUST00000235810	NA	NA	NA	NA	TEC	0	0.231473	0	0	0	0	inf	inf	1	1	up	no
ENSMUSG00000118211	AC137605	ENSMUST00000229520	NA	NA	NA	NA	ribosomal protein L27 (Rpl27) pseudogene	0.873038	0.255919	0	1.16713	0.509507	0.348052	0.557594	-0.842713	1	1	down	no
ENSMUSG00000117988	AC137605	ENSMUST00000237246	NA	NA	NA	NA	mortality factor 4 like 1 (Morf4l1) pseudogene	0	0.106355	0	0.02934	0	0.077205	0.998217	-0.00257503	1	1	down	no
ENSMUSG00000118159	AC137853	ENSMUST00000236407	NA	NA	NA	NA	TEC	0.064024	0	0.051105	0.039824	0.0697	0	1.05118	0.0720042	1	1	up	no
ENSMUSG00000118233	AC138174	ENSMUST00000236104	NA	NA	NA	NA	novel transcript	0	0	0	0.04824	0	0	-inf	-inf	1	1	down	no
ENSMUSG00000118350	AC138174	ENSMUST00000237548	NA	NA	NA	NA	ribosomal protein S21 (Rps21) pseudogene	0	0	0	0.218414	0	0	-inf	-inf	1	1	down	no
MSTRG.13568	AC138228	ENSMUST00000235350	NA	NA	NA	NA	novel transcript	0.498022	0.922967	0.818799	1.97684	0.391118	0.591553	0.756811	-0.401995	1	1	down	no
MSTRG.13569	AC138228	ENSMUST00000237005	NA	NA	NA	NA	novel transcript	0.664338	1.26187	0.768869	0.568703	1.56333	0.389577	1.06879	0.0959836	1	1	up	no
ENSMUSG00000117562	AC138228	ENSMUST00000234078	NA	NA	NA	NA	novel transcript	0	0	0.061079	0	0	0	inf	inf	1	1	up	no
ENSMUSG00000117823	AC138457	ENSMUST00000236936;ENSMUST00000236025	NA	NA	NA	NA	Novel transcript	0.096353	0	0	0.112864	0	0.0191519	0.729858	-0.454312	1	1	down	no
MSTRG.14538	AC138768	ENSMUST00000234374	NA	NA	NA	NA	novel transcript	1.43048	0.9472	0.712258	0.796293	0.801986	0.98434	1.19644	0.258745	0.485464	0.975309	up	no
MSTRG.16340	AC138790	ENSMUST00000236043	NA	NA	NA	NA	Novel transcript	0.604112	0.675609	1.96964	4.75506	0.886914	6.84697	0.260179	-1.94242	0.0164318	0.565678	down	yes
MSTRG.16345	AC138790	ENSMUST00000235198	NA	NA	NA	NA	Novel tyranscript	0.304282	0.010357	0.888177	0.742155	0.13661	1.51074	0.503375	-0.990295	1	1	down	no
ENSMUSG00000117698	AC138790	ENSMUST00000238165	NA	NA	NA	NA	Novel transcript	0.510554	0.14923	0.506214	1.11184	0.333573	0.567335	0.579308	-0.787598	0.362106	0.959748	down	no
MSTRG.16344	AC138790	ENSMUST00000236158	NA	NA	NA	NA	translocase of inner mitochondrial membrane 23 (Timm23), pseudogene	0.480101	0.215051	0.980133	0.988444	0.23457	0.892904	0.791753	-0.336877	1	1	down	no
ENSMUSG00000118236	AC138790	ENSMUST00000237632	NA	NA	NA	NA	Novel transcript	0	0	0.032608	0	0.040171	0	0.81173	-0.300928	1	1	down	no
ENSMUSG00000117573	AC139027	ENSMUST00000234607	NA	NA	NA	NA	novel transcript, antisense to Ttc39c	0	0.216884	0.346968	0.131644	0.732386	0.175548	0.542385	-0.88261	1	1	down	no
ENSMUSG00000117418	AC139027	ENSMUST00000234209	NA	NA	NA	NA	novel transcript, antisense to Ttc39c	0	0.116464	0	0	0	0	inf	inf	1	1	up	no
MSTRG.16583	AC139040	ENSMUST00000237200	NA	NA	NA	NA	ribosomal protein L26 (Rpl26) pseudogene	0.265201	0.110378	0.277232	0.280812	0.217214	0.126075	1.046	0.0648858	1	1	up	no
MSTRG.14582	AC139157	ENSMUST00000234527	NA	NA	NA	NA	MAD2 mitotic arrest deficient-like 1 (Mad2l1) pseudogene	0.093616	0.111414	0.10095	0.533398	0.190818	0	0.422498	-1.24298	1	1	down	no
ENSMUSG00000117669	AC139296	ENSMUST00000235834	NA	NA	NA	NA	zinc finger, DHHC domain containing (Zdhhc6), pseudogene	0.045285	0	0	0.093531	0	0.080402	0.260359	-1.94143	1	1	down	no
ENSMUSG00000117381	AC139334	ENSMUST00000235104	NA	NA	NA	NA	mitotic spindle organizing protein 1 (Mzt1) pseudogene	0	0.200901	0	0	0.204611	0.591532	0.252343	-1.98654	1	1	down	no
MSTRG.14204	AC139750	ENSMUST00000233342	NA	NA	NA	NA	ribosomal protein L36A (Rpl36a) pseudogene	0.571487	0.091057	0.173202	0.425206	0.22693	0.610533	0.661888	-0.59534	1	1	down	no
MSTRG.13441	AC140047	ENSMUST00000237108	NA	NA	NA	NA	membrane-associated ring finger (C3HC4) 5 (March5) pseudogene	0.053891	0.156996	0.090777	0	0.350478	0.075876	0.707543	-0.499109	1	1	down	no
MSTRG.13367	AC140047	ENSMUST00000233991	NA	NA	NA	NA	ubiquitin-conjugating enzyme E2B (Ube2b) pseudogene	0.127755	0.119155	0.137275	0.123807	0.184947	0.168555	0.804898	-0.313122	1	1	down	no
ENSMUSG00000118344	AC140073	ENSMUST00000236541	NA	NA	NA	NA	novel transcript, antisense to Ankrd13d	0	0	0	0	0.086149	0	-inf	-inf	1	1	down	no
ENSMUSG00000117815	AC140207	ENSMUST00000237332	NA	NA	NA	NA	novel transcript	0	0	0	0	0.00331	0.005606	-inf	-inf	1	1	down	no
MSTRG.13505	AC140278	ENSMUST00000233498	NA	NA	NA	NA	novel transcript, antisense to Brpf3	0.402431	0.308847	0.098015	0.075011	0.663975	0.3264	0.759624	-0.396642	1	1	down	no
MSTRG.13503	AC140278	ENSMUST00000233925	NA	NA	NA	NA	novel transcript	0.129466	0.374692	0.212695	0.273474	0.199256	0.050156	1.37095	0.455181	1	1	up	no
ENSMUSG00000117563	AC140316	ENSMUST00000235119	NA	NA	NA	NA	PHD finger protein 14 (Phf14) pseudogene	0	0	0	0	0	0.012174	-inf	-inf	1	1	down	no
MSTRG.15415	AC140336	ENSMUST00000209359	NA	NA	NA	NA	novel transcript, antisense to Chmp1b	0.042262	0.025148	0.040627	0.040956	0.115316	0.044486	0.538145	-0.893932	1	1	down	no
MSTRG.15412	AC140336	ENSMUST00000236854	NA	NA	NA	NA	TEC	0.055967	0	0	0	0.021636	0.041971	0.879887	-0.184609	1	1	down	no
MSTRG.15413	AC140336	ENSMUST00000237741	NA	NA	NA	NA	TEC	0.192615	0	0	0	0	0	inf	inf	1	1	up	no
MSTRG.16054	AC140378	ENSMUST00000235965	NA	NA	NA	NA	ribosomal protein L36 (Rpl36) pseudogene	0	0	0.259494	0	0.341796	0.227811	0.455567	-1.13427	1	1	down	no
ENSMUSG00000117655	AC140413	ENSMUST00000234920;ENSMUST00000234319;ENSMUST00000234346	NA	NA	NA	NA	novel transcript (6720468P15Rik)	0.0267239	0.0139666	0	0	0.0307981	0	1.3212	0.401852	1	1	up	no
MSTRG.16571	AC140469	ENSMUST00000235250	NA	NA	NA	NA	novel transcript	0.28574	0.200819	0.279658	0.254178	0.219657	0.42934	0.848359	-0.237253	1	1	down	no
MSTRG.14908	AC141471	ENSMUST00000236587	NA	NA	NA	NA	novel transcript	0	0	0	0.06195	0.017543	0	-inf	-inf	1	1	down	no
ENSMUSG00000118358	AC141471	ENSMUST00000237036	NA	NA	NA	NA	novel transcript	0	0	0	0	0	0.188225	-inf	-inf	1	1	down	no
ENSMUSG00000118180	AC141639	ENSMUST00000236646	NA	NA	NA	NA	novel transcript	0	0	0	0	0.030134	0	-inf	-inf	1	1	down	no
ENSMUSG00000117916	AC141882	ENSMUST00000236498	NA	NA	NA	NA	novel transcript	0	0	0.0226187	0	0	0	inf	inf	1	1	up	no
MSTRG.15567	AC142100	ENSMUST00000236556	NA	NA	NA	NA	novel transcript, antisense to Zfp516	1.45844	0.681318	1.2447	0.871893	0.678552	0.826243	1.42402	0.509971	0.309496	0.952997	up	no
ENSMUSG00000118094	AC142100	ENSMUST00000236965;ENSMUST00000235415	NA	NA	NA	NA	novel transcript	0.0857376	0.0214958	0.0130001	0	0	0	inf	inf	1	1	up	no
ENSMUSG00000117976	AC142100	ENSMUST00000238101	NA	NA	NA	NA	novel transcript	0	0	0	0	0.100623	0.055693	-inf	-inf	1	1	down	no
MSTRG.13405	AC144621	ENSMUST00000236791	NA	NA	NA	NA	polymerase (RNA) II (DNA directed) polypeptide K (Polr2k) pseudogene	0	0.02151	0	0	0	0.217925	0.0987037	-3.34075	1	1	down	no
MSTRG.13414	AC144621	ENSMUST00000237254	NA	NA	NA	NA	novel transcript, antisense to Zbtb9	0	0.613289	0.063946	0.224081	0.244471	0.185391	1.03562	0.0504916	1	1	up	no
ENSMUSG00000117728	AC144792	ENSMUST00000235253	NA	NA	NA	NA	novel transcript, antisense to Crtac1	0	0	0	0	0.057788	0.081275	-inf	-inf	1	1	down	no
MSTRG.12896	AC144797	ENSMUST00000233171	NA	NA	NA	NA	novel transcript	0	0	0.059143	0.075797	0.118381	0.079931	0.215765	-2.21247	1	1	down	no
MSTRG.14511	AC144860	ENSMUST00000234672	NA	NA	NA	NA	S-adenosylmethionine decarboxylase 2 (Amd2) pseudogene	0.315531	0.164478	0.266797	0.688312	0.096867	0.795683	0.472404	-1.08191	1	1	down	no
MSTRG.14514	AC144860	ENSMUST00000234240	NA	NA	NA	NA	TEC	0.926846	0.356167	1.24974	1.21297	0.513848	1.45967	0.79484	-0.331263	0.785017	0.99041	down	no
MSTRG.14513	AC144860	ENSMUST00000234275	NA	NA	NA	NA	TEC	0.257742	0.151401	0.345399	0.242629	0.130789	0.223017	1.26509	0.339236	1	1	up	no
ENSMUSG00000117837	AC144941	ENSMUST00000236341	NA	NA	NA	NA	novel transcript	0	0	0	0	0.039557	0	-inf	-inf	1	1	down	no
ENSMUSG00000117661	AC145554	ENSMUST00000235470;ENSMUST00000238077	NA	NA	NA	NA	novel transcript, antisense to Slc14a2	0	0.036495	0	0	0.0353275	0.0196167	0.66422	-0.590267	1	1	down	no
ENSMUSG00000117675	AC145557	ENSMUST00000236252	NA	NA	NA	NA	ribosomal protein L36A (Rpl36a) pseudogene	0	0.177245	0	0	0	0	inf	inf	1	1	up	no
ENSMUSG00000118317	AC147020	ENSMUST00000237857	NA	NA	NA	NA	uncharacterized LOC433198 [Source:NCBI gene;Acc:433198]	0	0	0	0.014402	0	0	-inf	-inf	1	1	down	no
ENSMUSG00000117585	AC147227	ENSMUST00000234879	NA	NA	NA	NA	ribosomal protein L7A (Rpl7a) pseudogene	0.075951	0.101895	0	0.019022	0	0.088066	1.66075	0.731832	1	1	up	no
MSTRG.14879	AC147989	ENSMUST00000238050	NA	NA	NA	NA	novel transcript, antisense to Sil1	0.012468	0.097454	0.042855	0.041732	0.27925	0.211161	0.287098	-1.80039	1	1	down	no
MSTRG.14878	AC147989	ENSMUST00000235658	NA	NA	NA	NA	high mobility group box 3 (Hmgb3) pseudogene	0.34328	0.462855	0.370019	0.551813	0.195753	0.626103	0.856214	-0.223957	1	1	down	no
MSTRG.14877	AC147989	ENSMUST00000237123	NA	NA	NA	NA	novel transcript, antisense to Sil1	0.344298	0.380736	0.028265	0.084543	0	0.67207	0.99562	-0.00633295	1	1	down	no
MSTRG.14580	AC148004	ENSMUST00000234596	NA	NA	NA	NA	novel transcript	0	0	0	0.040061	0	0	-inf	-inf	1	1	down	no
MSTRG.14588	AC148013	ENSMUST00000235002	NA	NA	NA	NA	ribosomal protein S4, X-linked (Rps4x) pseudogene	1.72844	1.01469	0.972454	1.56333	1.16661	1.70646	0.837522	-0.255801	0.854658	0.993036	down	no
MSTRG.16020	AC148016	ENSMUST00000237423	NA	NA	NA	NA	novel transcript, antisense to Cemip2	0.24559	0.202232	0.194496	0.348	0.195278	0.241725	0.818236	-0.28941	1	1	down	no
MSTRG.15127	AC148017	ENSMUST00000235462	NA	NA	NA	NA	ribosomal protein L7A (Rpl7a) pseudogene	0.724664	0.895723	1.12688	0.602085	0.865562	0.638883	1.30417	0.383129	1	1	up	no
MSTRG.15114	AC148019	ENSMUST00000237993;ENSMUST00000237447	NA	NA	NA	NA	novel transcript	0.0450544	0.059704	0.386081	0.12007	0.238588	0.0447254	1.21681	0.2831	1	1	up	no
ENSMUSG00000118282	AC148019	ENSMUST00000237083	NA	NA	NA	NA	symplekin (Sympk) pseudogene	0.23157	0.14598	0.199702	0.029718	0.167511	0.025063	2.59682	1.37675	1	1	up	no
ENSMUSG00000118240	AC148020	ENSMUST00000235759	NA	NA	NA	NA	Rac GTPase-activating protein 1 (Racgap1) pseudogene	0.281319	0.250272	0.121776	0.557241	0.245005	0.586067	0.470619	-1.08737	1	1	down	no
MSTRG.16052	AC148021	ENSMUST00000236338	NA	NA	NA	NA	novel transcript	0.099021	0	0.086802	0.026565	0	0.049105	2.4557	1.29614	1	1	up	no
ENSMUSG00000117886	AC148174	ENSMUST00000237524	NA	NA	NA	NA	zinc finger pseudogene 384 (Zfp384) pseudogene	0.678711	0.077802	0.317876	0.89658	0.226823	0.537345	0.646931	-0.628317	0.530532	0.97852	down	no
ENSMUSG00000118203	AC148174	ENSMUST00000236416	NA	NA	NA	NA	crooked neck pre-mRNA splicing factor 1 (Crnkl1) pseudogene	0	0	0	0	0.042823	0.03424	-inf	-inf	1	1	down	no
MSTRG.16058	AC149224	ENSMUST00000237530	NA	NA	NA	NA	ring finger protein 41 (Rnf41) pseudogene	0.332669	0.124608	0.112905	0.119097	0.099027	0.046899	2.15144	1.1053	1	1	up	no
MSTRG.15156	AC150274	ENSMUST00000236832;ENSMUST00000237558	NA	NA	NA	NA	novel transcript (G630055G22Rik)	0.0426741	0	0.0155036	0.0277674	0	0.0329032	0.958911	-0.0605308	1	1	down	no
MSTRG.15159	AC150274	ENSMUST00000236601	NA	NA	NA	NA	enolase 1, alpha non-neuron (Eno1) pseudogene	0.046534	0	0.050359	0.012975	0	0	7.46767	2.90066	1	1	up	no
ENSMUSG00000117181	AC151267	ENSMUST00000233527	NA	NA	NA	NA	novel transcript	0	0	0	0.339556	0	0.442009	-inf	-inf	1	1	down	no
MSTRG.14319	AC151270	ENSMUST00000234569	NA	NA	NA	NA	novel transcript, antisense to Fez2	0.285365	0.175605	0.300636	0.073377	0.365545	0.392322	0.916224	-0.126227	1	1	down	no
MSTRG.13932	AC151275	ENSMUST00000233090	NA	NA	NA	NA	ISG15 ubiquitin-like modifier (Isg15) pseudogene	0.371637	0.225301	0.212423	0.448102	0.599495	0.980374	0.399099	-1.32518	1	1	down	no
MSTRG.14322	AC151284	ENSMUST00000233688	NA	NA	NA	NA	ubiquitin-conjugating enzyme E2C (Ube2c) pseudogene	0.41004	0.365616	0.825812	0.653563	1.0537	1.33042	0.527201	-0.923575	1	1	down	no
MSTRG.14321	AC151284	ENSMUST00000233584	NA	NA	NA	NA	microtubule-associated protein 7 (Map7) pseudogene	2.9766	2.70384	1.58614	2.01752	3.65796	3.09416	0.828606	-0.271241	0.857378	0.993036	down	no
MSTRG.13547	AC151294	ENSMUST00000234271	NA	NA	NA	NA	novel transcript	0	0.273734	0	0	0.16363	0.108636	1.00539	0.00776097	1	1	up	no
MSTRG.14302	AC151410	ENSMUST00000234963	NA	NA	NA	NA	novel transcript, antisense to Ttc27	0.315275	0.084914	0.111175	0.306396	0.080384	0.054738	1.1582	0.211878	1	1	up	no
ENSMUSG00000117796	AC151478	ENSMUST00000237075	NA	NA	NA	NA	novel transcript	0	0.09086	0	0	0	0.065534	1.38646	0.471402	1	1	up	no
ENSMUSG00000118076	AC151478	ENSMUST00000237516	NA	NA	NA	NA	Novel transcript	0	0.053957	0.117848	0	0	0	inf	inf	1	1	up	no
ENSMUSG00000118296	AC151580	ENSMUST00000236625	NA	NA	NA	NA	proteasome (prosome, macropain) subunit, alpha type 2 (Psma2) pseudogene	0.134941	0.045774	0	0.039168	0	0	4.61384	2.20597	1	1	up	no
MSTRG.15245	AC152396	ENSMUST00000235434	NA	NA	NA	NA	polymerase (RNA) II (DNA directed) polypeptide K (Polr2k) pseudogene	1.10226	1.44152	0.154175	0.815179	0.559823	0.602247	1.3645	0.448377	1	1	up	no
ENSMUSG00000117713	AC153155	ENSMUST00000237683	NA	NA	NA	NA	predicted, 46637 [Source:NCBI gene;Acc:108168397]	0.055623	0.075054	0.040321	0.029374	0.147911	0.097252	0.62286	-0.683021	1	1	down	no
ENSMUSG00000118229	AC153155	ENSMUST00000235256	NA	NA	NA	NA	novel transcript	0.051032	0	0	0	0	0	inf	inf	1	1	up	no
MSTRG.14304	AC154178	ENSMUST00000234097	NA	NA	NA	NA	novel transcript, antisense to Ttc27	0.158572	0.128405	0.203031	0.178769	0.169272	0.477637	0.593461	-0.752774	1	1	down	no
MSTRG.14264	AC154187	ENSMUST00000233521	NA	NA	NA	NA	novel transcript	0.018927	0	0	0.027903	0	0	0.678314	-0.559974	1	1	down	no
MSTRG.13209	AC154200	ENSMUST00000232288	NA	NA	NA	NA	novel transcript	0.050001	0.043346	0.048723	0.10101	0.051615	0.092249	0.580176	-0.785438	1	1	down	no
MSTRG.14272	AC154218	ENSMUST00000233463	NA	NA	NA	NA	novel transcript	0	0.155982	0	0	0.042263	0	3.69075	1.88391	1	1	up	no
MSTRG.12487	AC154232	ENSMUST00000231824	NA	NA	NA	NA	Novel transcript, sense intronic to Iqcb1	0.54995	0.652093	0.206436	0	0	0	inf	inf	1	1	up	no
MSTRG.13545	AC154279	ENSMUST00000234958	NA	NA	NA	NA	novel transcript	0.067786	0.01089	0.047293	0.026517	0.052859	0.13682	0.582661	-0.779271	1	1	down	no
ENSMUSG00000117340	AC154343	ENSMUST00000229170	NA	NA	NA	NA	cilia and flagella associated protein 97 (Cfap97) pseudogene	0	0.11274	0	0	0.142257	0	0.792509	-0.3355	1	1	down	no
MSTRG.14315	AC154366	ENSMUST00000234450	NA	NA	NA	NA	novel transcript	0.186342	0	0.114165	0.156978	0	0.38707	0.552354	-0.856335	1	1	down	no
MSTRG.14305	AC154442	ENSMUST00000234433	NA	NA	NA	NA	novel transcript	0.0379129	0	0	0	0	0	inf	inf	1	1	up	no
MSTRG.14060	AC154443	ENSMUST00000233377	NA	NA	NA	NA	coiled-coil domain containing 77 (Ccdc77) pseudogene	0.191223	0.089799	0.344343	0.213938	0.145234	0.358476	0.871409	-0.198578	1	1	down	no
ENSMUSG00000117300	AC154457	ENSMUST00000233888	NA	NA	NA	NA	mitochondrial ribosomal protein S10 (Mrps10) pseudogene	0.183661	0	0.203631	0.088657	0.04527	0.077994	1.82753	0.869895	1	1	up	no
ENSMUSG00000117126	AC154458	ENSMUST00000233690	NA	NA	NA	NA	novel transcript	0	0	0	0.030006	0	0.015382	-inf	-inf	1	1	down	no
MSTRG.13246	AC154483	ENSMUST00000232730	NA	NA	NA	NA	MYC binding protein (Mycbp) pseudogene	0.585512	0.548	1.85857	1.13484	0.611582	1.50821	0.91933	-0.121345	1	1	down	no
MSTRG.13254	AC154486	ENSMUST00000233975	NA	NA	NA	NA	C2H2 zinc finger protein pseudogene	0.232356	0.134329	0.312256	0.350518	0.314263	0.487875	0.589023	-0.763604	1	1	down	no
MSTRG.14475	AC154492	ENSMUST00000234698	NA	NA	NA	NA	Novel transcript, sense intronic to Rhoq	1.8053	2.13165	1.08759	1.52907	2.47791	0.795877	1.04616	0.065101	0.706601	0.988855	up	no
MSTRG.13891	AC154500	ENSMUST00000233907	NA	NA	NA	NA	zinc ribbon domain containing 1, antisense (Znrd1as) pseudogene	0.363876	0.10279	0.804633	0.410494	0.340943	0.167313	1.38373	0.468559	1	1	up	no
ENSMUSG00000117295	AC154544	ENSMUST00000232988	NA	NA	NA	NA	actin related protein 2/3 complex, subunit 2 (Arpc2) pseudogene	0.051898	0	0.05784	0	0.115948	0.057817	0.631531	-0.663074	1	1	down	no
ENSMUSG00000117511	AC154561	ENSMUST00000234973	NA	NA	NA	NA	Novel transcript	0	0	0	0	0.076161	0	-inf	-inf	1	1	down	no
ENSMUSG00000117075	AC154569	ENSMUST00000233072	NA	NA	NA	NA	novel transcript	0	0	0	0	0.026113	0	-inf	-inf	1	1	down	no
ENSMUSG00000118295	AC154652	ENSMUST00000236752	NA	NA	NA	NA	cytochrome b, mitochondrial (mt-Cytb) pseudogene	0.0165042	0.0196415	0.0357209	0.015994	0.0179675	0.0520849	0.835207	-0.259795	1	1	down	no
ENSMUSG00000117247	AC154659	ENSMUST00000233448	NA	NA	NA	NA	novel transcript	0	0	0	0	0	0.003073	-inf	-inf	1	1	down	no
ENSMUSG00000117252	AC154707	ENSMUST00000233487	NA	NA	NA	NA	sorting nexin 4 (Snx4) pseudogene	0	0.057152	0.020819	0.019925	0.045085	0.190057	0.305688	-1.70987	1	1	down	no
MSTRG.13249	AC154707	ENSMUST00000232840	NA	NA	NA	NA	novel C2H2 zinc finger pseudogene	0.116096	0.065462	0	0.101923	0.165369	0.09791	0.497144	-1.00826	1	1	down	no
MSTRG.13262	AC154766	ENSMUST00000233076	NA	NA	NA	NA	novel transcript, antisense to Zfp213	0.086087	0.071032	0.089937	0.091189	0.244822	0.196233	0.464178	-1.10725	1	1	down	no
ENSMUSG00000117256	AC154779	ENSMUST00000233628	NA	NA	NA	NA	peptidylprolyl isomerase A (Ppia) pseudogene	0.122167	0	0.429366	0.355175	0	0.724383	0.510888	-0.968922	1	1	down	no
ENSMUSG00000117060	AC154779	ENSMUST00000232736	NA	NA	NA	NA	eukaryotic translation initiation factor 1 (Eif1) pseudogene	0.052595	0.131448	0.068301	0.032847	0.055348	0.076502	1.53217	0.615578	1	1	up	no
MSTRG.13500	AC154912	ENSMUST00000233697	NA	NA	NA	NA	H3 histone family 3 pseudogene	0.148751	0.642346	0	0.449794	0.249542	0.771003	0.538037	-0.894222	1	1	down	no
MSTRG.13499	AC154912	ENSMUST00000233091	NA	NA	NA	NA	TEC	1.97681	2.00953	3.68416	0.681836	3.21803	3.93928	0.978486	-0.0313766	0.817369	0.993036	down	no
MSTRG.13497	AC154912	ENSMUST00000233201	NA	NA	NA	NA	novel transcript, sense intronic to Fkbp5	2.3395	5.59309	6.29892	0.359414	5.73018	6.09109	1.16837	0.224494	0.578394	0.983198	up	no
MSTRG.13498	AC154912;Gm22146	ENSMUST00000232983;ENSMUST00000157397	NA	NA	NA	NA	novel transcript, antisense to Fkbp5;predicted gene, 22146 [Source:MGI Symbol;Acc:MGI:5451923]	1.40059	1.61041	2.92462	0.424517	2.51468	3.51305	0.91993	-0.120404	0.929078	0.99994	down	no
ENSMUSG00000118018	AC156546	ENSMUST00000235649	NA	NA	NA	NA	novel transcript	0.015038	0	0	0.013747	0.016371	0.017269	0.317344	-1.65588	1	1	down	no
MSTRG.16435	AC156982	ENSMUST00000238131	NA	NA	NA	NA	Novel transcript	0.48356	0.471982	0.161998	0.177986	0.84134	0.728226	0.639489	-0.645009	0.51848	0.977749	down	no
MSTRG.15551	AC157548	ENSMUST00000235445	NA	NA	NA	NA	novel transcript	0.047564	0	0.052021	0.499323	0	0	0.19944	-2.32597	1	1	down	no
ENSMUSG00000118256	AC157548	ENSMUST00000237372	NA	NA	NA	NA	SET nuclear oncogene (Set) pseudogene	0	0	0	0	0	0.095042	-inf	-inf	1	1	down	no
ENSMUSG00000117558	AC157594	ENSMUST00000234048	NA	NA	NA	NA	mitochondrial ribosomal protein L30 (Mrpl30) pseudogene	0	0	0.135459	0	0	0	inf	inf	1	1	up	no
MSTRG.15402	AC157784	ENSMUST00000236179	NA	NA	NA	NA	novel transcript, sense intronic to Ccbe1	0.160398	0	0	0.183791	0.092909	0.026774	0.52854	-0.919917	1	1	down	no
ENSMUSG00000117883	AC157785	ENSMUST00000237701	NA	NA	NA	NA	gem nuclear organelle associated protein 2 (Gemin2) pseudogene	0	0	0	0.091172	0	0	-inf	-inf	1	1	down	no
ENSMUSG00000118343	AC157904	ENSMUST00000235655	NA	NA	NA	NA	novel transcript	0.033982	0	0	0	0	0	inf	inf	1	1	up	no
MSTRG.15375	AC157910	ENSMUST00000236639;ENSMUST00000237819	NA	NA	NA	NA	novel transcript, antisense to Alpk2	1.57509	2.16921	2.16458	1.64686	3.36814	2.90996	0.745605	-0.423516	0.641668	0.987825	down	no
MSTRG.15377	AC157910	ENSMUST00000236871	NA	NA	NA	NA	novel transcript, antisense to Alpk2	2.79716	2.58409	1.77129	1.17682	2.10719	2.52714	1.23083	0.299628	0.380879	0.963766	up	no
MSTRG.15374	AC157910	ENSMUST00000237943	NA	NA	NA	NA	small nuclear ribonucleoprotein N (Snrpn) pseudogene	4.62858	1.7837	1.9185	1.08203	3.41219	1.37088	1.4204	0.506298	0.367415	0.962612	up	no
MSTRG.15373	AC157910	ENSMUST00000235286	NA	NA	NA	NA	novel transcript, antisense to Alpk2 (F730048M01Rik)	0.705918	0.311764	0.373632	0.129917	0.386067	0.36187	1.5849	0.664395	1	1	up	no
ENSMUSG00000118017	AC157910	ENSMUST00000235304;ENSMUST00000235231	NA	NA	NA	NA	novel transcript	0.0523183	0.00849323	0.07463	0.0264139	0.0309114	0.0245568	1.65411	0.726051	1	1	up	no
MSTRG.16127	AC157914	ENSMUST00000236843	NA	NA	NA	NA	ribosomal protein L17 (Rpl17) pseudogene	0.367884	0	0.472069	0.569853	0.270259	0.523875	0.615807	-0.699449	1	1	down	no
ENSMUSG00000117696	AC158549	ENSMUST00000235628	NA	NA	NA	NA	novel transcript	0.0514402	0.14764	0	0.0819018	0	0	2.43072	1.28138	1	1	up	no
ENSMUSG00000117503	AC158568	ENSMUST00000234250	NA	NA	NA	NA	family with sequence similarity 76, member A (Fam76a) pseudogene	0	0.106564	0	0.020886	0	0	5.10217	2.35111	1	1	up	no
ENSMUSG00000117357	AC158774	ENSMUST00000234125	NA	NA	NA	NA	translocase of outer mitochondrial membrane 20 (Tomm20) pseudogene	0	0	0	0	0	0.017867	-inf	-inf	1	1	down	no
ENSMUSG00000117632	AC158774	ENSMUST00000234702	NA	NA	NA	NA	novel transcript	0	0	0	0	0.086587	0	-inf	-inf	1	1	down	no
MSTRG.15560	AC158975	ENSMUST00000236930	NA	NA	NA	NA	novel transcript	2.25703	6.62425	3.84495	4.95327	4.31963	5.60468	0.855397	-0.225335	0.97553	1	down	no
MSTRG.15564	AC158975	ENSMUST00000237388	NA	NA	NA	NA	exportin for tRNA (XPOT) pseuodgene	0.460599	0.244368	0.504372	0.320199	0.511768	0.434216	0.955106	-0.0662672	1	1	down	no
MSTRG.15562	AC158975	ENSMUST00000236517	NA	NA	NA	NA	novel transcript	0	0	0	0.038837	0	0	-inf	-inf	1	1	down	no
ENSMUSG00000117257	AC159187	ENSMUST00000233573	NA	NA	NA	NA	trans-2,3-enoyl-CoA reductase (Tecr) pseudogene	0	0.1459	0.098281	0.087803	0.061938	0	1.63069	0.705482	1	1	up	no
ENSMUSG00000117476	AC159289	ENSMUST00000234959	NA	NA	NA	NA	ribosomal protein L36 (Rpl36) pseudogene	0.35655	0	0	0	0.12366	0	2.88331	1.52773	1	1	up	no
ENSMUSG00000117382	AC159289	ENSMUST00000234855	NA	NA	NA	NA	zinc finger CCCH-type containing 15 (Zc3h15) pseudogene	0.121353	0.106014	0	0.058802	0	0	3.86665	1.95109	1	1	up	no
MSTRG.9709	AC160336	ENSMUST00000226445	NA	NA	NA	NA	novel transcript	0.0294253	0.0733282	0.0499306	0.0130518	0.0335427	0.0246888	2.14193	1.09891	0.0361725	0.690511	up	yes
MSTRG.12857	AC160993	ENSMUST00000233219	NA	NA	NA	NA	novel transcript, antisense to Setd4	0.337583	0	0	0	0.201469	0.201945	0.836815	-0.257019	1	1	down	no
MSTRG.27931	AC161166	ENSMUST00000234781	NA	NA	NA	NA	novel protein, ortholog of serine/arginine repetitive matrix 5 (H. sapiens)	0	0	0	0	0	0.009197	-inf	-inf	1	1	down	no
ENSMUSG00000117604	AC161438	ENSMUST00000234860	NA	NA	NA	NA	novel transcript	0	0	0	0	0	0.0155866	-inf	-inf	1	1	down	no
MSTRG.14594	AC161530	ENSMUST00000234877	NA	NA	NA	NA	TEC	1.81257	1.63336	1.04791	1.05063	1.20812	1.33274	1.25125	0.323365	0.384188	0.963766	up	no
ENSMUSG00000117695	AC161579	ENSMUST00000238174;ENSMUST00000235362	NA	NA	NA	NA	novel transcript	0	0	0	0.0174441	0	0.030427	-inf	-inf	1	1	down	no
MSTRG.13524	AC162182	ENSMUST00000234551;ENSMUST00000234239	NA	NA	NA	NA	novel transcript, antisense to Pi16	0.0462861	0	0	0.0803223	0	0.0647241	0.319112	-1.64786	1	1	down	no
ENSMUSG00000117475	AC162373	ENSMUST00000234562	NA	NA	NA	NA	glyceraldehyde-3-phosphate dehydrogenase (Gapdh) pseudogene	0	0	0.031961	0.028012	0.031468	0.059411	0.268826	-1.89526	1	1	down	no
MSTRG.14596	AC163101	ENSMUST00000234495	NA	NA	NA	NA	TEC	0.032778	0	0.018593	0.113127	0	0.074791	0.273369	-1.87108	1	1	down	no
MSTRG.14597	AC163101	ENSMUST00000234755	NA	NA	NA	NA	TEC	0.047807	0	0.163272	0.053129	0.019999	0.023421	2.18624	1.12845	1	1	up	no
MSTRG.16481	AC163221	ENSMUST00000237126	NA	NA	NA	NA	novel transcript	0	0	0.0205043	0.0387537	0	0	0.529094	-0.918404	1	1	down	no
MSTRG.14775	AC163399	ENSMUST00000234753	NA	NA	NA	NA	ribosomal protein S25 (Rps25) pseudogene	2.01841	0.596778	0.739311	2.34245	1.5918	1.21878	0.650975	-0.619325	1	1	down	no
ENSMUSG00000117726	AC163620	ENSMUST00000237935	NA	NA	NA	NA	TNF receptor associated factor 7 (TRAF7) pseudogene	0	0	0	0	0.061251	0	-inf	-inf	1	1	down	no
MSTRG.13531	AC163629	ENSMUST00000234548;ENSMUST00000234786;ENSMUST00000234307;ENSMUST00000234101;ENSMUST00000233990;ENSMUST00000234276;ENSMUST00000234634;ENSMUST00000234969	NA	NA	NA	NA	novel transcript	0	0	0.0385506	0.160047	0.0967277	0.0703426	0.117849	-3.08498	1	1	down	no
MSTRG.13543	AC163629	ENSMUST00000234617	NA	NA	NA	NA	novel transcript	0.273101	0	0	0	0	0	inf	inf	1	1	up	no
MSTRG.13530	AC163635	ENSMUST00000234020	NA	NA	NA	NA	novel transcript	0.0359588	0.0173493	0	0.0318712	0.0223451	0.0251772	0.671443	-0.574664	1	1	down	no
ENSMUSG00000117816	AC164009	ENSMUST00000235901	NA	NA	NA	NA	ribosomal protein L21 (Rpl21) pseudogene	0	0	0.388291	0	0	0	inf	inf	1	1	up	no
MSTRG.15503	AC164010	ENSMUST00000238127	NA	NA	NA	NA	novel transcript, antisense to Zbtb7c	0.093922	0	0	0.117162	0.065908	0	0.513039	-0.96286	1	1	down	no
MSTRG.15021	AC164106	ENSMUST00000235668	NA	NA	NA	NA	TEC	0.140915	0	0.05387	0.160081	0.052188	0.174696	0.503366	-0.990321	1	1	down	no
ENSMUSG00000117217	AC164546	ENSMUST00000233124	NA	NA	NA	NA	coiled-coil domain containing 94 (Ccdc94) pseudogene	0	0	0.020943	0	0	0	inf	inf	1	1	up	no
ENSMUSG00000117044	AC164546	ENSMUST00000233532	NA	NA	NA	NA	artifact	0.010296	0	0.013722	0	0	0	inf	inf	1	1	up	no
MSTRG.12891	AC164647	ENSMUST00000233788	NA	NA	NA	NA	novel transcript, antisense to Wrb	0	0	0	0.099667	0	0.063066	-inf	-inf	1	1	down	no
ENSMUSG00000117586	AC165075	ENSMUST00000234452	NA	NA	NA	NA	ribosomal protein L29 (Rpl29) pseudogene	0.109008	0	0	0.110287	0	0	0.988403	-0.0168287	1	1	down	no
ENSMUSG00000117572	AC165087	ENSMUST00000234080	NA	NA	NA	NA	cullin 4B (Cul4b), pseudogene	0.035258	0.133781	0.100108	0.035271	0.178299	0.029387	1.1078	0.147693	1	1	up	no
ENSMUSG00000117139	AC165259	ENSMUST00000233237	NA	NA	NA	NA	novel transcript	0.041345	0	0	0	0	0	inf	inf	1	1	up	no
ENSMUSG00000118252	AC165327	ENSMUST00000235512	NA	NA	NA	NA	mortality factor 4 like 2 (Morf4l2) pseudogene	0.210468	0.165668	0.107545	0.185922	0.629389	0.294215	0.435935	-1.19782	1	1	down	no
MSTRG.14444	AC165360	ENSMUST00000234983	NA	NA	NA	NA	TEC	0.403448	0.362093	0.591888	0.445344	0.304108	0.490941	1.09435	0.130079	0.628245	0.987709	up	no
ENSMUSG00000117633	AC165409	ENSMUST00000234218	NA	NA	NA	NA	novel transcript	0	0	0	0	0.06798	0	-inf	-inf	1	1	down	no
MSTRG.14053	AC165960	ENSMUST00000232747	NA	NA	NA	NA	novel transcript, antisense to Rab5a	1.29655	1.7434	0.989112	0.774113	1.21667	1.22266	1.25381	0.326318	1	1	up	no
MSTRG.13591	AC165962	ENSMUST00000235695	NA	NA	NA	NA	novel transcript	0.174742	0.097652	0.212058	0.268015	0.152008	0.335926	0.640853	-0.641935	0.429795	0.969465	down	no
MSTRG.13594	AC165962	ENSMUST00000236944	NA	NA	NA	NA	ribosomal protein S13 (Rps13) pseudogene	0.186741	0.196584	0.0791313	0.0766764	0.0287798	0.13381	1.93281	0.950702	1	1	up	no
MSTRG.13595	AC165962	ENSMUST00000236095	NA	NA	NA	NA	TEC	0.591424	0.149205	0.484749	0.222425	0.208989	0.131781	2.17576	1.12152	1	1	up	no
MSTRG.14164	AC166058	ENSMUST00000233942	NA	NA	NA	NA	ariadne RBR E3 ubiquitin protein ligase 2 (Arih2) pseudogene	6.14004	4.1446	2.81657	3.36274	6.21841	3.22364	1.02315	0.0330169	0.787284	0.990958	up	no
MSTRG.13115	AC166110	ENSMUST00000233737	NA	NA	NA	NA	novel transcript	0.954765	0.321548	0.424266	0.333977	0.641759	1.04445	0.841793	-0.248463	0.841752	0.993036	down	no
ENSMUSG00000117218	AC166110	ENSMUST00000233831	NA	NA	NA	NA	tubulin tyrosine ligase-like family, member 2 (Ttll2) pseudogene	0.099586	0.035669	0.122895	0.052004	0.155588	0.041081	1.03811	0.0539597	1	1	up	no
ENSMUSG00000117239	AC166110	ENSMUST00000232958	NA	NA	NA	NA	G protein-coupled receptor 31, D17Leh66b region (Gpr31b) pseudogene	0.0204369	0.0114368	0	0	0	0.00853046	3.73645	1.90167	1	1	up	no
MSTRG.14009	AC166164	ENSMUST00000233838	NA	NA	NA	NA	novel transcript, antisense to Apobec2	1.8176	0.944182	2.30648	2.21642	1.10735	1.07038	1.15341	0.205905	0.625145	0.986664	up	no
MSTRG.13561	AC166172	ENSMUST00000235397	NA	NA	NA	NA	novel transcript, antisense to Pknox1	0.168549	0.159409	0.131147	0.206871	0.063896	0.10519	1.22116	0.288257	1	1	up	no
MSTRG.13557	AC166172	ENSMUST00000236844;ENSMUST00000235226	NA	NA	NA	NA	novel transcript, antisense to Pde9a	0.118092	0.0269294	0.344789	0.046495	0.101589	0.175981	1.51145	0.595937	1	1	up	no
MSTRG.13559	AC166172	ENSMUST00000235946	NA	NA	NA	NA	novel transcript, antisense to Wdr4	0.286561	0.146264	0.277604	0.068121	0.170806	0.221408	1.54329	0.626006	1	1	up	no
MSTRG.13555	AC166172	ENSMUST00000236083	NA	NA	NA	NA	novel transcript, antisense to Pde9a	0.19226	0.215708	0.163032	0.044195	0.109584	0.184634	1.68729	0.754706	1	1	up	no
ENSMUSG00000117818	AC166172	ENSMUST00000235158	NA	NA	NA	NA	novel transcript	0.060838	0.073358	0	0.032692	0	0.017068	2.69686	1.43128	1	1	up	no
ENSMUSG00000118390	AC166172	ENSMUST00000237599	NA	NA	NA	NA	TEC	0	0.027895	0	0	0	0	inf	inf	1	1	up	no
MSTRG.14503	AC166350	ENSMUST00000234525	NA	NA	NA	NA	ubiquitin-conjugating enzyme E2S (Ube2s), pseudogene	0.45035	0.216269	0.317309	0.076567	0.355518	0.444904	1.12194	0.165994	1	1	up	no
MSTRG.14504	AC166350	ENSMUST00000234252	NA	NA	NA	NA	Novel transcript	0	0.0453743	0	0	0	0	inf	inf	1	1	up	no
MSTRG.13107	AC166360	ENSMUST00000233183	NA	NA	NA	NA	tubulin tyrosine ligase-like family, member 2 (Ttll2) pseudogene	0.063489	0.004596	0.224582	0.049858	0.155985	0.058661	1.10647	0.145971	1	1	up	no
MSTRG.13111	AC166360	ENSMUST00000233049	NA	NA	NA	NA	TEC	0	0	0	0.023108	0.012887	0	-inf	-inf	1	1	down	no
MSTRG.13564	AC166575	ENSMUST00000236000	NA	NA	NA	NA	novel transcript	0.94862	0.614225	0.888123	0.735128	1.10413	1.14845	0.820351	-0.285687	0.814583	0.993036	down	no
ENSMUSG00000117355	AC166654	ENSMUST00000234022;ENSMUST00000234824	NA	NA	NA	NA	novel transcript	0.160787	0.127322	0	0	0.0635254	0	4.53535	2.18121	1	1	up	no
ENSMUSG00000117877	AC166748	ENSMUST00000235438	NA	NA	NA	NA	calpastatin (Cast) pseudogene	0.075354	0.027643	0.041212	0.049207	0	0	2.93066	1.55123	1	1	up	no
ENSMUSG00000117810	AC166779	ENSMUST00000236578	NA	NA	NA	NA	ribosomal protein L5 (Rpl5) pseudogene	0.906513	0.659612	0.276031	0.954939	0.732412	0.742588	0.758108	-0.399525	1	1	down	no
ENSMUSG00000117422	AC166821	ENSMUST00000235073	NA	NA	NA	NA	Novel transcript	0	0	0.030514	0	0.066127	0	0.461445	-1.11577	1	1	down	no
MSTRG.15798	AC167245	ENSMUST00000237846	NA	NA	NA	NA	TEC	0	0	0	0	0	0.023787	-inf	-inf	1	1	down	no
ENSMUSG00000117007	AC167363	ENSMUST00000233185;ENSMUST00000233006;ENSMUST00000233914	NA	NA	NA	NA	novel transcript	0.0478781	0.0671218	0.0116946	0	0.109615	0	1.15581	0.208908	1	1	up	no
MSTRG.13507	AC167363	ENSMUST00000233069	NA	NA	NA	NA	TEC	1.47706	7.68566	0.744191	0.289507	2.88102	0.490288	2.7062	1.43627	0.0825804	0.824084	up	no
ENSMUSG00000117548	AC168050	ENSMUST00000234469	NA	NA	NA	NA	TEC	0.193921	0.04071	0	0.140573	0.146154	0	0.818308	-0.289284	1	1	down	no
ENSMUSG00000117508	AC168050	ENSMUST00000234953	NA	NA	NA	NA	novel transcript	0.067431	0	0.162862	0	0.093192	0.100723	1.1876	0.248046	1	1	up	no
MSTRG.14751	AC168306	ENSMUST00000234906	NA	NA	NA	NA	cold shock domain containing E1, RNA binding (Csde1) pseudogene	2.35487	1.91556	1.57951	1.42802	1.75265	2.1273	1.1021	0.14026	0.585662	0.983641	up	no
ENSMUSG00000117202	AC169506	ENSMUST00000232994	NA	NA	NA	NA	ATPase, H+ transporting, lysosomal V1 subunit F (Atp6v1f) pseudogene	0.589792	0.279317	0	0.309173	0	0.544114	1.01854	0.0265061	1	1	up	no
MSTRG.12258	AC169509	ENSMUST00000230383;ENSMUST00000231284;ENSMUST00000231672	NA	NA	NA	NA	BMP2 inducible kinase (Bmp2k) pseudogene	0.504393	0.0612129	0.0701134	0.233812	0.404673	0.068497	0.899203	-0.153281	0.928183	0.99994	down	no
ENSMUSG00000117793	AC170187	ENSMUST00000237233	NA	NA	NA	NA	NTF2-related export protein 1 (Nxt1) pseudogene	0.091489	0	0	0.167321	0.02656	0	0.471882	-1.0835	1	1	down	no
ENSMUSG00000117785	AC170187	ENSMUST00000236239	NA	NA	NA	NA	nuclear receptor subfamily 1, group D, member 2 (Nr1d2) pseudogene	0	0	0.033272	0	0	0	inf	inf	1	1	up	no
MSTRG.13502	AC170998	ENSMUST00000233003	GO:0003924(GTPase activity);GO:0005834(heterotrimeric G-protein complex);GO:0005886(plasma membrane);GO:0007165(signal transduction);GO:0007186(G protein-coupled receptor signaling pathway);GO:0016020(membrane)	NA	NA	NA	guanine nucleotide binding protein (G protein), gamma 5 (Gng5) retrogene	0.241629	0.22937	1.15698	0.294871	0.706332	0.831681	0.888206	-0.171033	1	1	down	no
ENSMUSG00000117254	AC171111	ENSMUST00000233271	NA	NA	NA	NA	novel transcript	0.018653	0	0	0.018206	0	0	1.02455	0.0349937	1	1	up	no
ENSMUSG00000117083	AC174797	ENSMUST00000233206	NA	NA	NA	NA		0	0	0	0.010276	0	0	-inf	-inf	1	1	down	no
MSTRG.33437	Acaa1a	ENSMUST00000176796;ENSMUST00000039784;ENSMUST00000176351;ENSMUST00000175719;ENSMUST00000177463;ENSMUST00000175859;ENSMUST00000176546;ENSMUST00000176007	GO:0000038(very long-chain fatty acid metabolic process);GO:0003824(catalytic activity);GO:0003985(acetyl-CoA C-acetyltransferase activity);GO:0003988(acetyl-CoA C-acyltransferase activity);GO:0005739(mitochondrion);GO:0005777(peroxisome);GO:0005782(peroxisomal matrix);GO:0006629(lipid metabolic process);GO:0006631(fatty acid metabolic process);GO:0006635(fatty acid beta-oxidation);GO:0008206(bil…	00071(Fatty acid degradation);00280(Valine, leucine and isoleucine degradation);00592(alpha-Linolenic acid metabolism);01040(Biosynthesis of unsaturated fatty acids);03320(PPAR signaling pathway);04146(Peroxisome);04146(Peroxisome)	K07513	EC:2.3.1.16	acetyl-Coenzyme A acyltransferase 1A [Source:MGI Symbol;Acc:MGI:2148491]	3.98127	1.38246	2.76032	5.65253	3.24725	4.16413	0.621869	-0.685317	0.234661	0.926441	down	no
MSTRG.33427	Acaa1b	ENSMUST00000127952;ENSMUST00000010795	GO:0003824(catalytic activity);GO:0003988(acetyl-CoA C-acyltransferase activity);GO:0005739(mitochondrion);GO:0005777(peroxisome);GO:0006629(lipid metabolic process);GO:0006631(fatty acid metabolic process);GO:0006635(fatty acid beta-oxidation);GO:0010124(phenylacetate catabolic process);GO:0016740(transferase activity);GO:0016746(transferase activity, transferring acyl groups);GO:0016747(transfe…	00071(Fatty acid degradation);00280(Valine, leucine and isoleucine degradation);00592(alpha-Linolenic acid metabolism);01040(Biosynthesis of unsaturated fatty acids);03320(PPAR signaling pathway);04146(Peroxisome);04146(Peroxisome)	K07513	EC:2.3.1.16	acetyl-Coenzyme A acyltransferase 1B [Source:MGI Symbol;Acc:MGI:3605455]	0	0.156898	0	0.366759	0	0.0393067	0.386386	-1.37188	1	1	down	no
MSTRG.15483	Acaa2	ENSMUST00000041053	GO:0003824(catalytic activity);GO:0003985(acetyl-CoA C-acetyltransferase activity);GO:0003988(acetyl-CoA C-acyltransferase activity);GO:0005739(mitochondrion);GO:0005743(mitochondrial inner membrane);GO:0005759(mitochondrial matrix);GO:0006084(acetyl-CoA metabolic process);GO:0006629(lipid metabolic process);GO:0006631(fatty acid metabolic process);GO:0006635(fatty acid beta-oxidation);GO:0016740…	00062(Fatty acid elongation);00071(Fatty acid degradation);00280(Valine, leucine and isoleucine degradation)	K07508	EC:2.3.1.16	acetyl-Coenzyme A acyltransferase 2 (mitochondrial 3-oxoacyl-Coenzyme A thiolase) [Source:MGI Symbol;Acc:MGI:1098623]	36.3637	15.7815	18.6857	41.7514	26.3579	40.8937	0.649808	-0.621915	0.273975	0.94107	down	no
MSTRG.5368	Acaca	ENSMUST00000130012;ENSMUST00000103201;ENSMUST00000183548;ENSMUST00000183887;ENSMUST00000137500;ENSMUST00000136463;ENSMUST00000184534;ENSMUST00000133811;ENSMUST00000020843	GO:0000166(nucleotide binding);GO:0001650(fibrillar center);GO:0001894(tissue homeostasis);GO:0003824(catalytic activity);GO:0003989(acetyl-CoA carboxylase activity);GO:0004075(biotin carboxylase activity);GO:0005515(protein binding);GO:0005524(ATP binding);GO:0005737(cytoplasm);GO:0005739(mitochondrion);GO:0005829(cytosol);GO:0006084(acetyl-CoA metabolic process);GO:0006629(lipid metabolic proce…	00061(Fatty acid biosynthesis);00620(Pyruvate metabolism);00640(Propanoate metabolism);04152(AMPK signaling pathway);04910(Insulin signaling pathway);04922(Glucagon signaling pathway);04922(Glucagon signaling pathway)	K11262	2.1.3.15;6.3.4.14;EC:6.4.1.2	acetyl-Coenzyme A carboxylase alpha [Source:MGI Symbol;Acc:MGI:108451]	2.25158	2.69238	1.70966	4.75203	3.70898	1.72863	0.652979	-0.614891	0.353835	0.959371	down	no
MSTRG.24715	Acacb	ENSMUST00000031583;ENSMUST00000142489;ENSMUST00000146841;ENSMUST00000143276;ENSMUST00000102582	GO:0000166(nucleotide binding);GO:0003824(catalytic activity);GO:0003989(acetyl-CoA carboxylase activity);GO:0004075(biotin carboxylase activity);GO:0005524(ATP binding);GO:0005634(nucleus);GO:0005739(mitochondrion);GO:0006084(acetyl-CoA metabolic process);GO:0006629(lipid metabolic process);GO:0006631(fatty acid metabolic process);GO:0006633(fatty acid biosynthetic process);GO:0008152(metabolic …	00061(Fatty acid biosynthesis);00620(Pyruvate metabolism);00640(Propanoate metabolism);04152(AMPK signaling pathway);04910(Insulin signaling pathway);04920(Adipocytokine signaling pathway);04922(Glucagon signaling pathway);04931(Insulin resistance);04931(Insulin resistance)	K01946	2.1.3.15;6.3.4.14;EC:6.4.1.2	acetyl-Coenzyme A carboxylase beta [Source:MGI Symbol;Acc:MGI:2140940]	132.197	160.4	107.849	45.5023	131.073	67.1894	1.64276	0.716119	0.0797778	0.821137	up	no
MSTRG.24889	Acad12;Acad10	ENSMUST00000111776;ENSMUST00000133775;ENSMUST00000031412;ENSMUST00000041252;ENSMUST00000137789;ENSMUST00000131338;ENSMUST00000143187;ENSMUST00000137231	GO:0005739(mitochondrion);GO:0016491(oxidoreductase activity);GO:0016627(oxidoreductase activity, acting on the CH-CH group of donors);GO:0050660(flavin adenine dinucleotide binding);GO:0055114(oxidation-reduction process);GO:0016787(hydrolase activity);GO:0055114(oxidation-reduction process)	NA	K11729	NA	acyl-Coenzyme A dehydrogenase family, member 12 [Source:MGI Symbol;Acc:MGI:2443320];acyl-Coenzyme A dehydrogenase family, member 10 [Source:MGI Symbol;Acc:MGI:1919235]	3.93281	1.32316	3.20081	2.77998	3.05541	2.32298	1.03658	0.0518261	0.705112	0.988855	up	no
MSTRG.31783	Acad8	ENSMUST00000129490;ENSMUST00000060513;ENSMUST00000120367;ENSMUST00000138102;ENSMUST00000128923;ENSMUST00000151075	GO:0003995(acyl-CoA dehydrogenase activity);GO:0006629(lipid metabolic process);GO:0016491(oxidoreductase activity);GO:0016627(oxidoreductase activity, acting on the CH-CH group of donors);GO:0050660(flavin adenine dinucleotide binding);GO:0055114(oxidation-reduction process);GO:0055114(oxidation-reduction process)	00280(Valine, leucine and isoleucine degradation);00280(Valine, leucine and isoleucine degradation)	K11538	EC:1.3.99.-	acyl-Coenzyme A dehydrogenase family, member 8 [Source:MGI Symbol;Acc:MGI:1914198]	3.72395	2.97932	3.49243	4.14835	3.61135	4.61153	0.824147	-0.279026	0.766178	0.988855	down	no
MSTRG.19586	Acad9	ENSMUST00000198050;ENSMUST00000195896;ENSMUST00000011492;ENSMUST00000198987;ENSMUST00000196535;ENSMUST00000197588;ENSMUST00000197344;ENSMUST00000199193;ENSMUST00000196395	GO:0000062(fatty-acyl-CoA binding);GO:0001676(long-chain fatty acid metabolic process);GO:0003995(acyl-CoA dehydrogenase activity);GO:0004466(long-chain-acyl-CoA dehydrogenase activity);GO:0005634(nucleus);GO:0005739(mitochondrion);GO:0016491(oxidoreductase activity);GO:0016627(oxidoreductase activity, acting on the CH-CH group of donors);GO:0017099(very-long-chain-acyl-CoA dehydrogenase activity…	NA	K15980	EC:1.3.99.-	acyl-Coenzyme A dehydrogenase family, member 9 [Source:MGI Symbol;Acc:MGI:1914272]	1.83038	1.57376	1.73133	2.72082	1.86293	2.61619	0.713263	-0.487493	0.436171	0.969465	down	no
MSTRG.794	Acadl	ENSMUST00000027153;ENSMUST00000139208	GO:0000062(fatty-acyl-CoA binding);GO:0003995(acyl-CoA dehydrogenase activity);GO:0004466(long-chain-acyl-CoA dehydrogenase activity);GO:0005739(mitochondrion);GO:0005759(mitochondrial matrix);GO:0016491(oxidoreductase activity);GO:0016627(oxidoreductase activity, acting on the CH-CH group of donors);GO:0031966(mitochondrial membrane);GO:0033539(fatty acid beta-oxidation using acyl-CoA dehydrogen…	00071(Fatty acid degradation);03320(PPAR signaling pathway);03320(PPAR signaling pathway)	K00255	EC:1.3.8.8	acyl-Coenzyme A dehydrogenase, long-chain [Source:MGI Symbol;Acc:MGI:87866]	205.217	166.982	148.036	87.8352	193.895	139.123	1.23614	0.305845	0.320644	0.954448	up	no
MSTRG.21147	Acadm	ENSMUST00000137161;ENSMUST00000196688;ENSMUST00000135724;ENSMUST00000156310;ENSMUST00000072697;ENSMUST00000199342;ENSMUST00000130713;ENSMUST00000150070;ENSMUST00000196188;ENSMUST00000200250	GO:0000062(fatty-acyl-CoA binding);GO:0001889(liver development);GO:0003995(acyl-CoA dehydrogenase activity);GO:0005739(mitochondrion);GO:0005759(mitochondrial matrix);GO:0005978(glycogen biosynthetic process);GO:0006082(organic acid metabolic process);GO:0006111(regulation of gluconeogenesis);GO:0006629(lipid metabolic process);GO:0006631(fatty acid metabolic process);GO:0006635(fatty acid beta-…	00071(Fatty acid degradation);00280(Valine, leucine and isoleucine degradation);00410(beta-Alanine metabolism);00640(Propanoate metabolism);03320(PPAR signaling pathway);03320(PPAR signaling pathway)	K00249	EC:1.3.8.7	acyl-Coenzyme A dehydrogenase, medium chain [Source:MGI Symbol;Acc:MGI:87867]	45.6607	16.4732	29.4043	32.7735	28.3799	44.0811	0.869849	-0.201162	0.867766	0.993036	down	no
MSTRG.24744	Acads	ENSMUST00000131726;ENSMUST00000031524;ENSMUST00000141142	GO:0000062(fatty-acyl-CoA binding);GO:0003995(acyl-CoA dehydrogenase activity);GO:0004085(butyryl-CoA dehydrogenase activity);GO:0005654(nucleoplasm);GO:0005739(mitochondrion);GO:0005759(mitochondrial matrix);GO:0006629(lipid metabolic process);GO:0006631(fatty acid metabolic process);GO:0016491(oxidoreductase activity);GO:0016627(oxidoreductase activity, acting on the CH-CH group of donors);GO:0…	00071(Fatty acid degradation);00280(Valine, leucine and isoleucine degradation);00650(Butanoate metabolism);00650(Butanoate metabolism)	K00248	EC:1.3.8.1	acyl-Coenzyme A dehydrogenase, short chain [Source:MGI Symbol;Acc:MGI:87868]	21.9524	12.6881	10.4945	19.485	16.2863	25.0789	0.74174	-0.431014	0.504424	0.975813	down	no
MSTRG.29668	Acadsb	ENSMUST00000015829;ENSMUST00000117518;ENSMUST00000156261;ENSMUST00000135633;ENSMUST00000151995;ENSMUST00000133277;ENSMUST00000136612	GO:0003995(acyl-CoA dehydrogenase activity);GO:0005739(mitochondrion);GO:0005759(mitochondrial matrix);GO:0006629(lipid metabolic process);GO:0006631(fatty acid metabolic process);GO:0006637(acyl-CoA metabolic process);GO:0009055(electron transfer activity);GO:0016020(membrane);GO:0016021(integral component of membrane);GO:0016491(oxidoreductase activity);GO:0016627(oxidoreductase activity, actin…	00071(Fatty acid degradation);00280(Valine, leucine and isoleucine degradation);00280(Valine, leucine and isoleucine degradation)	K09478	EC:1.3.99.12	acyl-Coenzyme A dehydrogenase, short/branched chain [Source:MGI Symbol;Acc:MGI:1914135]	11.706	10.5156	8.36112	7.46752	7.43558	6.91218	1.40189	0.487377	0.125954	0.873792	up	no
MSTRG.5037	Acadvl	ENSMUST00000137187;ENSMUST00000134516;ENSMUST00000156733;ENSMUST00000146129;ENSMUST00000102574;ENSMUST00000145478;ENSMUST00000018718	GO:0000062(fatty-acyl-CoA binding);GO:0001659(temperature homeostasis);GO:0003995(acyl-CoA dehydrogenase activity);GO:0004466(long-chain-acyl-CoA dehydrogenase activity);GO:0005634(nucleus);GO:0005730(nucleolus);GO:0005739(mitochondrion);GO:0005743(mitochondrial inner membrane);GO:0005829(cytosol);GO:0006629(lipid metabolic process);GO:0006631(fatty acid metabolic process);GO:0006635(fatty acid b…	00071(Fatty acid degradation);00071(Fatty acid degradation)	K09479	EC:1.3.8.9	acyl-Coenzyme A dehydrogenase, very long chain [Source:MGI Symbol;Acc:MGI:895149]	100.895	94.7819	65.652	71.9438	118.326	98.0506	0.906384	-0.141806	0.965808	1	down	no
ENSMUSG00000030607	Acan	ENSMUST00000032835	GO:0001501(skeletal system development);GO:0001502(cartilage condensation);GO:0002063(chondrocyte development);GO:0005509(calcium ion binding);GO:0005515(protein binding);GO:0005540(hyaluronic acid binding);GO:0005576(extracellular region);GO:0005604(basement membrane);GO:0005615(extracellular space);GO:0007155(cell adhesion);GO:0007417(central nervous system development);GO:0007507(heart develop…	NA	K06792	NA	aggrecan [Source:MGI Symbol;Acc:MGI:99602]	0	0.0238572	0.0102127	0.0357007	0	0	0.954322	-0.0674515	1	1	down	no
ENSMUSG00000001588	Acap1	ENSMUST00000108622;ENSMUST00000001631;ENSMUST00000148037;ENSMUST00000127238	GO:0003674(molecular_function);GO:0005096(GTPase activator activity);GO:0005515(protein binding);GO:0005768(endosome);GO:0006629(lipid metabolic process);GO:0007165(signal transduction);GO:0008150(biological_process);GO:0016020(membrane);GO:0016042(lipid catabolic process);GO:0016787(hydrolase activity);GO:0043547(positive regulation of GTPase activity);GO:0046872(metal ion binding);GO:0055038(re…	04144(Endocytosis);04144(Endocytosis)	K12489	NA	ArfGAP with coiled-coil, ankyrin repeat and PH domains 1 [Source:MGI Symbol;Acc:MGI:2388270]	0.0640252	0.0387595	0.0846954	0.0958304	0.0813072	0.0785107	0.733352	-0.447423	1	1	down	no
MSTRG.12314	Acap2	ENSMUST00000230698;ENSMUST00000231125;ENSMUST00000230614;ENSMUST00000230839;ENSMUST00000229010	GO:0001726(ruffle);GO:0005096(GTPase activator activity);GO:0005515(protein binding);GO:0005768(endosome);GO:0010008(endosome membrane);GO:0016020(membrane);GO:0017137(Rab GTPase binding);GO:0030029(actin filament-based process);GO:0032456(endocytic recycling);GO:0043547(positive regulation of GTPase activity);GO:0046872(metal ion binding);GO:0080025(phosphatidylinositol-3,5-bisphosphate binding)…	04144(Endocytosis);04144(Endocytosis)	K12489	NA	ArfGAP with coiled-coil, ankyrin repeat and PH domains 2 [Source:MGI Symbol;Acc:MGI:1925868]	2.60728	2.46264	2.48476	2.90069	4.43908	2.69015	0.753215	-0.408867	0.558019	0.98083	down	no
MSTRG.23261	Acap3	ENSMUST00000105584;ENSMUST00000131168;ENSMUST00000137726;ENSMUST00000140855;ENSMUST00000145654;ENSMUST00000140902;ENSMUST00000131372;ENSMUST00000126582	GO:0001764(neuron migration);GO:0005096(GTPase activator activity);GO:0005515(protein binding);GO:0010975(regulation of neuron projection development);GO:0030426(growth cone);GO:0043547(positive regulation of GTPase activity);GO:0046872(metal ion binding);GO:0046872(metal ion binding)	04144(Endocytosis);04144(Endocytosis)	K12489	NA	ArfGAP with coiled-coil, ankyrin repeat and PH domains 3 [Source:MGI Symbol;Acc:MGI:2153589]	1.21838	0.73024	1.21467	1.63309	1.31835	1.60727	0.693901	-0.527198	0.427732	0.968538	down	no
MSTRG.32394	Acat1	ENSMUST00000169317;ENSMUST00000034547;ENSMUST00000167130	GO:0001889(liver development);GO:0003824(catalytic activity);GO:0003985(acetyl-CoA C-acetyltransferase activity);GO:0003988(acetyl-CoA C-acyltransferase activity);GO:0005739(mitochondrion);GO:0005743(mitochondrial inner membrane);GO:0005759(mitochondrial matrix);GO:0006085(acetyl-CoA biosynthetic process);GO:0006550(isoleucine catabolic process);GO:0006635(fatty acid beta-oxidation);GO:0007420(br…	00071(Fatty acid degradation);00072(Synthesis and degradation of ketone bodies);00280(Valine, leucine and isoleucine degradation);00310(Lysine degradation);00380(Tryptophan metabolism);00620(Pyruvate metabolism);00630(Glyoxylate and dicarboxylate metabolism);00640(Propanoate metabolism);00650(Butanoate metabolism);00900(Terpenoid backbone biosynthesis);00900(Terpenoid backbone biosynthesis)	K00626	EC:2.3.1.9	acetyl-Coenzyme A acetyltransferase 1 [Source:MGI Symbol;Acc:MGI:87870]	18.2886	10.7555	12.2384	13.5561	14.0432	17.6969	0.911388	-0.133862	0.987466	1	down	no
MSTRG.13084	Acat2;Acat3	ENSMUST00000007005;ENSMUST00000160378;ENSMUST00000159697	GO:0003824(catalytic activity);GO:0003985(acetyl-CoA C-acetyltransferase activity);GO:0003988(acetyl-CoA C-acyltransferase activity);GO:0005634(nucleus);GO:0005730(nucleolus);GO:0005737(cytoplasm);GO:0005739(mitochondrion);GO:0005829(cytosol);GO:0006635(fatty acid beta-oxidation);GO:0016740(transferase activity);GO:0016746(transferase activity, transferring acyl groups);GO:0016747(transferase act…	00071(Fatty acid degradation);00072(Synthesis and degradation of ketone bodies);00280(Valine, leucine and isoleucine degradation);00310(Lysine degradation);00380(Tryptophan metabolism);00620(Pyruvate metabolism);00630(Glyoxylate and dicarboxylate metabolism);00640(Propanoate metabolism);00650(Butanoate metabolism);00900(Terpenoid backbone biosynthesis);04975(Fat digestion and absorption);04975(Fa…	K00626	EC:2.3.1.9	acetyl-Coenzyme A acetyltransferase 2 [Source:MGI Symbol;Acc:MGI:87871];acetyl-Coenzyme A acetyltransferase 3 [Source:MGI Symbol;Acc:MGI:109182]	0.597169	0.327258	0.394691	1.047	0.423848	1.09405	0.514296	-0.95933	0.166489	0.894308	down	no
MSTRG.2190	Acbd3	ENSMUST00000027780;ENSMUST00000192420	GO:0000062(fatty-acyl-CoA binding);GO:0000139(Golgi membrane);GO:0005794(Golgi apparatus);GO:0034237(protein kinase A regulatory subunit binding);GO:0034237(protein kinase A regulatory subunit binding)	NA	NA	NA	acyl-Coenzyme A binding domain containing 3 [Source:MGI Symbol;Acc:MGI:2181074]	3.19616	3.72303	2.10595	1.85331	3.59689	2.12943	1.19071	0.251822	0.359569	0.959371	up	no
MSTRG.5858	Acbd4	ENSMUST00000162338;ENSMUST00000150780;ENSMUST00000107040;ENSMUST00000092559;ENSMUST00000142630;ENSMUST00000129870;ENSMUST00000124965;ENSMUST00000024492;ENSMUST00000161013;ENSMUST00000146176;ENSMUST00000130749;ENSMUST00000134884	GO:0000062(fatty-acyl-CoA binding);GO:0003674(molecular_function);GO:0005575(cellular_component);GO:0008150(biological_process);GO:0016020(membrane);GO:0016021(integral component of membrane);GO:0016021(integral component of membrane)	NA	NA	NA	acyl-Coenzyme A binding domain containing 4 [Source:MGI Symbol;Acc:MGI:1914381]	4.70553	2.01915	3.86067	3.37796	3.35238	2.85735	1.10406	0.142816	0.569185	0.981636	up	no
MSTRG.16926	Acbd5	ENSMUST00000114523;ENSMUST00000227489;ENSMUST00000028121;ENSMUST00000227809;ENSMUST00000114529;ENSMUST00000114526;ENSMUST00000228050;ENSMUST00000226252;ENSMUST00000228891;ENSMUST00000144088;ENSMUST00000227663;ENSMUST00000228778;ENSMUST00000226938;ENSMUST00000227612;ENSMUST00000226571	GO:0000062(fatty-acyl-CoA binding);GO:0003674(molecular_function);GO:0005634(nucleus);GO:0005654(nucleoplasm);GO:0005777(peroxisome);GO:0005778(peroxisomal membrane);GO:0006914(autophagy);GO:0008289(lipid binding);GO:0016020(membrane);GO:0016021(integral component of membrane);GO:0030242(autophagy of peroxisome);GO:0030242(autophagy of peroxisome)	NA	NA	NA	acyl-Coenzyme A binding domain containing 5 [Source:MGI Symbol;Acc:MGI:1921409]	2.04097	2.29794	1.60222	1.44817	2.70283	1.29582	1.09075	0.125324	0.525337	0.978505	up	no
MSTRG.1701	Acbd6	ENSMUST00000035560;ENSMUST00000097529;ENSMUST00000080138;ENSMUST00000194476;ENSMUST00000159339	GO:0000062(fatty-acyl-CoA binding);GO:0003674(molecular_function);GO:0005515(protein binding);GO:0005737(cytoplasm);GO:0008150(biological_process);GO:0008289(lipid binding);GO:0008289(lipid binding)	NA	NA	NA	acyl-Coenzyme A binding domain containing 6 [Source:MGI Symbol;Acc:MGI:1919732]	4.0885	4.24805	3.52208	4.4133	3.77448	3.33018	1.02958	0.0420515	0.617641	0.986512	up	no
ENSMUSG00000026644	Acbd7	ENSMUST00000115089;ENSMUST00000228935	GO:0000062(fatty-acyl-CoA binding);GO:0003674(molecular_function);GO:0005575(cellular_component);GO:0008150(biological_process);GO:0008289(lipid binding);GO:0008289(lipid binding)	NA	NA	NA	acyl-Coenzyme A binding domain containing 7 [Source:MGI Symbol;Acc:MGI:1925495]	0.258561	0	0	0.100369	0	0	2.57611	1.36519	1	1	up	no
ENSMUSG00000040272	Accs	ENSMUST00000111246;ENSMUST00000149073;ENSMUST00000041593;ENSMUST00000146436;ENSMUST00000148268;ENSMUST00000140018;ENSMUST00000128719;ENSMUST00000146045	GO:0003824(catalytic activity);GO:0005575(cellular_component);GO:0008150(biological_process);GO:0009058(biosynthetic process);GO:0030170(pyridoxal phosphate binding);GO:0042802(identical protein binding);GO:0042802(identical protein binding)	NA	NA	NA	1-aminocyclopropane-1-carboxylate synthase (non-functional) [Source:MGI Symbol;Acc:MGI:1919717]	0.169134	0.0584801	0.141071	0.290071	0.200245	0.25996	0.4914	-1.02503	0.143341	0.883723	down	no
MSTRG.31177	Acd	ENSMUST00000212687;ENSMUST00000211870;ENSMUST00000212642;ENSMUST00000042608	GO:0000723(telomere maintenance);GO:0000781(chromosome, telomeric region);GO:0000783(nuclear telomere cap complex);GO:0000784(nuclear chromosome, telomeric region);GO:0001501(skeletal system development);GO:0001655(urogenital system development);GO:0003677(DNA binding);GO:0005515(protein binding);GO:0005634(nucleus);GO:0005654(nucleoplasm);GO:0005694(chromosome);GO:0006886(intracellular protein t…	NA	K11114	NA	adrenocortical dysplasia [Source:MGI Symbol;Acc:MGI:87873]	1.96399	1.1247	1.18276	1.6893	1.52528	1.33199	0.93949	-0.0900497	0.928057	0.99994	down	no
MSTRG.5908	Ace	ENSMUST00000001963;ENSMUST00000132280;ENSMUST00000001964	GO:0001822(kidney development);GO:0002446(neutrophil mediated immunity);GO:0003081(regulation of systemic arterial blood pressure by renin-angiotensin);GO:0003084(positive regulation of systemic arterial blood pressure);GO:0003779(actin binding);GO:0004175(endopeptidase activity);GO:0004180(carboxypeptidase activity);GO:0005515(protein binding);GO:0005576(extracellular region);GO:0005615(extracel…	04614(Renin-angiotensin system);04924(Renin secretion);05142(Chagas disease (American trypanosomiasis));05410(Hypertrophic cardiomyopathy (HCM));05410(Hypertrophic cardiomyopathy (HCM))	K01283	EC:3.4.15.1	angiotensin I converting enzyme (peptidyl-dipeptidase A) 1 [Source:MGI Symbol;Acc:MGI:87874]	4.93219	2.97511	4.98192	13.0158	7.7083	12.9769	0.382457	-1.38663	0.00531444	0.368561	down	yes
ENSMUSG00000015405	Ace2	ENSMUST00000112271	GO:0001618(virus receptor activity);GO:0003051(angiotensin-mediated drinking behavior);GO:0003081(regulation of systemic arterial blood pressure by renin-angiotensin);GO:0004175(endopeptidase activity);GO:0004180(carboxypeptidase activity);GO:0004181(metallocarboxypeptidase activity);GO:0005515(protein binding);GO:0005576(extracellular region);GO:0005615(extracellular space);GO:0005737(cytoplasm)…	04614(Renin-angiotensin system);04974(Protein digestion and absorption)	K09708	EC:3.4.17.23	angiotensin I converting enzyme (peptidyl-dipeptidase A) 2 [Source:MGI Symbol;Acc:MGI:1917258]	0.0200043	0.0703597	0.0153981	0.0978976	0.170018	0.0419031	0.341368	-1.5506	1	1	down	no
MSTRG.21938	Acer2	ENSMUST00000045224;ENSMUST00000084433;ENSMUST00000135874;ENSMUST00000128712	GO:0000139(Golgi membrane);GO:0001953(negative regulation of cell-matrix adhesion);GO:0005794(Golgi apparatus);GO:0006629(lipid metabolic process);GO:0006665(sphingolipid metabolic process);GO:0006672(ceramide metabolic process);GO:0006919(activation of cysteine-type endopeptidase activity involved in apoptotic process);GO:0006974(cellular response to DNA damage stimulus);GO:0008284(positive regu…	00600(Sphingolipid metabolism);04071(Sphingolipid signaling pathway);04071(Sphingolipid signaling pathway)	K01441	EC:3.5.1.23	alkaline ceramidase 2 [Source:MGI Symbol;Acc:MGI:1920932]	1.38461	2.09723	0.957295	0.683214	2.51071	0.970368	1.066	0.0922076	0.628627	0.987709	up	no
ENSMUSG00000030760	Acer3	ENSMUST00000033020;ENSMUST00000137899;ENSMUST00000151258;ENSMUST00000206182	GO:0000139(Golgi membrane);GO:0005509(calcium ion binding);GO:0005783(endoplasmic reticulum);GO:0005789(endoplasmic reticulum membrane);GO:0005794(Golgi apparatus);GO:0006629(lipid metabolic process);GO:0006665(sphingolipid metabolic process);GO:0006672(ceramide metabolic process);GO:0006954(inflammatory response);GO:0008270(zinc ion binding);GO:0008284(positive regulation of cell population prol…	00600(Sphingolipid metabolism);00600(Sphingolipid metabolism)	K04711	EC:3.5.1.-	alkaline ceramidase 3 [Source:MGI Symbol;Acc:MGI:1913440]	0.308841	0.290937	0.181789	0.441342	0.44392	0.445697	0.587221	-0.768026	0.238268	0.927957	down	no
MSTRG.25357	Ache;Mir8116	ENSMUST00000150983;ENSMUST00000024099;ENSMUST00000085934;ENSMUST00000184134;ENSMUST00000132191	GO:0001919(regulation of receptor recycling);GO:0002076(osteoblast development);GO:0003990(acetylcholinesterase activity);GO:0004104(cholinesterase activity);GO:0005515(protein binding);GO:0005518(collagen binding);GO:0005576(extracellular region);GO:0005604(basement membrane);GO:0005615(extracellular space);GO:0005635(nuclear envelope);GO:0005737(cytoplasm);GO:0005788(endoplasmic reticulum lumen…	00564(Glycerophospholipid metabolism);04725(Cholinergic synapse);04725(Cholinergic synapse)	NA	NA	acetylcholinesterase [Source:MGI Symbol;Acc:MGI:87876];microRNA 8116 [Source:MGI Symbol;Acc:MGI:5530867]	1.5496	0.0965207	3.94567	8.84587	0.934445	5.06511	0.376668	-1.40864	0.152138	0.883964	down	no
MSTRG.9938	Acin1	ENSMUST00000150371;ENSMUST00000141993;ENSMUST00000167015;ENSMUST00000126166;ENSMUST00000124271;ENSMUST00000111484;ENSMUST00000022793;ENSMUST00000147714;ENSMUST00000141453;ENSMUST00000133706;ENSMUST00000134808;ENSMUST00000129700;ENSMUST00000167495;ENSMUST00000148754;ENSMUST00000151487;ENSMUST00000123875;ENSMUST00000125265;ENSMUST00000132242;ENSMUST00000170299;ENSMUST00000136909;ENSMUST00000152773;…	GO:0003676(nucleic acid binding);GO:0005634(nucleus);GO:0005654(nucleoplasm);GO:0005730(nucleolus);GO:0005829(cytosol);GO:0005886(plasma membrane);GO:0006397(mRNA processing);GO:0006915(apoptotic process);GO:0008380(RNA splicing);GO:0016607(nuclear speck);GO:0030218(erythrocyte differentiation);GO:0030263(apoptotic chromosome condensation);GO:0035145(exon-exon junction complex);GO:0043065(positiv…	03013(RNA transport);03015(mRNA surveillance pathway);03040(Spliceosome);03040(Spliceosome)	K12875	NA	apoptotic chromatin condensation inducer 1 [Source:MGI Symbol;Acc:MGI:1891824]	8.00389	9.13289	6.96182	4.89721	9.11911	6.24238	1.18954	0.250408	0.348644	0.959371	up	no
ENSMUSG00000044534	Ackr2	ENSMUST00000216326;ENSMUST00000050327;ENSMUST00000214340	GO:0004930(G protein-coupled receptor activity);GO:0004950(chemokine receptor activity);GO:0005044(scavenger receptor activity);GO:0005515(protein binding);GO:0005654(nucleoplasm);GO:0005768(endosome);GO:0005769(early endosome);GO:0005829(cytosol);GO:0005884(actin filament);GO:0005886(plasma membrane);GO:0005887(integral component of plasma membrane);GO:0006898(receptor-mediated endocytosis);GO:0…	NA	K04187	NA	atypical chemokine receptor 2 [Source:MGI Symbol;Acc:MGI:1891697]	0.0842645	0.124372	0.16365	0.735055	0.139773	0.537822	0.263537	-1.92392	0.0251073	0.633167	down	yes
MSTRG.1105	Ackr3	ENSMUST00000065587;ENSMUST00000159654	GO:0001525(angiogenesis);GO:0001570(vasculogenesis);GO:0004930(G protein-coupled receptor activity);GO:0005044(scavenger receptor activity);GO:0005634(nucleus);GO:0005737(cytoplasm);GO:0005768(endosome);GO:0005769(early endosome);GO:0005886(plasma membrane);GO:0005905(clathrin-coated pit);GO:0006935(chemotaxis);GO:0006955(immune response);GO:0007155(cell adhesion);GO:0007165(signal transduction);…	04060(Cytokine-cytokine receptor interaction);04060(Cytokine-cytokine receptor interaction)	K04304	NA	atypical chemokine receptor 3 [Source:MGI Symbol;Acc:MGI:109562]	3.94501	3.61749	1.68568	6.86356	4.62369	4.14992	0.591423	-0.757739	0.213288	0.914766	down	no
MSTRG.33123	Ackr4	ENSMUST00000050139;ENSMUST00000188000;ENSMUST00000219146;ENSMUST00000076147	GO:0004930(G protein-coupled receptor activity);GO:0004950(chemokine receptor activity);GO:0005044(scavenger receptor activity);GO:0005768(endosome);GO:0005769(early endosome);GO:0005886(plasma membrane);GO:0006898(receptor-mediated endocytosis);GO:0006935(chemotaxis);GO:0006955(immune response);GO:0007165(signal transduction);GO:0007186(G protein-coupled receptor signaling pathway);GO:0007204(po…	04060(Cytokine-cytokine receptor interaction);04060(Cytokine-cytokine receptor interaction)	K04186	NA	atypical chemokine receptor 4 [Source:MGI Symbol;Acc:MGI:2181676]	0.365164	0.160088	0.167088	0.388424	0.485497	0.474325	0.513512	-0.961531	0.166798	0.894308	down	no
MSTRG.5730	Acly	ENSMUST00000107389;ENSMUST00000165111;ENSMUST00000007131;ENSMUST00000152969;ENSMUST00000154151;ENSMUST00000154888;ENSMUST00000107385	GO:0000166(nucleotide binding);GO:0003824(catalytic activity);GO:0003878(ATP citrate synthase activity);GO:0005515(protein binding);GO:0005524(ATP binding);GO:0005654(nucleoplasm);GO:0005737(cytoplasm);GO:0005739(mitochondrion);GO:0005829(cytosol);GO:0005886(plasma membrane);GO:0006084(acetyl-CoA metabolic process);GO:0006085(acetyl-CoA biosynthetic process);GO:0006101(citrate metabolic process);…	00020(Citrate cycle (TCA cycle));00020(Citrate cycle (TCA cycle))	K01648	EC:2.3.3.8	ATP citrate lyase [Source:MGI Symbol;Acc:MGI:103251]	2.80296	3.40485	2.54647	12.6682	4.02096	4.40885	0.414934	-1.26905	0.0303337	0.657089	down	yes
MSTRG.1370	Acmsd	ENSMUST00000038006	GO:0001760(aminocarboxymuconate-semialdehyde decarboxylase activity);GO:0005737(cytoplasm);GO:0005829(cytosol);GO:0006569(tryptophan catabolic process);GO:0007568(aging);GO:0008270(zinc ion binding);GO:0016787(hydrolase activity);GO:0016829(lyase activity);GO:0016831(carboxy-lyase activity);GO:0019748(secondary metabolic process);GO:0046872(metal ion binding);GO:0046874(quinolinate metabolic proc…	00380(Tryptophan metabolism)	K03392	EC:4.1.1.45	amino carboxymuconate semialdehyde decarboxylase [Source:MGI Symbol;Acc:MGI:2386323]	0.0337144	0.194605	0	0.0539475	0	0.0449471	2.30871	1.20709	1	1	up	no
MSTRG.21401	Aco1	ENSMUST00000102973;ENSMUST00000135787;ENSMUST00000152911;ENSMUST00000142360	GO:0003723(RNA binding);GO:0003994(aconitate hydratase activity);GO:0005737(cytoplasm);GO:0005739(mitochondrion);GO:0005783(endoplasmic reticulum);GO:0005794(Golgi apparatus);GO:0005829(cytosol);GO:0006099(tricarboxylic acid cycle);GO:0006101(citrate metabolic process);GO:0006417(regulation of translation);GO:0006879(cellular iron ion homeostasis);GO:0009791(post-embryonic development);GO:0010040…	00020(Citrate cycle (TCA cycle));00630(Glyoxylate and dicarboxylate metabolism);00630(Glyoxylate and dicarboxylate metabolism)	K01681	EC:4.2.1.3	aconitase 1 [Source:MGI Symbol;Acc:MGI:87879]	2.96679	2.41729	3.49595	5.76246	3.95351	4.24617	0.636007	-0.652885	0.244772	0.929384	down	no
MSTRG.11442	Aco2	ENSMUST00000229068;ENSMUST00000135198;ENSMUST00000231075;ENSMUST00000023116;ENSMUST00000144324;ENSMUST00000126352;ENSMUST00000155704;ENSMUST00000157003;ENSMUST00000231091	GO:0001889(liver development);GO:0003994(aconitate hydratase activity);GO:0005506(iron ion binding);GO:0005739(mitochondrion);GO:0005829(cytosol);GO:0006099(tricarboxylic acid cycle);GO:0006101(citrate metabolic process);GO:0006102(isocitrate metabolic process);GO:0016829(lyase activity);GO:0035900(response to isolation stress);GO:0043209(myelin sheath);GO:0046872(metal ion binding);GO:0051536(ir…	00020(Citrate cycle (TCA cycle));00630(Glyoxylate and dicarboxylate metabolism);00630(Glyoxylate and dicarboxylate metabolism)	K01681	EC:4.2.1.3	aconitase 2, mitochondrial [Source:MGI Symbol;Acc:MGI:87880]	271.119	219.743	217.152	273.418	316.068	315.702	0.782173	-0.35444	0.642801	0.987825	down	no
ENSMUSG00000022126	Acod1	ENSMUST00000022722	GO:0002760(positive regulation of antimicrobial humoral response);GO:0006952(defense response);GO:0016829(lyase activity);GO:0047613(aconitate decarboxylase activity);GO:0071222(cellular response to lipopolysaccharide);GO:0072573(tolerance induction to lipopolysaccharide)	NA	K17724	EC:4.1.1.6	aconitate decarboxylase 1 [Source:MGI Symbol;Acc:MGI:103206]	0	0	0	0	0.023118	0	-inf	-inf	1	1	down	no
MSTRG.7243	Acot1;Acot2;Acot4;Acot3	ENSMUST00000168120;ENSMUST00000021649;ENSMUST00000021652;ENSMUST00000222591;ENSMUST00000222862;ENSMUST00000220901;ENSMUST00000128162;ENSMUST00000021653	GO:0001676(long-chain fatty acid metabolic process);GO:0005737(cytoplasm);GO:0005739(mitochondrion);GO:0005829(cytosol);GO:0006631(fatty acid metabolic process);GO:0006637(acyl-CoA metabolic process);GO:0010667(negative regulation of cardiac muscle cell apoptotic process);GO:0016290(palmitoyl-CoA hydrolase activity);GO:0016787(hydrolase activity);GO:0016790(thiolester hydrolase activity);GO:00476…	00062(Fatty acid elongation);01040(Biosynthesis of unsaturated fatty acids);04913(Ovarian steroidogenesis);01040(Biosynthesis of unsaturated fatty acids)	K01068	EC:3.1.2.2	acyl-CoA thioesterase 1 [Source:MGI Symbol;Acc:MGI:1349396];acyl-CoA thioesterase 2 [Source:MGI Symbol;Acc:MGI:2159605];acyl-CoA thioesterase 4 [Source:MGI Symbol;Acc:MGI:2159621];acyl-CoA thioesterase 3 [Source:MGI Symbol;Acc:MGI:2159619]	23.5433	29.0237	5.43892	0.632061	12.5264	0.668725	4.19507	2.06869	0.0195027	0.605711	up	yes
ENSMUSG00000047565	Acot10	ENSMUST00000052910	GO:0005739(mitochondrion);GO:0006637(acyl-CoA metabolic process);GO:0016787(hydrolase activity);GO:0047617(acyl-CoA hydrolase activity);GO:0052689(carboxylic ester hydrolase activity)	NA	NA	NA	acyl-CoA thioesterase 10 [Source:MGI Symbol;Acc:MGI:1928940]	0.0915	0.021565	0	0.016813	0.039593	0	2.00449	1.00323	1	1	up	no
MSTRG.22199	Acot11	ENSMUST00000102762;ENSMUST00000144809;ENSMUST00000140541;ENSMUST00000145061	GO:0000062(fatty-acyl-CoA binding);GO:0005737(cytoplasm);GO:0005759(mitochondrial matrix);GO:0005829(cytosol);GO:0006631(fatty acid metabolic process);GO:0006637(acyl-CoA metabolic process);GO:0008289(lipid binding);GO:0009266(response to temperature stimulus);GO:0009409(response to cold);GO:0016290(palmitoyl-CoA hydrolase activity);GO:0016787(hydrolase activity);GO:0016790(thiolester hydrolase a…	NA	K12417	EC:3.1.2.-	acyl-CoA thioesterase 11 [Source:MGI Symbol;Acc:MGI:1913736]	1.7063	0.295333	1.86809	2.18454	1.57889	2.93268	0.577906	-0.791092	0.248868	0.93032	down	no
MSTRG.8837	Acot12	ENSMUST00000022120	GO:0000062(fatty-acyl-CoA binding);GO:0003986(acetyl-CoA hydrolase activity);GO:0005524(ATP binding);GO:0005737(cytoplasm);GO:0005829(cytosol);GO:0006084(acetyl-CoA metabolic process);GO:0006090(pyruvate metabolic process);GO:0006629(lipid metabolic process);GO:0006631(fatty acid metabolic process);GO:0006637(acyl-CoA metabolic process);GO:0008289(lipid binding);GO:0016290(palmitoyl-CoA hydrolase…	00620(Pyruvate metabolism)	K01067	EC:3.1.2.1	acyl-CoA thioesterase 12 [Source:MGI Symbol;Acc:MGI:1921406]	0	0	0.0183053	0	0	0	inf	inf	1	1	up	no
MSTRG.7999	Acot13	ENSMUST00000006900;ENSMUST00000224839	GO:0005634(nucleus);GO:0005737(cytoplasm);GO:0005739(mitochondrion);GO:0005819(spindle);GO:0005829(cytosol);GO:0005856(cytoskeleton);GO:0016787(hydrolase activity);GO:0047617(acyl-CoA hydrolase activity);GO:0051289(protein homotetramerization);GO:0120163(negative regulation of cold-induced thermogenesis);GO:0120163(negative regulation of cold-induced thermogenesis)	NA	K17362	EC:3.1.2.-	acyl-CoA thioesterase 13 [Source:MGI Symbol;Acc:MGI:1914084]	22.6696	12.3494	20.2244	33.1924	19.5927	48.4609	0.545635	-0.873992	0.115009	0.865666	down	no
MSTRG.7246	Acot5	ENSMUST00000046422	GO:0000038(very long-chain fatty acid metabolic process);GO:0001676(long-chain fatty acid metabolic process);GO:0005777(peroxisome);GO:0005829(cytosol);GO:0006631(fatty acid metabolic process);GO:0006637(acyl-CoA metabolic process);GO:0016290(palmitoyl-CoA hydrolase activity);GO:0016787(hydrolase activity);GO:0016790(thiolester hydrolase activity);GO:0032788(saturated monocarboxylic acid metaboli…	00062(Fatty acid elongation);01040(Biosynthesis of unsaturated fatty acids)	K01068	EC:3.1.2.2	acyl-CoA thioesterase 5 [Source:MGI Symbol;Acc:MGI:2384969]	0	0.382713	0	0	0	0	inf	inf	1	1	up	no
MSTRG.7248	Acot6	ENSMUST00000056822;ENSMUST00000222921	GO:0005777(peroxisome);GO:0006631(fatty acid metabolic process);GO:0006637(acyl-CoA metabolic process);GO:0016787(hydrolase activity);GO:0016790(thiolester hydrolase activity);GO:0047617(acyl-CoA hydrolase activity);GO:0052689(carboxylic ester hydrolase activity);GO:0052689(carboxylic ester hydrolase activity)	NA	K11993	EC:3.1.2.-	acyl-CoA thioesterase 6 [Source:MGI Symbol;Acc:MGI:1921287]	0.659557	0.759674	0.448925	0.739505	0.529816	0.633421	0.981823	-0.0264655	0.789482	0.991336	down	no
MSTRG.23171	Acot7	ENSMUST00000075363;ENSMUST00000105652;ENSMUST00000124548;ENSMUST00000144733;ENSMUST00000167926;ENSMUST00000030779	GO:0000062(fatty-acyl-CoA binding);GO:0005654(nucleoplasm);GO:0005737(cytoplasm);GO:0005829(cytosol);GO:0006637(acyl-CoA metabolic process);GO:0009062(fatty acid catabolic process);GO:0015937(coenzyme A biosynthetic process);GO:0016290(palmitoyl-CoA hydrolase activity);GO:0016787(hydrolase activity);GO:0016790(thiolester hydrolase activity);GO:0036042(long-chain fatty acyl-CoA binding);GO:0036114…	00062(Fatty acid elongation);01040(Biosynthesis of unsaturated fatty acids);01040(Biosynthesis of unsaturated fatty acids)	K17360	EC:3.1.2.2	acyl-CoA thioesterase 7 [Source:MGI Symbol;Acc:MGI:1917275]	4.53596	2.87173	4.6656	7.6235	3.80146	6.11441	0.688354	-0.538778	0.395254	0.965216	down	no
MSTRG.18953	Acot8	ENSMUST00000103094;ENSMUST00000133053;ENSMUST00000134611;ENSMUST00000136767	GO:0005102(signaling receptor binding);GO:0005737(cytoplasm);GO:0005739(mitochondrion);GO:0005777(peroxisome);GO:0005782(peroxisomal matrix);GO:0006637(acyl-CoA metabolic process);GO:0007031(peroxisome organization);GO:0009062(fatty acid catabolic process);GO:0016290(palmitoyl-CoA hydrolase activity);GO:0016559(peroxisome fission);GO:0016787(hydrolase activity);GO:0033882(choloyl-CoA hydrolase ac…	00120(Primary bile acid biosynthesis);04146(Peroxisome);04146(Peroxisome)	K11992	EC:3.1.2.27	acyl-CoA thioesterase 8 [Source:MGI Symbol;Acc:MGI:2158201]	1.54852	1.30338	1.76493	2.31764	1.46331	2.57605	0.726259	-0.461444	0.585395	0.983641	down	no
MSTRG.34441	Acot9	ENSMUST00000026324;ENSMUST00000131332;ENSMUST00000126200;ENSMUST00000134662	GO:0003986(acetyl-CoA hydrolase activity);GO:0005515(protein binding);GO:0005739(mitochondrion);GO:0006637(acyl-CoA metabolic process);GO:0016787(hydrolase activity);GO:0047617(acyl-CoA hydrolase activity);GO:0052689(carboxylic ester hydrolase activity);GO:0052689(carboxylic ester hydrolase activity)	NA	K17361	EC:3.1.2.-	acyl-CoA thioesterase 9 [Source:MGI Symbol;Acc:MGI:1928939]	6.77928	6.35232	5.42384	6.84138	6.41848	5.25226	1.00234	0.0033719	0.706137	0.988855	up	no
MSTRG.6107	Acox1	ENSMUST00000130229;ENSMUST00000066587;ENSMUST00000124684;ENSMUST00000072948;ENSMUST00000148601;ENSMUST00000150549;ENSMUST00000128793	GO:0000038(very long-chain fatty acid metabolic process);GO:0003997(acyl-CoA oxidase activity);GO:0005102(signaling receptor binding);GO:0005504(fatty acid binding);GO:0005634(nucleus);GO:0005654(nucleoplasm);GO:0005730(nucleolus);GO:0005737(cytoplasm);GO:0005739(mitochondrion);GO:0005777(peroxisome);GO:0005778(peroxisomal membrane);GO:0005829(cytosol);GO:0005886(plasma membrane);GO:0006091(gener…	00071(Fatty acid degradation);00592(alpha-Linolenic acid metabolism);01040(Biosynthesis of unsaturated fatty acids);03320(PPAR signaling pathway);04024(cAMP signaling pathway);04146(Peroxisome);04146(Peroxisome)	NA	NA	acyl-Coenzyme A oxidase 1, palmitoyl [Source:MGI Symbol;Acc:MGI:1330812]	62.9825	73.9692	47.8523	31.0399	57.8137	41.603	1.41659	0.502426	0.147356	0.883964	up	no
ENSMUSG00000021751	Acox2	ENSMUST00000164598;ENSMUST00000171175;ENSMUST00000022271;ENSMUST00000164412;ENSMUST00000165169;ENSMUST00000171567	GO:0003997(acyl-CoA oxidase activity);GO:0005102(signaling receptor binding);GO:0005504(fatty acid binding);GO:0005777(peroxisome);GO:0005829(cytosol);GO:0006629(lipid metabolic process);GO:0006631(fatty acid metabolic process);GO:0006635(fatty acid beta-oxidation);GO:0010942(positive regulation of cell death);GO:0016491(oxidoreductase activity);GO:0016627(oxidoreductase activity, acting on the C…	00120(Primary bile acid biosynthesis);03320(PPAR signaling pathway);04146(Peroxisome);04146(Peroxisome)	K10214	EC:1.17.99.3	acyl-Coenzyme A oxidase 2, branched chain [Source:MGI Symbol;Acc:MGI:1934852]	0.502154	0.739876	0.147756	0.0180857	0.681851	0	1.98559	0.989566	0.359767	0.959371	up	no
MSTRG.23776	Acox3	ENSMUST00000202266;ENSMUST00000068947;ENSMUST00000201659;ENSMUST00000114237;ENSMUST00000156125;ENSMUST00000114238;ENSMUST00000127641;ENSMUST00000068563;ENSMUST00000154796;ENSMUST00000201106	GO:0003997(acyl-CoA oxidase activity);GO:0005102(signaling receptor binding);GO:0005504(fatty acid binding);GO:0005739(mitochondrion);GO:0005777(peroxisome);GO:0005782(peroxisomal matrix);GO:0006629(lipid metabolic process);GO:0006631(fatty acid metabolic process);GO:0006635(fatty acid beta-oxidation);GO:0016402(pristanoyl-CoA oxidase activity);GO:0016491(oxidoreductase activity);GO:0016627(oxido…	00071(Fatty acid degradation);00592(alpha-Linolenic acid metabolism);01040(Biosynthesis of unsaturated fatty acids);03320(PPAR signaling pathway);04024(cAMP signaling pathway);04146(Peroxisome);04146(Peroxisome)	K00232	EC:1.3.3.6	acyl-Coenzyme A oxidase 3, pristanoyl [Source:MGI Symbol;Acc:MGI:1933156]	1.72929	1.15735	1.67808	1.6089	1.85248	1.9138	0.849221	-0.235789	0.832981	0.993036	down	no
ENSMUSG00000027380	Acoxl	ENSMUST00000028859	GO:0003997(acyl-CoA oxidase activity);GO:0005504(fatty acid binding);GO:0005777(peroxisome);GO:0006631(fatty acid metabolic process);GO:0006635(fatty acid beta-oxidation);GO:0016491(oxidoreductase activity);GO:0016627(oxidoreductase activity, acting on the CH-CH group of donors);GO:0033540(fatty acid beta-oxidation using acyl-CoA oxidase);GO:0050660(flavin adenine dinucleotide binding);GO:0055088…	NA	NA	NA	acyl-Coenzyme A oxidase-like [Source:MGI Symbol;Acc:MGI:1921371]	0.0266329	0.0753957	0	0	0.0687909	0.0201202	1.14754	0.198539	1	1	up	no
MSTRG.6571	Acp1	ENSMUST00000219697;ENSMUST00000074038;ENSMUST00000062740;ENSMUST00000218696;ENSMUST00000218615	GO:0003993(acid phosphatase activity);GO:0004721(phosphoprotein phosphatase activity);GO:0004725(protein tyrosine phosphatase activity);GO:0004726(non-membrane spanning protein tyrosine phosphatase activity);GO:0005737(cytoplasm);GO:0005829(cytosol);GO:0006470(protein dephosphorylation);GO:0009898(cytoplasmic side of plasma membrane);GO:0016787(hydrolase activity);GO:0016791(phosphatase activity)…	00730(Thiamine metabolism);00740(Riboflavin metabolism);04520(Adherens junction);04520(Adherens junction)	K14394	3.1.3.48;EC:3.1.3.2	acid phosphatase 1, soluble [Source:MGI Symbol;Acc:MGI:87881]	4.80312	4.7953	5.33241	6.56755	6.20822	6.46937	0.775823	-0.3662	0.61712	0.986512	down	no
MSTRG.17919	Acp2	ENSMUST00000124131;ENSMUST00000002172;ENSMUST00000155418;ENSMUST00000127643	GO:0001501(skeletal system development);GO:0001784(phosphotyrosine residue binding);GO:0003993(acid phosphatase activity);GO:0004721(phosphoprotein phosphatase activity);GO:0005764(lysosome);GO:0005765(lysosomal membrane);GO:0006470(protein dephosphorylation);GO:0007040(lysosome organization);GO:0010033(response to organic substance);GO:0016020(membrane);GO:0016021(integral component of membrane)…	00740(Riboflavin metabolism);04142(Lysosome);04142(Lysosome)	K14410	EC:3.1.3.2	acid phosphatase 2, lysosomal [Source:MGI Symbol;Acc:MGI:87882]	4.04317	2.24301	4.2084	4.98586	3.3773	4.24019	0.832681	-0.264163	0.772125	0.989408	down	no
MSTRG.28321	Acp4	ENSMUST00000107945	GO:0003993(acid phosphatase activity);GO:0004725(protein tyrosine phosphatase activity);GO:0005575(cellular_component);GO:0010955(negative regulation of protein processing);GO:0010977(negative regulation of neuron projection development);GO:0016020(membrane);GO:0016021(integral component of membrane);GO:0016787(hydrolase activity);GO:0030971(receptor tyrosine kinase binding);GO:0042476(odontogene…	NA	K19284	EC:3.1.3.2	acid phosphatase 4 [Source:MGI Symbol;Acc:MGI:3644563]	0	0.0690279	0.0764729	0.0107186	0.0276995	0.0917572	1.11773	0.16057	1	1	up	no
MSTRG.31731	Acp5	ENSMUST00000217643;ENSMUST00000069330;ENSMUST00000216684;ENSMUST00000165735	GO:0001503(ossification);GO:0003993(acid phosphatase activity);GO:0005764(lysosome);GO:0008198(ferrous iron binding);GO:0008199(ferric iron binding);GO:0016311(dephosphorylation);GO:0016787(hydrolase activity);GO:0032496(response to lipopolysaccharide);GO:0032691(negative regulation of interleukin-1 beta production);GO:0032695(negative regulation of interleukin-12 production);GO:0032720(negative …	00740(Riboflavin metabolism);04142(Lysosome);04380(Osteoclast differentiation);05323(Rheumatoid arthritis);05323(Rheumatoid arthritis)	NA	NA	acid phosphatase 5, tartrate resistant [Source:MGI Symbol;Acc:MGI:87883]	0.644343	0.12935	0	1.78735	0.247601	0.517735	0.303089	-1.72219	0.14656	0.883964	down	no
MSTRG.20364	Acp6	ENSMUST00000126438;ENSMUST00000133965;ENSMUST00000090759;ENSMUST00000143234;ENSMUST00000199346;ENSMUST00000146143;ENSMUST00000198329;ENSMUST00000139898;ENSMUST00000149900	GO:0002244(hematopoietic progenitor cell differentiation);GO:0003993(acid phosphatase activity);GO:0005737(cytoplasm);GO:0005739(mitochondrion);GO:0006629(lipid metabolic process);GO:0006644(phospholipid metabolic process);GO:0016311(dephosphorylation);GO:0016787(hydrolase activity);GO:0052642(lysophosphatidic acid phosphatase activity);GO:2001311(lysobisphosphatidic acid metabolic process);GO:20…	NA	K14395	EC:3.1.3.2	acid phosphatase 6, lysophosphatidic [Source:MGI Symbol;Acc:MGI:1931010]	2.41648	1.16581	1.84205	2.14918	1.92428	1.95024	0.900499	-0.151204	0.968754	1	down	no
ENSMUSG00000032561	Acpp	ENSMUST00000062723;ENSMUST00000112590	GO:0003993(acid phosphatase activity);GO:0005576(extracellular region);GO:0005615(extracellular space);GO:0005764(lysosome);GO:0005765(lysosomal membrane);GO:0005771(multivesicular body);GO:0005886(plasma membrane);GO:0006144(purine nucleobase metabolic process);GO:0006772(thiamine metabolic process);GO:0008253(5'-nucleotidase activity);GO:0009117(nucleotide metabolic process);GO:0012506(vesicle …	NA	K19283	3.1.3.5;EC:3.1.3.2	acid phosphatase, prostate [Source:MGI Symbol;Acc:MGI:1928480]	0.0213692	0.00904367	0	0	0.0638349	0.0414032	0.288991	-1.7909	1	1	down	no
MSTRG.11574	Acr	ENSMUST00000023295;ENSMUST00000231216	GO:0001669(acrosomal vesicle);GO:0002077(acrosome matrix dispersal);GO:0004040(amidase activity);GO:0004252(serine-type endopeptidase activity);GO:0005515(protein binding);GO:0005537(mannose binding);GO:0005798(Golgi-associated vesicle);GO:0006508(proteolysis);GO:0007190(activation of adenylate cyclase activity);GO:0007338(single fertilization);GO:0007339(binding of sperm to zona pellucida);GO:00…	NA	K01317	EC:3.4.21.10	acrosin prepropeptide [Source:MGI Symbol;Acc:MGI:87884]	0.557923	0.2678	0.626404	0.215157	0.768249	0.68216	0.871851	-0.197847	0.957947	1	down	no
ENSMUSG00000032281	Acsbg1	ENSMUST00000034822	GO:0000038(very long-chain fatty acid metabolic process);GO:0000166(nucleotide binding);GO:0001676(long-chain fatty acid metabolic process);GO:0003824(catalytic activity);GO:0004467(long-chain fatty acid-CoA ligase activity);GO:0005524(ATP binding);GO:0005737(cytoplasm);GO:0006629(lipid metabolic process);GO:0006631(fatty acid metabolic process);GO:0016874(ligase activity);GO:0031410(cytoplasmic …	00061(Fatty acid biosynthesis);00071(Fatty acid degradation);03320(PPAR signaling pathway);04920(Adipocytokine signaling pathway)	K15013	EC:6.2.1.3	acyl-CoA synthetase bubblegum family member 1 [Source:MGI Symbol;Acc:MGI:2385656]	0.108931	0.0292539	0.0334508	0.11367	0.0855593	0.0937111	0.585906	-0.77126	1	1	down	no
MSTRG.5544	Acsf2	ENSMUST00000103164;ENSMUST00000144615;ENSMUST00000155122;ENSMUST00000131808	GO:0000166(nucleotide binding);GO:0003674(molecular_function);GO:0003824(catalytic activity);GO:0005524(ATP binding);GO:0005739(mitochondrion);GO:0006629(lipid metabolic process);GO:0006631(fatty acid metabolic process);GO:0008150(biological_process);GO:0016874(ligase activity);GO:0016874(ligase activity)	NA	K00666	EC:6.2.1.-	acyl-CoA synthetase family member 2 [Source:MGI Symbol;Acc:MGI:2388287]	1.06541	0.832485	0.936121	1.88262	1.3323	0.905164	0.687854	-0.539826	0.467638	0.975309	down	no
MSTRG.31918	Acsf3	ENSMUST00000212903;ENSMUST00000212790;ENSMUST00000212781;ENSMUST00000015160	GO:0000166(nucleotide binding);GO:0003824(catalytic activity);GO:0005524(ATP binding);GO:0005739(mitochondrion);GO:0006629(lipid metabolic process);GO:0006631(fatty acid metabolic process);GO:0006633(fatty acid biosynthetic process);GO:0016874(ligase activity);GO:0016878(acid-thiol ligase activity);GO:0031957(very long-chain fatty acid-CoA ligase activity);GO:0090409(malonyl-CoA synthetase activi…	00280(Valine, leucine and isoleucine degradation);00280(Valine, leucine and isoleucine degradation)	K18660	EC:6.2.1.-	acyl-CoA synthetase family member 3 [Source:MGI Symbol;Acc:MGI:2182591]	2.51007	1.44253	2.20681	3.26243	2.14529	2.92985	0.738755	-0.436833	0.529513	0.978505	down	no
MSTRG.30366	Acsl1	ENSMUST00000110371;ENSMUST00000135955;ENSMUST00000034046;ENSMUST00000110372;ENSMUST00000133161;ENSMUST00000128746;ENSMUST00000211289;ENSMUST00000152423;ENSMUST00000130563;ENSMUST00000211644	GO:0000166(nucleotide binding);GO:0001676(long-chain fatty acid metabolic process);GO:0003824(catalytic activity);GO:0004467(long-chain fatty acid-CoA ligase activity);GO:0005524(ATP binding);GO:0005739(mitochondrion);GO:0005741(mitochondrial outer membrane);GO:0005777(peroxisome);GO:0005778(peroxisomal membrane);GO:0005783(endoplasmic reticulum);GO:0005789(endoplasmic reticulum membrane);GO:0005…	00061(Fatty acid biosynthesis);00071(Fatty acid degradation);03320(PPAR signaling pathway);04146(Peroxisome);04216(Ferroptosis);04714(Thermogenesis);04920(Adipocytokine signaling pathway);04920(Adipocytokine signaling pathway)	NA	NA	acyl-CoA synthetase long-chain family member 1 [Source:MGI Symbol;Acc:MGI:102797]	27.5098	24.075	12.3659	18.4901	25.1695	21.2741	0.984861	-0.0220077	0.772842	0.989408	down	no
MSTRG.932	Acsl3;Utp14b	ENSMUST00000035779;ENSMUST00000151622;ENSMUST00000142704;ENSMUST00000053760;ENSMUST00000154777;ENSMUST00000132997;ENSMUST00000148608	GO:0000166(nucleotide binding);GO:0001676(long-chain fatty acid metabolic process);GO:0003824(catalytic activity);GO:0004467(long-chain fatty acid-CoA ligase activity);GO:0005524(ATP binding);GO:0005739(mitochondrion);GO:0005741(mitochondrial outer membrane);GO:0005777(peroxisome);GO:0005778(peroxisomal membrane);GO:0005783(endoplasmic reticulum);GO:0005789(endoplasmic reticulum membrane);GO:0005…	00061(Fatty acid biosynthesis);00071(Fatty acid degradation);03320(PPAR signaling pathway);04146(Peroxisome);04216(Ferroptosis);04714(Thermogenesis);04920(Adipocytokine signaling pathway);03008(Ribosome biogenesis in eukaryotes);04920(Adipocytokine signaling pathway)	K01897;K14567	EC:6.2.1.3	acyl-CoA synthetase long-chain family member 3 [Source:MGI Symbol;Acc:MGI:1921455];UTP14B small subunit processome component [Source:MGI Symbol;Acc:MGI:2445092]	1.22105	2.82478	1.1728	2.14013	1.7717	3.08806	0.745532	-0.423658	0.660616	0.988474	down	no
MSTRG.34313	Acsl4	ENSMUST00000112904;ENSMUST00000112903;ENSMUST00000033634;ENSMUST00000140520;ENSMUST00000112907	GO:0000166(nucleotide binding);GO:0001676(long-chain fatty acid metabolic process);GO:0003824(catalytic activity);GO:0004467(long-chain fatty acid-CoA ligase activity);GO:0005524(ATP binding);GO:0005737(cytoplasm);GO:0005739(mitochondrion);GO:0005741(mitochondrial outer membrane);GO:0005777(peroxisome);GO:0005778(peroxisomal membrane);GO:0005783(endoplasmic reticulum);GO:0005789(endoplasmic retic…	00061(Fatty acid biosynthesis);00071(Fatty acid degradation);03320(PPAR signaling pathway);04146(Peroxisome);04216(Ferroptosis);04714(Thermogenesis);04920(Adipocytokine signaling pathway);04920(Adipocytokine signaling pathway)	K01897	EC:6.2.1.3	acyl-CoA synthetase long-chain family member 4 [Source:MGI Symbol;Acc:MGI:1354713]	5.5108	5.74209	8.40467	5.78249	5.33508	4.8008	1.2349	0.304391	0.262475	0.936592	up	no
MSTRG.16532	Acsl5	ENSMUST00000043150;ENSMUST00000224337;ENSMUST00000226019;ENSMUST00000224414;ENSMUST00000225454	GO:0000166(nucleotide binding);GO:0001676(long-chain fatty acid metabolic process);GO:0003824(catalytic activity);GO:0004467(long-chain fatty acid-CoA ligase activity);GO:0005524(ATP binding);GO:0005634(nucleus);GO:0005730(nucleolus);GO:0005739(mitochondrion);GO:0005741(mitochondrial outer membrane);GO:0005743(mitochondrial inner membrane);GO:0005783(endoplasmic reticulum);GO:0005789(endoplasmic …	00061(Fatty acid biosynthesis);00071(Fatty acid degradation);03320(PPAR signaling pathway);04146(Peroxisome);04216(Ferroptosis);04714(Thermogenesis);04920(Adipocytokine signaling pathway);04920(Adipocytokine signaling pathway)	K01897	EC:6.2.1.3	acyl-CoA synthetase long-chain family member 5 [Source:MGI Symbol;Acc:MGI:1919129]	0.835834	0.728922	0.65251	1.85753	1.18052	1.37655	0.502257	-0.993501	0.105281	0.852226	down	no
MSTRG.4675	Acsl6	ENSMUST00000108905;ENSMUST00000127731;ENSMUST00000093106;ENSMUST00000149403;ENSMUST00000108899;ENSMUST00000101211;ENSMUST00000138515;ENSMUST00000108904;ENSMUST00000094194	GO:0000166(nucleotide binding);GO:0001676(long-chain fatty acid metabolic process);GO:0003824(catalytic activity);GO:0004467(long-chain fatty acid-CoA ligase activity);GO:0005515(protein binding);GO:0005524(ATP binding);GO:0005634(nucleus);GO:0005739(mitochondrion);GO:0005741(mitochondrial outer membrane);GO:0005777(peroxisome);GO:0005778(peroxisomal membrane);GO:0005783(endoplasmic reticulum);GO…	00061(Fatty acid biosynthesis);00071(Fatty acid degradation);03320(PPAR signaling pathway);04146(Peroxisome);04216(Ferroptosis);04714(Thermogenesis);04920(Adipocytokine signaling pathway);04920(Adipocytokine signaling pathway)	K01897	EC:6.2.1.3	acyl-CoA synthetase long-chain family member 6 [Source:MGI Symbol;Acc:MGI:894291]	4.80372	3.73628	5.74632	1.80664	5.49581	2.70915	1.42698	0.512963	0.173386	0.897861	up	no
MSTRG.29309	Acsm3	ENSMUST00000063770;ENSMUST00000154828;ENSMUST00000149598;ENSMUST00000106529	GO:0000166(nucleotide binding);GO:0003824(catalytic activity);GO:0003996(acyl-CoA ligase activity);GO:0004321(fatty-acyl-CoA synthase activity);GO:0005524(ATP binding);GO:0005739(mitochondrion);GO:0005759(mitochondrial matrix);GO:0006629(lipid metabolic process);GO:0006631(fatty acid metabolic process);GO:0006633(fatty acid biosynthetic process);GO:0006637(acyl-CoA metabolic process);GO:0015645(f…	00650(Butanoate metabolism);00650(Butanoate metabolism)	K01896	EC:6.2.1.2	acyl-CoA synthetase medium-chain family member 3 [Source:MGI Symbol;Acc:MGI:99538]	0.022089	0.02686	0	0.0596405	0.112874	0.0632753	0.207596	-2.26815	1	1	down	no
ENSMUSG00000047026	Acsm4	ENSMUST00000047045	GO:0000166(nucleotide binding);GO:0003824(catalytic activity);GO:0003996(acyl-CoA ligase activity);GO:0004321(fatty-acyl-CoA synthase activity);GO:0005524(ATP binding);GO:0005739(mitochondrion);GO:0005759(mitochondrial matrix);GO:0006629(lipid metabolic process);GO:0006631(fatty acid metabolic process);GO:0006633(fatty acid biosynthetic process);GO:0006637(acyl-CoA metabolic process);GO:0015645(f…	00650(Butanoate metabolism)	K01896	EC:6.2.1.2	acyl-CoA synthetase medium-chain family member 4 [Source:MGI Symbol;Acc:MGI:2681844]	0.01006	0.019744	0	0	0.042267	0	0.705136	-0.504026	1	1	down	no
ENSMUSG00000030972	Acsm5	ENSMUST00000066465	GO:0000166(nucleotide binding);GO:0003824(catalytic activity);GO:0003996(acyl-CoA ligase activity);GO:0004321(fatty-acyl-CoA synthase activity);GO:0005524(ATP binding);GO:0005739(mitochondrion);GO:0005759(mitochondrial matrix);GO:0006629(lipid metabolic process);GO:0006631(fatty acid metabolic process);GO:0006633(fatty acid biosynthetic process);GO:0006637(acyl-CoA metabolic process);GO:0015645(f…	00650(Butanoate metabolism)	K01896	EC:6.2.1.2	acyl-CoA synthetase medium-chain family member 5 [Source:MGI Symbol;Acc:MGI:2444086]	0.0197755	0	0	0.0361761	0	0	0.546646	-0.871322	1	1	down	no
MSTRG.18641	Acss1	ENSMUST00000028944;ENSMUST00000141785;ENSMUST00000141500;ENSMUST00000154328	GO:0000166(nucleotide binding);GO:0003824(catalytic activity);GO:0003987(acetate-CoA ligase activity);GO:0005524(ATP binding);GO:0005739(mitochondrion);GO:0005759(mitochondrial matrix);GO:0006085(acetyl-CoA biosynthetic process);GO:0016208(AMP binding);GO:0016874(ligase activity);GO:0019413(acetate biosynthetic process);GO:0019427(acetyl-CoA biosynthetic process from acetate);GO:0019542(propionat…	00010(Glycolysis / Gluconeogenesis);00620(Pyruvate metabolism);00630(Glyoxylate and dicarboxylate metabolism);00640(Propanoate metabolism);00640(Propanoate metabolism)	K01895	EC:6.2.1.1	acyl-CoA synthetase short-chain family member 1 [Source:MGI Symbol;Acc:MGI:1915988]	22.839	30.9962	7.74653	2.90772	46.0967	3.78878	1.16647	0.222149	0.633766	0.987825	up	no
MSTRG.18749	Acss2	ENSMUST00000151781;ENSMUST00000029135;ENSMUST00000131054;ENSMUST00000065973;ENSMUST00000103142;ENSMUST00000149788;ENSMUST00000143169;ENSMUST00000148870	GO:0000166(nucleotide binding);GO:0003824(catalytic activity);GO:0003987(acetate-CoA ligase activity);GO:0005524(ATP binding);GO:0005654(nucleoplasm);GO:0005737(cytoplasm);GO:0005829(cytosol);GO:0006085(acetyl-CoA biosynthetic process);GO:0008610(lipid biosynthetic process);GO:0016020(membrane);GO:0016021(integral component of membrane);GO:0016208(AMP binding);GO:0016874(ligase activity);GO:00194…	00010(Glycolysis / Gluconeogenesis);00620(Pyruvate metabolism);00630(Glyoxylate and dicarboxylate metabolism);00640(Propanoate metabolism);00640(Propanoate metabolism)	K01895	EC:6.2.1.1	acyl-CoA synthetase short-chain family member 2 [Source:MGI Symbol;Acc:MGI:1890410]	8.9807	2.80024	6.52099	2.71314	6.69397	2.59164	1.52532	0.609112	0.171663	0.895936	up	no
MSTRG.3825	Acss3	ENSMUST00000165067;ENSMUST00000065567;ENSMUST00000044668	GO:0000166(nucleotide binding);GO:0003674(molecular_function);GO:0003824(catalytic activity);GO:0003987(acetate-CoA ligase activity);GO:0005524(ATP binding);GO:0005739(mitochondrion);GO:0008150(biological_process);GO:0016874(ligase activity);GO:0016874(ligase activity)	00640(Propanoate metabolism);00640(Propanoate metabolism)	K01908	EC:6.2.1.17	acyl-CoA synthetase short-chain family member 3 [Source:MGI Symbol;Acc:MGI:2685720]	0.606428	0.276044	0.220749	0.805514	0.699801	0.312725	0.606819	-0.720661	0.326936	0.956402	down	no
MSTRG.32030	Acta1	ENSMUST00000212584;ENSMUST00000034453	GO:0000166(nucleotide binding);GO:0001725(stress fiber);GO:0005515(protein binding);GO:0005524(ATP binding);GO:0005737(cytoplasm);GO:0005856(cytoskeleton);GO:0005865(striated muscle thin filament);GO:0005884(actin filament);GO:0009612(response to mechanical stimulus);GO:0009991(response to extracellular stimulus);GO:0010226(response to lithium ion);GO:0010628(positive regulation of gene expressio…	NA	K10354	NA	actin, alpha 1, skeletal muscle [Source:MGI Symbol;Acc:MGI:87902]	7934.96	6369.14	7660.59	16495.4	7471.43	9439.05	0.657511	-0.604914	0.333507	0.957063	down	no
MSTRG.16188	Acta2	ENSMUST00000039631;ENSMUST00000238147	GO:0000166(nucleotide binding);GO:0001725(stress fiber);GO:0005515(protein binding);GO:0005524(ATP binding);GO:0005737(cytoplasm);GO:0005856(cytoskeleton);GO:0006936(muscle contraction);GO:0008217(regulation of blood pressure);GO:0009615(response to virus);GO:0010628(positive regulation of gene expression);GO:0014829(vascular smooth muscle contraction);GO:0015629(actin cytoskeleton);GO:0019901(pr…	04270(Vascular smooth muscle contraction);04371(Apelin signaling pathway);04926(Relaxin signaling pathway);04926(Relaxin signaling pathway)	K12313	NA	actin, alpha 2, smooth muscle, aorta [Source:MGI Symbol;Acc:MGI:87909]	14.0324	7.10386	7.71635	18.5219	11.3194	32.7711	0.460814	-1.11774	0.0410661	0.709718	down	yes
MSTRG.25486	Actb	ENSMUST00000171419;ENSMUST00000167386;ENSMUST00000100497;ENSMUST00000165629;ENSMUST00000164765;ENSMUST00000106216	GO:0000079(regulation of cyclin-dependent protein serine/threonine kinase activity);GO:0000166(nucleotide binding);GO:0001725(stress fiber);GO:0002102(podosome);GO:0005515(protein binding);GO:0005524(ATP binding);GO:0005634(nucleus);GO:0005737(cytoplasm);GO:0005829(cytosol);GO:0005856(cytoskeleton);GO:0005886(plasma membrane);GO:0005925(focal adhesion);GO:0007409(axonogenesis);GO:0014069(postsyna…	04015(Rap1 signaling pathway);04145(Phagosome);04210(Apoptosis);04390(Hippo signaling pathway);04510(Focal adhesion);04520(Adherens junction);04530(Tight junction);04611(Platelet activation);04670(Leukocyte transendothelial migration);04714(Thermogenesis);04810(Regulation of actin cytoskeleton);04919(Thyroid hormone signaling pathway);04921(Oxytocin signaling pathway);04971(Gastric acid secretion…	NA	NA	actin, beta [Source:MGI Symbol;Acc:MGI:87904]	53.7797	74.8236	57.6164	134.708	56.3544	99.093	0.641794	-0.639818	0.335676	0.957853	down	no
MSTRG.18132	Actc1	ENSMUST00000090269	GO:0000166(nucleotide binding);GO:0005515(protein binding);GO:0005524(ATP binding);GO:0005737(cytoplasm);GO:0005856(cytoskeleton);GO:0005884(actin filament);GO:0010628(positive regulation of gene expression);GO:0016887(ATPase activity);GO:0017022(myosin binding);GO:0030017(sarcomere);GO:0030027(lamellipodium);GO:0030048(actin filament-based movement);GO:0030175(filopodium);GO:0030240(skeletal mus…	04260(Cardiac muscle contraction);04261(Adrenergic signaling in cardiomyocytes);05410(Hypertrophic cardiomyopathy (HCM));05414(Dilated cardiomyopathy (DCM))	NA	NA	actin, alpha, cardiac muscle 1 [Source:MGI Symbol;Acc:MGI:87905]	10.2924	6.25471	8.9907	152.683	12.982	18.625	0.138574	-2.85127	0.000410543	0.118509	down	yes
MSTRG.6232	Actg1;Gm23419;Mir6935	ENSMUST00000106215;ENSMUST00000128055;ENSMUST00000156343;ENSMUST00000141406;ENSMUST00000071555;ENSMUST00000144868;ENSMUST00000131103;ENSMUST00000175523;ENSMUST00000183615	GO:0000166(nucleotide binding);GO:0005200(structural constituent of cytoskeleton);GO:0005515(protein binding);GO:0005522(profilin binding);GO:0005524(ATP binding);GO:0005737(cytoplasm);GO:0005829(cytosol);GO:0005856(cytoskeleton);GO:0005884(actin filament);GO:0005886(plasma membrane);GO:0005925(focal adhesion);GO:0009612(response to mechanical stimulus);GO:0015629(actin cytoskeleton);GO:0030016(m…	04015(Rap1 signaling pathway);04145(Phagosome);04210(Apoptosis);04390(Hippo signaling pathway);04510(Focal adhesion);04520(Adherens junction);04530(Tight junction);04611(Platelet activation);04670(Leukocyte transendothelial migration);04714(Thermogenesis);04810(Regulation of actin cytoskeleton);04919(Thyroid hormone signaling pathway);04921(Oxytocin signaling pathway);05100(Bacterial invasion of …	NA	NA	actin, gamma, cytoplasmic 1 [Source:MGI Symbol;Acc:MGI:87906];predicted gene, 23419 [Source:MGI Symbol;Acc:MGI:5453196];microRNA 6935 [Source:MGI Symbol;Acc:MGI:5530726]	21.8407	31.3666	26.0171	63.1939	18.7184	44.0504	0.628951	-0.66898	0.331919	0.956824	down	no
ENSMUSG00000059430	Actg2	ENSMUST00000075161;ENSMUST00000141904	GO:0000166(nucleotide binding);GO:0005524(ATP binding);GO:0005737(cytoplasm);GO:0005856(cytoskeleton);GO:0010628(positive regulation of gene expression);GO:0030027(lamellipodium);GO:0030175(filopodium);GO:0032982(myosin filament);GO:0044297(cell body);GO:0071944(cell periphery);GO:0090131(mesenchyme migration);GO:0090131(mesenchyme migration)	04270(Vascular smooth muscle contraction);04270(Vascular smooth muscle contraction)	K12315	NA	actin, gamma 2, smooth muscle, enteric [Source:MGI Symbol;Acc:MGI:104589]	0.0660944	0.0334003	0	0.53033	0.1167	0.311848	0.103762	-3.26866	1	1	down	no
ENSMUSG00000074978	Actg-ps1	ENSMUST00000099636	NA	NA	NA	NA	actin, gamma, pseudogene 1 [Source:MGI Symbol;Acc:MGI:87907]	0.08893	0.232435	0.222898	0.127215	0.188776	0.387451	0.773714	-0.370128	1	1	down	no
ENSMUSG00000078129	Actl10	ENSMUST00000226583	GO:0003674(molecular_function);GO:0005575(cellular_component);GO:0008150(biological_process)	NA	NA	NA	actin-like 10 [Source:MGI Symbol;Acc:MGI:1917612]	0.127383	0.108063	0.120478	0.274694	0.040399	0.085228	0.889097	-0.169588	1	1	down	no
MSTRG.19556	Actl6a	ENSMUST00000029214;ENSMUST00000153779;ENSMUST00000135400;ENSMUST00000126144;ENSMUST00000194226	GO:0001825(blastocyst formation);GO:0003407(neural retina development);GO:0003682(chromatin binding);GO:0005515(protein binding);GO:0005634(nucleus);GO:0005654(nucleoplasm);GO:0005886(plasma membrane);GO:0006281(DNA repair);GO:0006310(DNA recombination);GO:0006325(chromatin organization);GO:0006338(chromatin remodeling);GO:0006974(cellular response to DNA damage stimulus);GO:0007399(nervous syste…	04714(Thermogenesis);05225(Hepatocellular carcinoma);05225(Hepatocellular carcinoma)	K11340	NA	actin-like 6A [Source:MGI Symbol;Acc:MGI:1861453]	2.44651	2.28227	2.50068	2.93343	3.07948	2.53011	0.846242	-0.240857	0.858538	0.993036	down	no
ENSMUSG00000029712	Actl6b	ENSMUST00000139395;ENSMUST00000196154	GO:0005515(protein binding);GO:0005634(nucleus);GO:0005730(nucleolus);GO:0006325(chromatin organization);GO:0006333(chromatin assembly or disassembly);GO:0006338(chromatin remodeling);GO:0007399(nervous system development);GO:0016514(SWI/SNF complex);GO:0021510(spinal cord development);GO:0071565(nBAF complex);GO:0071565(nBAF complex)	04714(Thermogenesis);05225(Hepatocellular carcinoma);05225(Hepatocellular carcinoma)	K11652	NA	actin-like 6B [Source:MGI Symbol;Acc:MGI:1933548]	0	0.0145992	0.036231	0.00869239	0.0134553	0	2.29506	1.19853	1	1	up	no
ENSMUSG00000070979	Actl7a	ENSMUST00000095079	GO:0001673(male germ cell nucleus);GO:0005634(nucleus);GO:0005737(cytoplasm);GO:0005794(Golgi apparatus);GO:0005856(cytoskeleton);GO:0031514(motile cilium);GO:0032991(protein-containing complex)	NA	NA	NA	actin-like 7a [Source:MGI Symbol;Acc:MGI:1343051]	0.220891	0.14465	0.184229	0.249742	0.292772	0.224572	0.716699	-0.48056	1	1	down	no
ENSMUSG00000070980	Actl7b	ENSMUST00000095080	GO:0005737(cytoplasm);GO:0005856(cytoskeleton)	NA	NA	NA	actin-like 7b [Source:MGI Symbol;Acc:MGI:1343053]	0	0	0.062686	0.037512	0.042139	0	0.787008	-0.345549	1	1	down	no
ENSMUSG00000092519	Actl9	ENSMUST00000174088	GO:0003674(molecular_function);GO:0005575(cellular_component);GO:0005737(cytoplasm);GO:0005856(cytoskeleton);GO:0008150(biological_process)	NA	NA	NA	actin-like 9 [Source:MGI Symbol;Acc:MGI:1916731]	0.040569	0	0	0	0	0.002643	15.3496	3.94013	1	1	up	no
MSTRG.7148	Actn1	ENSMUST00000021554;ENSMUST00000167327;ENSMUST00000219382;ENSMUST00000219634;ENSMUST00000220351;ENSMUST00000218874;ENSMUST00000217984	GO:0001725(stress fiber);GO:0001726(ruffle);GO:0003725(double-stranded RNA binding);GO:0003779(actin binding);GO:0005178(integrin binding);GO:0005509(calcium ion binding);GO:0005515(protein binding);GO:0005634(nucleus);GO:0005737(cytoplasm);GO:0005856(cytoskeleton);GO:0005884(actin filament);GO:0005886(plasma membrane);GO:0005903(brush border);GO:0005911(cell-cell junction);GO:0005916(fascia adhe…	04510(Focal adhesion);04520(Adherens junction);04530(Tight junction);04670(Leukocyte transendothelial migration);04810(Regulation of actin cytoskeleton);05146(Amoebiasis);05203(Viral carcinogenesis);05322(Systemic lupus erythematosus);05322(Systemic lupus erythematosus)	K05699	NA	actinin, alpha 1 [Source:MGI Symbol;Acc:MGI:2137706]	1.80215	1.25729	1.25811	3.0937	1.73539	2.95343	0.554775	-0.850024	0.128788	0.873792	down	no
MSTRG.7799	Actn2	ENSMUST00000110616;ENSMUST00000064204;ENSMUST00000222034	GO:0003779(actin binding);GO:0005509(calcium ion binding);GO:0005515(protein binding);GO:0005546(phosphatidylinositol-4,5-bisphosphate binding);GO:0005737(cytoplasm);GO:0005865(striated muscle thin filament);GO:0005886(plasma membrane);GO:0005925(focal adhesion);GO:0006936(muscle contraction);GO:0008092(cytoskeletal protein binding);GO:0019904(protein domain specific binding);GO:0030017(sarcomere…	05412(Arrhythmogenic right ventricular cardiomyopathy (ARVC));05412(Arrhythmogenic right ventricular cardiomyopathy (ARVC))	K21073	NA	actinin alpha 2 [Source:MGI Symbol;Acc:MGI:109192]	341.85	174.919	179.098	174.414	401.599	270.114	0.822414	-0.282064	0.757476	0.988855	down	no
MSTRG.15679	Actn3	ENSMUST00000006626;ENSMUST00000138811	GO:0003779(actin binding);GO:0005509(calcium ion binding);GO:0005515(protein binding);GO:0005865(striated muscle thin filament);GO:0005903(brush border);GO:0006936(muscle contraction);GO:0014728(regulation of the force of skeletal muscle contraction);GO:0014732(skeletal muscle atrophy);GO:0014883(transition between fast and slow fiber);GO:0014894(response to denervation involved in regulation of …	05412(Arrhythmogenic right ventricular cardiomyopathy (ARVC));05412(Arrhythmogenic right ventricular cardiomyopathy (ARVC))	K21073	NA	actinin alpha 3 [Source:MGI Symbol;Acc:MGI:99678]	1012.41	1671.24	1540.45	1932.2	873.344	1455.13	0.991414	-0.01244	0.728415	0.988855	down	no
MSTRG.28072	Actn4	ENSMUST00000127210;ENSMUST00000068045;ENSMUST00000216863;ENSMUST00000143584;ENSMUST00000144909;ENSMUST00000207765;ENSMUST00000150493;ENSMUST00000217157;ENSMUST00000129338;ENSMUST00000148196;ENSMUST00000140622	GO:0000977(RNA polymerase II regulatory region sequence-specific DNA binding);GO:0001666(response to hypoxia);GO:0001725(stress fiber);GO:0001882(nucleoside binding);GO:0003713(transcription coactivator activity);GO:0003779(actin binding);GO:0005509(calcium ion binding);GO:0005515(protein binding);GO:0005634(nucleus);GO:0005737(cytoplasm);GO:0005829(cytosol);GO:0005856(cytoskeleton);GO:0005903(br…	04510(Focal adhesion);04520(Adherens junction);04530(Tight junction);04670(Leukocyte transendothelial migration);04810(Regulation of actin cytoskeleton);05146(Amoebiasis);05203(Viral carcinogenesis);05322(Systemic lupus erythematosus);05322(Systemic lupus erythematosus)	K05699	NA	actinin alpha 4 [Source:MGI Symbol;Acc:MGI:1890773]	7.08778	5.96193	4.62761	8.94133	7.44609	8.57893	0.708046	-0.498086	0.416012	0.966898	down	no
MSTRG.7002	Actr10	ENSMUST00000220770;ENSMUST00000021479;ENSMUST00000220582;ENSMUST00000221165;ENSMUST00000221583;ENSMUST00000220452;ENSMUST00000222291;ENSMUST00000223549	GO:0005515(protein binding);GO:0005737(cytoplasm);GO:0005856(cytoskeleton);GO:0005869(dynactin complex);GO:0007018(microtubule-based movement);GO:0007018(microtubule-based movement)	NA	K16576	NA	ARP10 actin-related protein 10 [Source:MGI Symbol;Acc:MGI:1891654]	2.06253	1.88894	2.17428	2.91662	2.27623	2.27178	0.820637	-0.285183	0.753827	0.988855	down	no
MSTRG.16429	Actr1a	ENSMUST00000040270;ENSMUST00000236814;ENSMUST00000235752;ENSMUST00000237952;ENSMUST00000236117	GO:0000166(nucleotide binding);GO:0002177(manchette);GO:0005524(ATP binding);GO:0005737(cytoplasm);GO:0005813(centrosome);GO:0005814(centriole);GO:0005815(microtubule organizing center);GO:0005856(cytoskeleton);GO:0005869(dynactin complex);GO:0005938(cell cortex);GO:0007283(spermatogenesis);GO:0015630(microtubule cytoskeleton);GO:0030137(COPI-coated vesicle);GO:0043209(myelin sheath);GO:0099738(c…	NA	NA	NA	ARP1 actin-related protein 1A, centractin alpha [Source:MGI Symbol;Acc:MGI:1858964]	16.7221	19.4785	15.6648	12.7003	18.0113	11.3432	1.23328	0.302503	0.281511	0.942738	up	no
MSTRG.303	Actr1b	ENSMUST00000159448;ENSMUST00000043951;ENSMUST00000162662;ENSMUST00000160043;ENSMUST00000159675;ENSMUST00000162684;ENSMUST00000160084	GO:0000166(nucleotide binding);GO:0003674(molecular_function);GO:0005524(ATP binding);GO:0005737(cytoplasm);GO:0005813(centrosome);GO:0005815(microtubule organizing center);GO:0005856(cytoskeleton);GO:0005869(dynactin complex);GO:0008150(biological_process);GO:0015630(microtubule cytoskeleton);GO:0015630(microtubule cytoskeleton)	NA	K16575	NA	ARP1 actin-related protein 1B, centractin beta [Source:MGI Symbol;Acc:MGI:1917446]	39.779	73.394	35.9077	24.7423	55.3535	29.2444	1.36346	0.447271	0.21209	0.914766	up	no
MSTRG.4265	Actr2	ENSMUST00000132022;ENSMUST00000000137;ENSMUST00000134779	GO:0000166(nucleotide binding);GO:0003779(actin binding);GO:0005200(structural constituent of cytoskeleton);GO:0005524(ATP binding);GO:0005634(nucleus);GO:0005737(cytoplasm);GO:0005829(cytosol);GO:0005856(cytoskeleton);GO:0005885(Arp2/3 protein complex);GO:0005938(cell cortex);GO:0007015(actin filament organization);GO:0007163(establishment or maintenance of cell polarity);GO:0008092(cytoskeletal…	04530(Tight junction);04530(Tight junction)	NA	NA	ARP2 actin-related protein 2 [Source:MGI Symbol;Acc:MGI:1913963]	9.33404	7.27186	7.4882	6.8762	9.85043	6.97086	1.01674	0.0239457	0.675058	0.988474	up	no
MSTRG.1347	Actr3	ENSMUST00000027579;ENSMUST00000178474;ENSMUST00000186008;ENSMUST00000188362;ENSMUST00000189192;ENSMUST00000191544;ENSMUST00000187460;ENSMUST00000188827;ENSMUST00000188497	GO:0000139(Golgi membrane);GO:0000166(nucleotide binding);GO:0001726(ruffle);GO:0002102(podosome);GO:0003779(actin binding);GO:0005200(structural constituent of cytoskeleton);GO:0005515(protein binding);GO:0005524(ATP binding);GO:0005634(nucleus);GO:0005737(cytoplasm);GO:0005856(cytoskeleton);GO:0005884(actin filament);GO:0005885(Arp2/3 protein complex);GO:0005903(brush border);GO:0005911(cell-ce…	04530(Tight junction);04530(Tight junction)	K18584	NA	ARP3 actin-related protein 3 [Source:MGI Symbol;Acc:MGI:1921367]	5.84405	7.64079	3.99112	4.70831	7.93704	6.14897	0.929853	-0.104925	0.870091	0.993045	down	no
MSTRG.23520	Actr3b	ENSMUST00000088244;ENSMUST00000198693;ENSMUST00000128727	GO:0000166(nucleotide binding);GO:0003674(molecular_function);GO:0003779(actin binding);GO:0005524(ATP binding);GO:0005737(cytoplasm);GO:0005856(cytoskeleton);GO:0005885(Arp2/3 protein complex);GO:0007015(actin filament organization);GO:0008150(biological_process);GO:0034314(Arp2/3 complex-mediated actin nucleation);GO:0042995(cell projection);GO:0042995(cell projection)	04530(Tight junction);04530(Tight junction)	K18584	NA	ARP3 actin-related protein 3B [Source:MGI Symbol;Acc:MGI:2661120]	2.31888	0.600482	3.86298	0.854426	1.64068	5.17127	0.884687	-0.176762	0.962039	1	down	no
MSTRG.18851	Actr5;Mir3474	ENSMUST00000142531;ENSMUST00000183586;ENSMUST00000125390;ENSMUST00000045644;ENSMUST00000183731;ENSMUST00000175379	GO:0005634(nucleus);GO:0005737(cytoplasm);GO:0006302(double-strand break repair);GO:0031011(Ino80 complex);GO:0070914(UV-damage excision repair);GO:0070914(UV-damage excision repair)	NA	K11672	NA	ARP5 actin-related protein 5 [Source:MGI Symbol;Acc:MGI:1924748];microRNA 3474 [Source:MGI Symbol;Acc:MGI:4441441]	1.00461	1.68386	0.835494	0.691699	1.67474	0.593139	1.1907	0.251808	0.470665	0.975309	up	no
MSTRG.3681	Actr6	ENSMUST00000020109;ENSMUST00000218442;ENSMUST00000220059;ENSMUST00000220388;ENSMUST00000218568	GO:0005634(nucleus);GO:0006338(chromatin remodeling);GO:0006338(chromatin remodeling)	NA	K11662	NA	ARP6 actin-related protein 6 [Source:MGI Symbol;Acc:MGI:1914269]	1.55416	0.862493	1.19561	1.34067	0.948093	1.60064	0.928746	-0.106644	0.960618	1	down	no
MSTRG.9570	Actr8	ENSMUST00000225811;ENSMUST00000224343;ENSMUST00000225368;ENSMUST00000016115;ENSMUST00000224846;ENSMUST00000224067;ENSMUST00000225793;ENSMUST00000225161	GO:0000166(nucleotide binding);GO:0003674(molecular_function);GO:0005524(ATP binding);GO:0005634(nucleus);GO:0005694(chromosome);GO:0005813(centrosome);GO:0006281(DNA repair);GO:0006310(DNA recombination);GO:0006338(chromatin remodeling);GO:0006974(cellular response to DNA damage stimulus);GO:0007049(cell cycle);GO:0031011(Ino80 complex);GO:0051301(cell division);GO:0051301(cell division)	NA	K11673	NA	ARP8 actin-related protein 8 [Source:MGI Symbol;Acc:MGI:1860775]	3.9519	3.70064	3.53963	2.64247	3.91717	2.33302	1.25858	0.331802	0.239833	0.927957	up	no
ENSMUSG00000037737	Actrt3	ENSMUST00000047630	GO:0001673(male germ cell nucleus);GO:0005515(protein binding);GO:0005634(nucleus);GO:0005737(cytoplasm);GO:0005856(cytoskeleton)	NA	NA	NA	actin related protein T3 [Source:MGI Symbol;Acc:MGI:1923902]	0	0	0	0.027527	0	0.065235	-inf	-inf	1	1	down	no
MSTRG.17462	Acvr1	ENSMUST00000112599;ENSMUST00000112601;ENSMUST00000056376;ENSMUST00000090935;ENSMUST00000126407	GO:0000082(G1/S transition of mitotic cell cycle);GO:0000166(nucleotide binding);GO:0001569(branching involved in blood vessel morphogenesis);GO:0001655(urogenital system development);GO:0001701(in utero embryonic development);GO:0001702(gastrulation with mouth forming second);GO:0001707(mesoderm formation);GO:0001755(neural crest cell migration);GO:0002526(acute inflammatory response);GO:0003143…	04060(Cytokine-cytokine receptor interaction);04350(TGF-beta signaling pathway);04550(Signaling pathways regulating pluripotency of stem cells);05418(Fluid shear stress and atherosclerosis);05418(Fluid shear stress and atherosclerosis)	K04675	EC:2.7.11.30	activin A receptor, type 1 [Source:MGI Symbol;Acc:MGI:87911]	2.70461	2.10904	4.22827	6.1894	2.65346	5.13251	0.64699	-0.628185	0.3195	0.953624	down	no
MSTRG.11763	Acvr1b	ENSMUST00000000544	GO:0000082(G1/S transition of mitotic cell cycle);GO:0000166(nucleotide binding);GO:0001701(in utero embryonic development);GO:0001942(hair follicle development);GO:0004672(protein kinase activity);GO:0004674(protein serine/threonine kinase activity);GO:0004675(transmembrane receptor protein serine/threonine kinase activity);GO:0005024(transforming growth factor beta-activated receptor activity);…	04060(Cytokine-cytokine receptor interaction);04350(TGF-beta signaling pathway);04550(Signaling pathways regulating pluripotency of stem cells)	K13567	EC:2.7.11.30	activin A receptor, type 1B [Source:MGI Symbol;Acc:MGI:1338944]	23.987	75.1948	23.129	13.0836	39.7513	21.3505	1.64872	0.721344	0.1165	0.865666	up	no
MSTRG.17459	Acvr1c	ENSMUST00000028178	GO:0000166(nucleotide binding);GO:0001834(trophectodermal cell proliferation);GO:0002021(response to dietary excess);GO:0004672(protein kinase activity);GO:0004674(protein serine/threonine kinase activity);GO:0004675(transmembrane receptor protein serine/threonine kinase activity);GO:0005024(transforming growth factor beta-activated receptor activity);GO:0005025(transforming growth factor beta re…	04060(Cytokine-cytokine receptor interaction);04350(TGF-beta signaling pathway);04550(Signaling pathways regulating pluripotency of stem cells)	K13568	EC:2.7.11.30	activin A receptor, type IC [Source:MGI Symbol;Acc:MGI:2661081]	0.178267	0.0141926	0.0518976	0.83744	0.0744003	0.0339384	0.258366	-1.95251	0.0758669	0.813287	down	no
[truncated: 23,225 more rows]
