# Supplementary material for: Transcriptome Analysis of Skeletal Muscle Reveals Altered Proteolytic and Neuromuscular Junction Associated Gene Expressions in a Mouse Model of Cerebral Ischemic Stroke
Source: Genes (Basel). 2020 Jun 30;11(7):726. doi: 10.3390/genes11070726 (PMC7397267; doi:10.3390/genes11070726)
Supplement: Supplementary file 1 [file genes-11-00726-s001.zip › Supplemental Table 3 (0.05 Significant Genes).xlsx]

## Sheet: Supplemental Table2 (0.05)
gene_name	Description	fc	log2(fc)	pval	qval	regulation
0610040J01Rik	RIKEN cDNA 0610040J01 gene [Source:MGI Symbol;Acc:MGI:1923511]	0.323521	-1.62807	0.0457827	0.727509	down
1110012L19Rik	RIKEN cDNA 1110012L19 gene [Source:MGI Symbol;Acc:MGI:1915868]	2.23779	1.16208	0.0360929	0.690511	up
1700113H08Rik	RIKEN cDNA 1700113H08 gene [Source:MGI Symbol;Acc:MGI:1923890]	0.256492	-1.96302	0.0394443	0.704237	down
2900026A02Rik	RIKEN cDNA 2900026A02 gene [Source:MGI Symbol;Acc:MGI:1920194]	2.1727	1.11949	0.0161262	0.565678	up
9130208D14Rik	RIKEN cDNA 9130208D14 gene [Source:MGI Symbol;Acc:MGI:1924950]	2.40808	1.26788	0.0376412	0.700184	up
A130010J15Rik;Irf6	RIKEN cDNA A130010J15 gene [Source:MGI Symbol;Acc:MGI:2441776];interferon regulatory factor 6 [Source:MGI Symbol;Acc:MGI:1859211]	0.357675	-1.48328	0.0330026	0.669636	down
Abcb1b	ATP-binding cassette, sub-family B (MDR/TAP), member 1B [Source:MGI Symbol;Acc:MGI:97568]	1.75401	0.810659	0.0271079	0.645106	up
Abcc8	ATP-binding cassette, sub-family C (CFTR/MRP), member 8 [Source:MGI Symbol;Acc:MGI:1352629]	2.14884	1.10356	0.0404231	0.705876	up
Abcd2	ATP-binding cassette, sub-family D (ALD), member 2 [Source:MGI Symbol;Acc:MGI:1349467]	0.271449	-1.88125	0.0270225	0.645106	down
Abhd11	abhydrolase domain containing 11 [Source:MGI Symbol;Acc:MGI:1916008]	0.463452	-1.10951	0.0349323	0.680558	down
Abhd8	abhydrolase domain containing 8 [Source:MGI Symbol;Acc:MGI:1918946]	0.328499	-1.60604	0.0116607	0.508745	down
Abi3bp	ABI gene family, member 3 (NESH) binding protein [Source:MGI Symbol;Acc:MGI:2444583]	0.254188	-1.97603	0.00713416	0.426352	down
AC122117	novel transcript	5.10497	2.3519	0.00640147	0.406569	up
AC122252	novel transcript	0.174006	-2.52279	0.000938356	0.183582	down
AC122818	Novel transcript	0.0377193	-4.72855	0.000151729	0.0742114	down
AC138790	Novel transcript	0.260179	-1.94242	0.0164318	0.565678	down
AC160336	novel transcript	2.14193	1.09891	0.0361725	0.690511	up
Ace	angiotensin I converting enzyme (peptidyl-dipeptidase A) 1 [Source:MGI Symbol;Acc:MGI:87874]	0.382457	-1.38663	0.00531444	0.368561	down
Ackr2	atypical chemokine receptor 2 [Source:MGI Symbol;Acc:MGI:1891697]	0.263537	-1.92392	0.0251073	0.633167	down
Acly	ATP citrate lyase [Source:MGI Symbol;Acc:MGI:103251]	0.414934	-1.26905	0.0303337	0.657089	down
Acot1;Acot2;Acot4;Acot3	acyl-CoA thioesterase 1 [Source:MGI Symbol;Acc:MGI:1349396];acyl-CoA thioesterase 2 [Source:MGI Symbol;Acc:MGI:2159605];acyl-CoA thioesterase 4 [Source:MGI Symbol;Acc:MGI:2159621];acyl-CoA thioesterase 3 [Source:MGI Symbol;Acc:MGI:2159619]	4.19507	2.06869	0.0195027	0.605711	up
Acta2	actin, alpha 2, smooth muscle, aorta [Source:MGI Symbol;Acc:MGI:87909]	0.460814	-1.11774	0.0410661	0.709718	down
Actc1	actin, alpha, cardiac muscle 1 [Source:MGI Symbol;Acc:MGI:87905]	0.138574	-2.85127	0.000410543	0.118509	down
Acyp1	acylphosphatase 1, erythrocyte (common) type [Source:MGI Symbol;Acc:MGI:1913454]	1.83101	0.872637	0.0528725	0.752958	up
Adam12	a disintegrin and metallopeptidase domain 12 (meltrin alpha) [Source:MGI Symbol;Acc:MGI:105378]	0.062588	-3.99797	0.00251465	0.264052	down
Adam19	a disintegrin and metallopeptidase domain 19 (meltrin beta) [Source:MGI Symbol;Acc:MGI:105377]	0.348317	-1.52153	0.0144804	0.552054	down
Adamts1	a disintegrin-like and metallopeptidase (reprolysin type) with thrombospondin type 1 motif, 1 [Source:MGI Symbol;Acc:MGI:109249]	1.72774	0.788886	0.0285342	0.651924	up
Adamts12	a disintegrin-like and metallopeptidase (reprolysin type) with thrombospondin type 1 motif, 12 [Source:MGI Symbol;Acc:MGI:2146046]	0.429018	-1.22089	0.0511896	0.749249	down
Adamts14	a disintegrin-like and metallopeptidase (reprolysin type) with thrombospondin type 1 motif, 14 [Source:MGI Symbol;Acc:MGI:2179942]	0.172564	-2.5348	0.00189091	0.249624	down
Adamts2	a disintegrin-like and metallopeptidase (reprolysin type) with thrombospondin type 1 motif, 2 [Source:MGI Symbol;Acc:MGI:1347356]	4.58448	2.19676	0.0285899	0.651924	up
Adamts5	a disintegrin-like and metallopeptidase (reprolysin type) with thrombospondin type 1 motif, 5 (aggrecanase-2) [Source:MGI Symbol;Acc:MGI:1346321]	0.348467	-1.52091	0.00604547	0.39425	down
Adamtsl1	ADAMTS-like 1 [Source:MGI Symbol;Acc:MGI:1924989]	0.34297	-1.54385	0.029918	0.651924	down
Adamtsl5	ADAMTS-like 5 [Source:MGI Symbol;Acc:MGI:1913798]	0.467825	-1.09596	0.0479224	0.735394	down
Adcy1	adenylate cyclase 1 [Source:MGI Symbol;Acc:MGI:99677]	0.337493	-1.56707	0.0342292	0.679165	down
Adcy7	adenylate cyclase 7 [Source:MGI Symbol;Acc:MGI:102891]	0.316829	-1.65822	0.0081871	0.451107	down
Adgrd1	adhesion G protein-coupled receptor D1 [Source:MGI Symbol;Acc:MGI:3041203]	0.377739	-1.40454	0.0108535	0.49621	down
Adgre1	adhesion G protein-coupled receptor E1 [Source:MGI Symbol;Acc:MGI:106912]	0.168451	-2.5696	0.00158029	0.233105	down
Adipoq	adiponectin, C1Q and collagen domain containing [Source:MGI Symbol;Acc:MGI:106675]	0.162586	-2.62073	0.00385886	0.317348	down
Adk	adenosine kinase [Source:MGI Symbol;Acc:MGI:87930]	0.481694	-1.05381	0.0458478	0.727509	down
Adra1a	adrenergic receptor, alpha 1a [Source:MGI Symbol;Acc:MGI:104773]	0.357959	-1.48213	0.0445456	0.723583	down
Agbl1	ATP/GTP binding protein-like 1 [Source:MGI Symbol;Acc:MGI:3646469]	0.23854	-2.0677	0.00368656	0.311071	down
Ahcy	S-adenosylhomocysteine hydrolase [Source:MGI Symbol;Acc:MGI:87968]	2.07106	1.05037	0.0166441	0.567137	up
Ak1	adenylate kinase 1 [Source:MGI Symbol;Acc:MGI:87977]	0.405288	-1.30298	0.0345271	0.679165	down
Ak4	adenylate kinase 4 [Source:MGI Symbol;Acc:MGI:87979]	0.310779	-1.68604	0.032845	0.668919	down
Akr1b10	aldo-keto reductase family 1, member B10 (aldose reductase) [Source:MGI Symbol;Acc:MGI:1915111]	0.388004	-1.36586	0.00898432	0.467738	down
Akr1b8	aldo-keto reductase family 1, member B8 [Source:MGI Symbol;Acc:MGI:107673]	0.23525	-2.08773	0.0163388	0.565678	down
Alcam	activated leukocyte cell adhesion molecule [Source:MGI Symbol;Acc:MGI:1313266]	0.227074	-2.13876	0.00633121	0.404371	down
Aldh1a2	aldehyde dehydrogenase family 1, subfamily A2 [Source:MGI Symbol;Acc:MGI:107928]	0.227817	-2.13405	0.0220368	0.617683	down
Aldoa	aldolase A, fructose-bisphosphate [Source:MGI Symbol;Acc:MGI:87994]	0.0821367	-3.60583	0.000161643	0.0759751	down
Alox5	arachidonate 5-lipoxygenase [Source:MGI Symbol;Acc:MGI:87999]	0.364533	-1.45588	0.0423941	0.715116	down
Alox5ap	arachidonate 5-lipoxygenase activating protein [Source:MGI Symbol;Acc:MGI:107505]	0.352366	-1.50485	0.0404742	0.705876	down
Alpl	alkaline phosphatase, liver/bone/kidney [Source:MGI Symbol;Acc:MGI:87983]	0.320241	-1.64277	0.0214588	0.613145	down
Amigo1	adhesion molecule with Ig like domain 1 [Source:MGI Symbol;Acc:MGI:2653612]	1.72785	0.788979	0.0386955	0.700287	up
Angptl1	angiopoietin-like 1 [Source:MGI Symbol;Acc:MGI:1919963]	0.235948	-2.08346	0.00302583	0.284031	down
Angptl2	angiopoietin-like 2 [Source:MGI Symbol;Acc:MGI:1347002]	0.370822	-1.4312	0.0410877	0.709718	down
Angptl4	angiopoietin-like 4 [Source:MGI Symbol;Acc:MGI:1888999]	4.06249	2.02236	0.000292711	0.0937988	up
Ankmy2	ankyrin repeat and MYND domain containing 2 [Source:MGI Symbol;Acc:MGI:2144755]	0.251497	-1.99138	0.0124997	0.522068	down
Ankrd1	ankyrin repeat domain 1 (cardiac muscle) [Source:MGI Symbol;Acc:MGI:1097717]	4.11007	2.03916	0.000309127	0.0957574	up
Anp32b	acidic (leucine-rich) nuclear phosphoprotein 32 family, member B [Source:MGI Symbol;Acc:MGI:1914878]	1.67607	0.745085	0.0403448	0.705876	up
Antxr1	anthrax toxin receptor 1 [Source:MGI Symbol;Acc:MGI:1916788]	0.392472	-1.34934	0.0359241	0.690511	down
Antxr2	anthrax toxin receptor 2 [Source:MGI Symbol;Acc:MGI:1919164]	0.407165	-1.29632	0.0452017	0.725455	down
Anxa1	annexin A1 [Source:MGI Symbol;Acc:MGI:96819]	0.244961	-2.02938	0.00311471	0.28945	down
Anxa11;Gm2260	annexin A11 [Source:MGI Symbol;Acc:MGI:108481];predicted gene 2260 [Source:MGI Symbol;Acc:MGI:3780429]	1.80847	0.854768	0.0276454	0.649457	up
Anxa2	annexin A2 [Source:MGI Symbol;Acc:MGI:88246]	0.317579	-1.65481	0.00273305	0.273099	down
Anxa5	annexin A5 [Source:MGI Symbol;Acc:MGI:106008]	0.432324	-1.20982	0.0215365	0.613145	down
Anxa8	annexin A8 [Source:MGI Symbol;Acc:MGI:1201374]	0.328933	-1.60413	0.0545989	0.757713	down
Aox1	aldehyde oxidase 1 [Source:MGI Symbol;Acc:MGI:88035]	1.79373	0.842965	0.0241554	0.627638	up
Apba1	amyloid beta (A4) precursor protein binding, family A, member 1 [Source:MGI Symbol;Acc:MGI:1860297]	0.40065	-1.31959	0.0488179	0.740073	down
Apcdd1	adenomatosis polyposis coli down-regulated 1 [Source:MGI Symbol;Acc:MGI:3513977]	0.329253	-1.60273	0.0319645	0.66382	down
Apln	apelin [Source:MGI Symbol;Acc:MGI:1353624]	0.0217914	-5.5201	1.14322e-05	0.0193162	down
Aplnr	apelin receptor [Source:MGI Symbol;Acc:MGI:1346086]	0.205241	-2.28461	0.00509847	0.360264	down
Apobec2	apolipoprotein B mRNA editing enzyme, catalytic polypeptide 2 [Source:MGI Symbol;Acc:MGI:1343178]	0.368183	-1.44151	0.0317333	0.663436	down
Aqp4	aquaporin 4 [Source:MGI Symbol;Acc:MGI:107387]	0.0502534	-4.31464	7.87843e-05	0.0592632	down
Arhgap26;AC110730;AC133601	Rho GTPase activating protein 26 [Source:MGI Symbol;Acc:MGI:1918552];predicted 5820 [Source:NCBI gene;Acc:545253];novel transcript	3.28733	1.71692	0.0103818	0.491473	up
Arhgap30	Rho GTPase activating protein 30 [Source:MGI Symbol;Acc:MGI:2684948]	0.299634	-1.73873	0.0106372	0.492217	down
Arhgap45	Rho GTPase activating protein 45 [Source:MGI Symbol;Acc:MGI:1917969]	0.271077	-1.88322	0.00808591	0.449954	down
Arhgdib	Rho, GDP dissociation inhibitor (GDI) beta [Source:MGI Symbol;Acc:MGI:101940]	0.413027	-1.27569	0.0522327	0.752807	down
Arhgef37	Rho guanine nucleotide exchange factor (GEF) 37 [Source:MGI Symbol;Acc:MGI:3045339]	1.89142	0.919468	0.038561	0.700287	up
Arl4d	ADP-ribosylation factor-like 4D [Source:MGI Symbol;Acc:MGI:1933155]	4.30199	2.10501	0.0221135	0.618047	up
Arrdc3	arrestin domain containing 3 [Source:MGI Symbol;Acc:MGI:2145242]	3.33485	1.73762	0.0207951	0.613145	up
Arsi	arylsulfatase i [Source:MGI Symbol;Acc:MGI:2670959]	0.110099	-3.18313	0.00670079	0.412022	down
Asap3	ArfGAP with SH3 domain, ankyrin repeat and PH domain 3 [Source:MGI Symbol;Acc:MGI:2684986]	0.278811	-1.84264	0.01152	0.504978	down
Asb11	ankyrin repeat and SOCS box-containing 11 [Source:MGI Symbol;Acc:MGI:1916104]	1.70014	0.765649	0.0342606	0.679165	up
Aspn	asporin [Source:MGI Symbol;Acc:MGI:1913945]	0.375487	-1.41316	0.0211961	0.613145	down
Asxl1	additional sex combs like 1 [Source:MGI Symbol;Acc:MGI:2684063]	1.7097	0.77374	0.0434609	0.719292	up
atg	myosin binding protein H [Source:MGI Symbol;Acc:MGI:1858196]	0.0361609	-4.78943	5.88406e-05	0.0510774	down
Atoh7	atonal bHLH transcription factor 7 [Source:MGI Symbol;Acc:MGI:1355553]	2.2065	1.14176	0.0385919	0.700287	up
Atp10a	ATPase, class V, type 10A [Source:MGI Symbol;Acc:MGI:1330809]	0.389616	-1.35988	0.0493918	0.742715	down
Atp1b1	ATPase, Na+/K+ transporting, beta 1 polypeptide [Source:MGI Symbol;Acc:MGI:88108]	0.316867	-1.65805	0.00189746	0.249624	down
Atp5g1	ATP synthase, H+ transporting, mitochondrial F0 complex, subunit C1 (subunit 9) [Source:MGI Symbol;Acc:MGI:107653]	0.46479	-1.10535	0.0316059	0.663033	down
Atp5g3	ATP synthase, H+ transporting, mitochondrial F0 complex, subunit C3 (subunit 9) [Source:MGI Symbol;Acc:MGI:2442035]	0.428009	-1.22429	0.0164253	0.565678	down
Atp5mpl	ATP synthase membrane subunit 6.8PL [Source:MGI Symbol;Acc:MGI:1917507]	0.505437	-0.984397	0.0461416	0.727509	down
AW551984	expressed sequence AW551984 [Source:MGI Symbol;Acc:MGI:2143322]	0.107233	-3.22118	0.00220256	0.251146	down
Axl	AXL receptor tyrosine kinase [Source:MGI Symbol;Acc:MGI:1347244]	0.399862	-1.32243	0.0170476	0.568313	down
B4galt6	UDP-Gal:betaGlcNAc beta 1,4-galactosyltransferase, polypeptide 6 [Source:MGI Symbol;Acc:MGI:1928380]	0.386725	-1.37062	0.0468441	0.73102	down
Bace2	beta-site APP-cleaving enzyme 2 [Source:MGI Symbol;Acc:MGI:1860440]	0.372027	-1.42652	0.0415264	0.711345	down
Bach2	BTB and CNC homology, basic leucine zipper transcription factor 2 [Source:MGI Symbol;Acc:MGI:894679]	2.93292	1.55234	0.0162285	0.565678	up
BB123696	expressed sequence BB123696 [Source:MGI Symbol;Acc:MGI:2145475]	4.55978	2.18897	0.0344629	0.679165	up
Bbs1	Bardet-Biedl syndrome 1 (human) [Source:MGI Symbol;Acc:MGI:1277215]	2.70151	1.43377	0.0516601	0.749535	up
BC049352	cDNA sequence BC049352 [Source:MGI Symbol;Acc:MGI:3040681]	0.157694	-2.6648	0.00815611	0.451107	down
Bcl7b	B cell CLL/lymphoma 7B [Source:MGI Symbol;Acc:MGI:1332238]	1.9248	0.944708	0.0243477	0.627638	up
Bcs1l	BCS1-like (yeast) [Source:MGI Symbol;Acc:MGI:1914071]	0.420307	-1.25048	0.0499195	0.744912	down
Bdh1	3-hydroxybutyrate dehydrogenase, type 1 [Source:MGI Symbol;Acc:MGI:1919161]	0.24559	-2.02567	0.000933491	0.183582	down
Best3	bestrophin 3 [Source:MGI Symbol;Acc:MGI:3580298]	0.320785	-1.64032	0.0177838	0.579876	down
Bex1	brain expressed X-linked 1 [Source:MGI Symbol;Acc:MGI:1328321]	2.32414	1.2167	0.0280527	0.650921	up
Bgn	biglycan [Source:MGI Symbol;Acc:MGI:88158]	0.312422	-1.67843	0.00424813	0.335982	down
Blm	Bloom syndrome, RecQ like helicase [Source:MGI Symbol;Acc:MGI:1328362]	0.404328	-1.3064	0.0524667	0.752958	down
Bmp1	bone morphogenetic protein 1 [Source:MGI Symbol;Acc:MGI:88176]	0.335388	-1.5761	0.00250782	0.264052	down
Bmp3	bone morphogenetic protein 3 [Source:MGI Symbol;Acc:MGI:88179]	0.212824	-2.23227	0.0164621	0.565678	down
Bmper	BMP-binding endothelial regulator [Source:MGI Symbol;Acc:MGI:1920480]	0.274112	-1.86716	0.00644942	0.407385	down
Bnip3	BCL2/adenovirus E1B interacting protein 3 [Source:MGI Symbol;Acc:MGI:109326]	1.99603	0.99713	0.0470559	0.732481	up
Brdt	bromodomain, testis-specific [Source:MGI Symbol;Acc:MGI:1891374]	0.167256	-2.57987	0.004492	0.345557	down
Btg1	B cell translocation gene 1, anti-proliferative [Source:MGI Symbol;Acc:MGI:88215]	2.07469	1.0529	0.0520792	0.752678	up
C030006K11Rik;Lrrc24	RIKEN cDNA C030006K11 gene [Source:MGI Symbol;Acc:MGI:1925941];leucine rich repeat containing 24 [Source:MGI Symbol;Acc:MGI:3605040]	1.75552	0.811894	0.0358256	0.690511	up
C1qa	complement component 1, q subcomponent, alpha polypeptide [Source:MGI Symbol;Acc:MGI:88223]	0.30358	-1.71985	0.0109554	0.4967	down
C1qb	complement component 1, q subcomponent, beta polypeptide [Source:MGI Symbol;Acc:MGI:88224]	0.324926	-1.62182	0.0114863	0.504978	down
C1qc	complement component 1, q subcomponent, C chain [Source:MGI Symbol;Acc:MGI:88225]	0.315556	-1.66403	0.013113	0.53008	down
C1qtnf6	C1q and tumor necrosis factor related protein 6 [Source:MGI Symbol;Acc:MGI:1919959]	0.154444	-2.69485	0.00123715	0.212904	down
C1rb	complement component 1, r subcomponent B [Source:MGI Symbol;Acc:MGI:3779804]	0.232732	-2.10326	0.00931595	0.475062	down
C1s1	complement component 1, s subcomponent 1 [Source:MGI Symbol;Acc:MGI:1355312]	0.422699	-1.2423	0.0167682	0.567904	down
C2;Cfb;Gm20547	complement component 2 (within H-2S) [Source:MGI Symbol;Acc:MGI:88226];complement factor B [Source:MGI Symbol;Acc:MGI:105975];predicted gene 20547 [Source:MGI Symbol;Acc:MGI:5142012]	0.36924	-1.43737	0.0295152	0.651924	down
C3	complement component 3 [Source:MGI Symbol;Acc:MGI:88227]	0.359088	-1.47759	0.0443503	0.722432	down
C3ar1	complement component 3a receptor 1 [Source:MGI Symbol;Acc:MGI:1097680]	0.265643	-1.91244	0.00551868	0.378322	down
C4b	complement component 4B (Chido blood group) [Source:MGI Symbol;Acc:MGI:88228]	0.362144	-1.46537	0.0241016	0.627638	down
C5ar1	complement component 5a receptor 1 [Source:MGI Symbol;Acc:MGI:88232]	0.241566	-2.04951	0.00896537	0.467738	down
C7	complement component 7 [Source:MGI Symbol;Acc:MGI:88235]	0.478556	-1.06324	0.0535311	0.752958	down
Cacna1g	calcium channel, voltage-dependent, T type, alpha 1G subunit [Source:MGI Symbol;Acc:MGI:1201678]	0.364582	-1.45569	0.0297882	0.651924	down
Cacna1i	calcium channel, voltage-dependent, alpha 1I subunit [Source:MGI Symbol;Acc:MGI:2178051]	3.00495	1.58734	0.0402381	0.705876	up
Cacnb1	calcium channel, voltage-dependent, beta 1 subunit [Source:MGI Symbol;Acc:MGI:102522]	0.287336	-1.79919	0.0136624	0.53831	down
Cadm3;Ackr1	cell adhesion molecule 3 [Source:MGI Symbol;Acc:MGI:2137858];atypical chemokine receptor 1 (Duffy blood group) [Source:MGI Symbol;Acc:MGI:1097689]	0.218104	-2.19691	0.00436713	0.34104	down
Caprin2	caprin family member 2 [Source:MGI Symbol;Acc:MGI:2448541]	0.17654	-2.50193	0.00150814	0.231907	down
Cars	cysteinyl-tRNA synthetase [Source:MGI Symbol;Acc:MGI:1351477]	1.60558	0.683092	0.0460609	0.727509	up
Casp3	caspase 3 [Source:MGI Symbol;Acc:MGI:107739]	0.299267	-1.74049	0.0321702	0.66382	down
Casq1	calsequestrin 1 [Source:MGI Symbol;Acc:MGI:1309468]	0.281005	-1.83133	0.02804	0.650921	down
Casq2	calsequestrin 2 [Source:MGI Symbol;Acc:MGI:1309469]	0.387791	-1.36665	0.011189	0.501468	down
Cat	catalase [Source:MGI Symbol;Acc:MGI:88271]	2.23807	1.16226	0.053435	0.752958	up
Cav3	caveolin 3 [Source:MGI Symbol;Acc:MGI:107570]	0.376507	-1.40925	0.0297433	0.651924	down
Cblb	Casitas B-lineage lymphoma b [Source:MGI Symbol;Acc:MGI:2146430]	2.05591	1.03978	0.0226042	0.619649	up
Cbx6;Nptxr;Npcd	chromobox 6 [Source:MGI Symbol;Acc:MGI:3512628];neuronal pentraxin receptor [Source:MGI Symbol;Acc:MGI:1920590];neuronal pentraxin chromo domain [Source:MGI Symbol;Acc:MGI:3845555]	0.513841	-0.960605	0.047328	0.733032	down
Ccdc3	coiled-coil domain containing 3 [Source:MGI Symbol;Acc:MGI:1921436]	0.356879	-1.48649	0.0507626	0.747906	down
Ccdc80	coiled-coil domain containing 80 [Source:MGI Symbol;Acc:MGI:1915146]	0.241242	-2.05145	0.00116239	0.207733	down
Ccdc9;Inafm1	coiled-coil domain containing 9 [Source:MGI Symbol;Acc:MGI:1921443];InaF motif containing 1 [Source:MGI Symbol;Acc:MGI:1913550]	1.73284	0.793137	0.0457684	0.727509	up
Ccl6	chemokine (C-C motif) ligand 6 [Source:MGI Symbol;Acc:MGI:98263]	0.241615	-2.04922	0.00736984	0.433468	down
Ccn2	cellular communication network factor 1 [Source:MGI Symbol;Acc:MGI:95537]	0.378433	-1.40189	0.00341354	0.301023	down
Ccn3	cellular communication network factor 3 [Source:MGI Symbol;Acc:MGI:109185]	0.334018	-1.582	0.0256809	0.637433	down
Ccnd1	cyclin D1 [Source:MGI Symbol;Acc:MGI:88313]	0.337939	-1.56517	0.0136706	0.53831	down
Ccnd2	cyclin D2 [Source:MGI Symbol;Acc:MGI:88314]	0.432501	-1.20922	0.0466126	0.730474	down
Ccnf	cyclin F [Source:MGI Symbol;Acc:MGI:102551]	0.14355	-2.80038	0.0282033	0.651924	down
Ccr1	chemokine (C-C motif) receptor 1 [Source:MGI Symbol;Acc:MGI:104618]	0.25896	-1.9492	0.0396592	0.704689	down
Ccr2	chemokine (C-C motif) receptor 2 [Source:MGI Symbol;Acc:MGI:106185]	0.226955	-2.13952	0.0437626	0.720418	down
Ccr5	chemokine (C-C motif) receptor 5 [Source:MGI Symbol;Acc:MGI:107182]	0.144319	-2.79267	0.00788496	0.442137	down
Cd14	CD14 antigen [Source:MGI Symbol;Acc:MGI:88318]	0.230138	-2.11943	0.00677254	0.412022	down
Cd200	CD200 antigen [Source:MGI Symbol;Acc:MGI:1196990]	0.408561	-1.29138	0.0242352	0.627638	down
Cd248	CD248 antigen, endosialin [Source:MGI Symbol;Acc:MGI:1917695]	0.225957	-2.14588	0.00830079	0.451107	down
Cd34	CD34 antigen [Source:MGI Symbol;Acc:MGI:88329]	0.390307	-1.35732	0.0139541	0.544012	down
Cd44	CD44 antigen [Source:MGI Symbol;Acc:MGI:88338]	0.411493	-1.28106	0.0223073	0.618278	down
Cd74;Mir5107	CD74 antigen (invariant polypeptide of major histocompatibility complex, class II antigen-associated) [Source:MGI Symbol;Acc:MGI:96534];microRNA 5107 [Source:MGI Symbol;Acc:MGI:4950427]	0.396296	-1.33535	0.0483878	0.737765	down
Cd80	CD80 antigen [Source:MGI Symbol;Acc:MGI:101775]	0.291612	-1.77788	0.046514	0.729543	down
Cd84	CD84 antigen [Source:MGI Symbol;Acc:MGI:1336885]	0.153438	-2.70427	0.0104997	0.491555	down
Cdc27	cell division cycle 27 [Source:MGI Symbol;Acc:MGI:102685]	1.7186	0.781231	0.0484684	0.738131	up
Cdc42ep2	CDC42 effector protein (Rho GTPase binding) 2 [Source:MGI Symbol;Acc:MGI:1929744]	0.381419	-1.39055	0.0371887	0.695473	down
Cdh11	cadherin 11 [Source:MGI Symbol;Acc:MGI:99217]	0.273114	-1.87243	0.0101633	0.490891	down
Cdkal1	CDK5 regulatory subunit associated protein 1-like 1 [Source:MGI Symbol;Acc:MGI:1921765]	2.05689	1.04047	0.0280958	0.651109	up
Cdkn1a	cyclin-dependent kinase inhibitor 1A (P21) [Source:MGI Symbol;Acc:MGI:104556]	4.46906	2.15997	0.0238951	0.625429	up
Cdkn2aipnl	CDKN2A interacting protein N-terminal like [Source:MGI Symbol;Acc:MGI:1261797]	2.3797	1.25078	0.00117538	0.208054	up
Cdo1	cysteine dioxygenase 1, cytosolic [Source:MGI Symbol;Acc:MGI:105925]	0.144832	-2.78755	0.000756411	0.173564	down
Cebpd	CCAAT/enhancer binding protein (C/EBP), delta [Source:MGI Symbol;Acc:MGI:103573]	2.78262	1.47644	0.0529109	0.752958	up
Cercam	cerebral endothelial cell adhesion molecule [Source:MGI Symbol;Acc:MGI:2139134]	0.304094	-1.71741	0.0432046	0.717105	down
Cers6	ceramide synthase 6 [Source:MGI Symbol;Acc:MGI:2442564]	0.378648	-1.40107	0.0508575	0.748223	down
Cfap97	cilia and flagella associated protein 97 [Source:MGI Symbol;Acc:MGI:1914006]	1.59034	0.669335	0.045112	0.725044	up
Cfd	complement factor D (adipsin) [Source:MGI Symbol;Acc:MGI:87931]	0.184361	-2.4394	0.00162001	0.235008	down
Chad	chondroadherin [Source:MGI Symbol;Acc:MGI:1096866]	0.168814	-2.56649	0.0114941	0.504978	down
Chd7	chromodomain helicase DNA binding protein 7 [Source:MGI Symbol;Acc:MGI:2444748]	2.37438	1.24755	0.00356558	0.306805	up
Chpf	chondroitin polymerizing factor [Source:MGI Symbol;Acc:MGI:106576]	0.364418	-1.45633	0.0153519	0.555212	down
Chrdl1	chordin-like 1 [Source:MGI Symbol;Acc:MGI:1933172]	0.300582	-1.73417	0.017157	0.568313	down
Chrna2	cholinergic receptor, nicotinic, alpha polypeptide 2 (neuronal) [Source:MGI Symbol;Acc:MGI:87886]	4.84483	2.27645	0.0039764	0.32273	up
Cilp	cartilage intermediate layer protein, nucleotide pyrophosphohydrolase [Source:MGI Symbol;Acc:MGI:2444507]	0.287136	-1.80019	0.0190196	0.598137	down
Cilp2	cartilage intermediate layer protein 2 [Source:MGI Symbol;Acc:MGI:1915959]	0.185495	-2.43055	0.0130598	0.529977	down
Cish	cytokine inducible SH2-containing protein [Source:MGI Symbol;Acc:MGI:103159]	0.155548	-2.68457	0.00166552	0.2363	down
Ckmt2	creatine kinase, mitochondrial 2 [Source:MGI Symbol;Acc:MGI:1923972]	0.386804	-1.37033	0.00728236	0.432637	down
Clcn5	chloride channel, voltage-sensitive 5 [Source:MGI Symbol;Acc:MGI:99486]	0.391065	-1.35452	0.0422965	0.715116	down
Clec11a	C-type lectin domain family 11, member a [Source:MGI Symbol;Acc:MGI:1298219]	0.185092	-2.43368	0.0027282	0.273099	down
Clec3b	C-type lectin domain family 3, member b [Source:MGI Symbol;Acc:MGI:104540]	0.22906	-2.1262	0.0188193	0.596534	down
Clip1	CAP-GLY domain containing linker protein 1 [Source:MGI Symbol;Acc:MGI:1928401]	2.34772	1.23126	0.0249551	0.63278	up
Clstn3	calsyntenin 3 [Source:MGI Symbol;Acc:MGI:2178323]	0.315311	-1.66515	0.0388496	0.700501	down
Clu	clusterin [Source:MGI Symbol;Acc:MGI:88423]	0.433708	-1.2052	0.0351393	0.683158	down
Cmah	cytidine monophospho-N-acetylneuraminic acid hydroxylase [Source:MGI Symbol;Acc:MGI:103227]	0.191748	-2.38272	0.00608885	0.39569	down
Cnbp	cellular nucleic acid binding protein [Source:MGI Symbol;Acc:MGI:88431]	1.79267	0.842111	0.0236527	0.62356	up
Cnn2	calponin 2 [Source:MGI Symbol;Acc:MGI:105093]	0.400016	-1.32187	0.0364923	0.690511	down
Cnpy4	canopy FGF signaling regulator 4 [Source:MGI Symbol;Acc:MGI:1913705]	0.347889	-1.5233	0.0429567	0.717105	down
Cntfr	ciliary neurotrophic factor receptor [Source:MGI Symbol;Acc:MGI:99605]	0.142218	-2.81382	0.00052062	0.140236	down
Cntnap2	contactin associated protein-like 2 [Source:MGI Symbol;Acc:MGI:1914047]	0.157941	-2.66254	0.00892032	0.467738	down
Cog1	component of oligomeric golgi complex 1 [Source:MGI Symbol;Acc:MGI:1333873]	1.72467	0.786317	0.040063	0.705876	up
Col11a1	collagen, type XI, alpha 1 [Source:MGI Symbol;Acc:MGI:88446]	0.15442	-2.69507	0.0127831	0.528046	down
Col11a2	collagen, type XI, alpha 2 [Source:MGI Symbol;Acc:MGI:88447]	0.144591	-2.78995	0.000597707	0.154291	down
Col12a1	collagen, type XII, alpha 1 [Source:MGI Symbol;Acc:MGI:88448]	0.201296	-2.31261	0.00275235	0.273557	down
Col14a1	collagen, type XIV, alpha 1 [Source:MGI Symbol;Acc:MGI:1341272]	0.125187	-2.99784	0.0149848	0.555212	down
Col15a1	collagen, type XV, alpha 1 [Source:MGI Symbol;Acc:MGI:88449]	0.202222	-2.30599	0.00136192	0.222593	down
Col16a1	collagen, type XVI, alpha 1 [Source:MGI Symbol;Acc:MGI:1095396]	0.118272	-3.07982	0.0016492	0.235785	down
Col18a1	collagen, type XVIII, alpha 1 [Source:MGI Symbol;Acc:MGI:88451]	0.3535	-1.50022	0.0201285	0.606435	down
Col1a1	collagen, type I, alpha 1 [Source:MGI Symbol;Acc:MGI:88467]	0.0329856	-4.92202	1.63314e-05	0.0218394	down
Col1a2	collagen, type I, alpha 2 [Source:MGI Symbol;Acc:MGI:88468]	0.0846313	-3.56266	9.58666e-05	0.0659918	down
Col3a1;Gm47302	collagen, type III, alpha 1 [Source:MGI Symbol;Acc:MGI:88453];predicted gene, 47302 [Source:MGI Symbol;Acc:MGI:6096169]	0.0480877	-4.37819	4.01737e-05	0.0396774	down
Col4a3	collagen, type IV, alpha 3 [Source:MGI Symbol;Acc:MGI:104688]	0.401687	-1.31585	0.0360121	0.690511	down
Col4a5	collagen, type IV, alpha 5 [Source:MGI Symbol;Acc:MGI:88456]	0.124213	-3.00911	0.00348587	0.304171	down
Col5a1	collagen, type V, alpha 1 [Source:MGI Symbol;Acc:MGI:88457]	0.181669	-2.46061	0.000818928	0.175176	down
Col5a2	collagen, type V, alpha 2 [Source:MGI Symbol;Acc:MGI:88458]	0.224905	-2.15261	0.000444694	0.125229	down
Col5a3	collagen, type V, alpha 3 [Source:MGI Symbol;Acc:MGI:1858212]	0.393049	-1.34722	0.0118216	0.510969	down
Col6a1	collagen, type VI, alpha 1 [Source:MGI Symbol;Acc:MGI:88459]	0.212169	-2.23671	0.0048567	0.353728	down
Col6a2	collagen, type VI, alpha 2 [Source:MGI Symbol;Acc:MGI:88460]	0.186641	-2.42166	0.00223536	0.251796	down
Col6a3	collagen, type VI, alpha 3 [Source:MGI Symbol;Acc:MGI:88461]	0.217696	-2.19962	0.00557362	0.379455	down
Col8a1	collagen, type VIII, alpha 1 [Source:MGI Symbol;Acc:MGI:88463]	0.301497	-1.72979	0.0198603	0.606435	down
Col8a2	collagen, type VIII, alpha 2 [Source:MGI Symbol;Acc:MGI:88464]	0.304249	-1.71667	0.0340077	0.677456	down
Col9a1	collagen, type IX, alpha 1 [Source:MGI Symbol;Acc:MGI:88465]	0.17383	-2.52425	0.0267678	0.644437	down
Comp	cartilage oligomeric matrix protein [Source:MGI Symbol;Acc:MGI:88469]	0.16749	-2.57785	0.0212785	0.613145	down
Coq7	demethyl-Q 7 [Source:MGI Symbol;Acc:MGI:107207]	0.376188	-1.41047	0.0243334	0.627638	down
Coro1a	coronin, actin binding protein 1A [Source:MGI Symbol;Acc:MGI:1345961]	0.245915	-2.02377	0.00829859	0.451107	down
Coro6	coronin 6 [Source:MGI Symbol;Acc:MGI:2183448]	2.20401	1.14013	0.0215409	0.613145	up
Cotl1	coactosin-like 1 (Dictyostelium) [Source:MGI Symbol;Acc:MGI:1919292]	0.307154	-1.70297	0.0102668	0.491473	down
Cox7a1	cytochrome c oxidase subunit 7A1 [Source:MGI Symbol;Acc:MGI:1316714]	0.434589	-1.20228	0.0153899	0.555212	down
Cox7a2	cytochrome c oxidase subunit 7A2 [Source:MGI Symbol;Acc:MGI:1316715]	0.436779	-1.19502	0.0347327	0.679518	down
Cpa3	carboxypeptidase A3, mast cell [Source:MGI Symbol;Acc:MGI:88479]	0.267192	-1.90405	0.022777	0.621547	down
Cpq	carboxypeptidase Q [Source:MGI Symbol;Acc:MGI:1889205]	0.293635	-1.7679	0.0150029	0.555212	down
Cptp	ceramide-1-phosphate transfer protein [Source:MGI Symbol;Acc:MGI:1933107]	0.368481	-1.44034	0.0458772	0.727509	down
Cpxm1	carboxypeptidase X 1 (M14 family) [Source:MGI Symbol;Acc:MGI:1934569]	0.301271	-1.73087	0.0189556	0.597593	down
Cpxm2	carboxypeptidase X 2 (M14 family) [Source:MGI Symbol;Acc:MGI:1926006]	0.322207	-1.63394	0.0255596	0.637433	down
Creb3l1	cAMP responsive element binding protein 3-like 1 [Source:MGI Symbol;Acc:MGI:1347062]	0.196167	-2.34984	0.00640937	0.406569	down
Crebzf	CREB/ATF bZIP transcription factor [Source:MGI Symbol;Acc:MGI:2675296]	1.7781	0.830335	0.050423	0.746101	up
Crip1	cysteine-rich protein 1 (intestinal) [Source:MGI Symbol;Acc:MGI:88501]	0.269293	-1.89275	0.00602302	0.39425	down
Crybb3	crystallin, beta B3 [Source:MGI Symbol;Acc:MGI:102717]	3.82655	1.93604	0.00984697	0.483797	up
Csf1	colony stimulating factor 1 (macrophage) [Source:MGI Symbol;Acc:MGI:1339753]	0.443906	-1.17167	0.033327	0.673277	down
Csf1r	colony stimulating factor 1 receptor [Source:MGI Symbol;Acc:MGI:1339758]	0.377256	-1.40638	0.0299367	0.651924	down
Csf2ra	colony stimulating factor 2 receptor, alpha, low-affinity (granulocyte-macrophage) [Source:MGI Symbol;Acc:MGI:1339754]	0.299255	-1.74055	0.0152153	0.555212	down
Ctss	cathepsin S [Source:MGI Symbol;Acc:MGI:107341]	0.204464	-2.29008	0.000696456	0.167557	down
Ctxn3	cortexin 3 [Source:MGI Symbol;Acc:MGI:3642816]	3.35535	1.74646	0.000144105	0.0742114	up
Cxcl14	chemokine (C-X-C motif) ligand 14 [Source:MGI Symbol;Acc:MGI:1888514]	0.376533	-1.40915	0.0207239	0.613145	down
Cyb561	cytochrome b-561 [Source:MGI Symbol;Acc:MGI:103253]	0.287936	-1.79618	0.0167911	0.567904	down
Cyba	cytochrome b-245, alpha polypeptide [Source:MGI Symbol;Acc:MGI:1316658]	0.339213	-1.55973	0.02776	0.649457	down
Cybb	cytochrome b-245, beta polypeptide [Source:MGI Symbol;Acc:MGI:88574]	0.352872	-1.50279	0.0452385	0.725455	down
Cybc1	cytochrome b 245 chaperone 1 [Source:MGI Symbol;Acc:MGI:2384959]	0.333338	-1.58494	0.0168666	0.567904	down
Cyc1	cytochrome c-1 [Source:MGI Symbol;Acc:MGI:1913695]	0.404116	-1.30716	0.0112246	0.501468	down
Cycs	cytochrome c, somatic [Source:MGI Symbol;Acc:MGI:88578]	0.453222	-1.14171	0.0339106	0.676737	down
Cyp2e1	cytochrome P450, family 2, subfamily e, polypeptide 1 [Source:MGI Symbol;Acc:MGI:88607]	0.402616	-1.31252	0.0392748	0.703238	down
Cyth4	cytohesin 4 [Source:MGI Symbol;Acc:MGI:2441702]	0.208705	-2.26046	0.00580183	0.388612	down
Dab2	disabled 2, mitogen-responsive phosphoprotein [Source:MGI Symbol;Acc:MGI:109175]	0.474836	-1.0745	0.0511801	0.749249	down
Dact2	dishevelled-binding antagonist of beta-catenin 2 [Source:MGI Symbol;Acc:MGI:1920347]	0.18134	-2.46323	0.0121087	0.513816	down
Dclk1	doublecortin-like kinase 1 [Source:MGI Symbol;Acc:MGI:1330861]	0.305449	-1.711	0.0154996	0.555212	down
Dcn	decorin [Source:MGI Symbol;Acc:MGI:94872]	0.460858	-1.1176	0.0543459	0.757033	down
Ddah2	dimethylarginine dimethylaminohydrolase 2 [Source:MGI Symbol;Acc:MGI:1859016]	0.342506	-1.5458	0.038016	0.700184	down
Ddx18	DEAD (Asp-Glu-Ala-Asp) box polypeptide 18 [Source:MGI Symbol;Acc:MGI:1914192]	1.71676	0.779685	0.0412223	0.710063	up
Dgkh;Gm48998	diacylglycerol kinase, eta [Source:MGI Symbol;Acc:MGI:2444188];predicted gene, 48998 [Source:MGI Symbol;Acc:MGI:6118348]	2.4726	1.30603	0.00669209	0.412022	up
Dhcr7	7-dehydrocholesterol reductase [Source:MGI Symbol;Acc:MGI:1298378]	0.330896	-1.59555	0.0406374	0.705876	down
Dhfr	dihydrofolate reductase [Source:MGI Symbol;Acc:MGI:94890]	0.284749	-1.81224	0.0254497	0.63662	down
Dhrs7c	dehydrogenase/reductase (SDR family) member 7C [Source:MGI Symbol;Acc:MGI:1915710]	0.19629	-2.34894	0.00668628	0.412022	down
Dkk2	dickkopf WNT signaling pathway inhibitor 2 [Source:MGI Symbol;Acc:MGI:1890663]	0.23167	-2.10985	0.0120155	0.512201	down
Dlg5;Gm49098	discs large MAGUK scaffold protein 5 [Source:MGI Symbol;Acc:MGI:1918478];predicted gene, 49098 [Source:MGI Symbol;Acc:MGI:6118492]	3.35972	1.74834	0.0108928	0.49621	up
Dnajb13	DnaJ heat shock protein family (Hsp40) member B13 [Source:MGI Symbol;Acc:MGI:1916637]	6.22032	2.63699	0.0023271	0.253173	up
Dnajc15	DnaJ heat shock protein family (Hsp40) member C15 [Source:MGI Symbol;Acc:MGI:1913398]	0.458586	-1.12474	0.0335416	0.675057	down
Dnajc8	DnaJ heat shock protein family (Hsp40) member C8 [Source:MGI Symbol;Acc:MGI:1915848]	1.90869	0.932583	0.00918154	0.47347	up
Dnmt1	DNA methyltransferase (cytosine-5) 1 [Source:MGI Symbol;Acc:MGI:94912]	0.455076	-1.13582	0.0450472	0.724889	down
Doc2b	double C2, beta [Source:MGI Symbol;Acc:MGI:1100497]	4.8203	2.26912	0.0509335	0.748339	up
Dock10	dedicator of cytokinesis 10 [Source:MGI Symbol;Acc:MGI:2146320]	0.334608	-1.57945	0.00347022	0.304171	down
Dock2	dedicator of cyto-kinesis 2 [Source:MGI Symbol;Acc:MGI:2149010]	0.248403	-2.00925	0.00712835	0.426352	down
Dph3	diphthamine biosynthesis 3 [Source:MGI Symbol;Acc:MGI:1922658]	0.47838	-1.06377	0.0486104	0.738131	down
Dpp4	dipeptidylpeptidase 4 [Source:MGI Symbol;Acc:MGI:94919]	0.28164	-1.82807	0.0311085	0.658849	down
Dpt	dermatopontin [Source:MGI Symbol;Acc:MGI:1928392]	0.227809	-2.1341	0.00464044	0.349179	down
Dpysl2	dihydropyrimidinase-like 2 [Source:MGI Symbol;Acc:MGI:1349763]	0.480758	-1.05662	0.0467298	0.73102	down
Dpysl3	dihydropyrimidinase-like 3 [Source:MGI Symbol;Acc:MGI:1349762]	0.280124	-1.83586	0.007007	0.421463	down
Dram1	DNA-damage regulated autophagy modulator 1 [Source:MGI Symbol;Acc:MGI:1918962]	0.301386	-1.73031	0.0152314	0.555212	down
Dse	dermatan sulfate epimerase [Source:MGI Symbol;Acc:MGI:2443455]	0.366528	-1.448	0.0287984	0.651924	down
Dupd1	dual specificity phosphatase and pro isomerase domain containing 1 [Source:MGI Symbol;Acc:MGI:3647127]	0.38587	-1.37381	0.0542325	0.757033	down
Dusp13	dual specificity phosphatase 13 [Source:MGI Symbol;Acc:MGI:1351599]	1.91397	0.936566	0.0246525	0.631695	up
Dusp15	dual specificity phosphatase-like 15 [Source:MGI Symbol;Acc:MGI:1934928]	0.381061	-1.39191	0.0539862	0.755073	down
Dut	deoxyuridine triphosphatase [Source:MGI Symbol;Acc:MGI:1346051]	0.269696	-1.89059	0.00940616	0.475062	down
E130218I03Rik	RIKEN cDNA E130218I03 gene [Source:MGI Symbol;Acc:MGI:3528958]	3.18841	1.67284	0.0143715	0.549843	up
Ecm1;Mir7014	extracellular matrix protein 1 [Source:MGI Symbol;Acc:MGI:103060];microRNA 7014 [Source:MGI Symbol;Acc:MGI:5531219]	0.403281	-1.31014	0.0110085	0.497821	down
Ecm2	extracellular matrix protein 2, female organ and adipocyte specific [Source:MGI Symbol;Acc:MGI:3039578]	0.383404	-1.38306	0.0332463	0.672378	down
Eda2r	ectodysplasin A2 receptor [Source:MGI Symbol;Acc:MGI:2442860]	4.36198	2.12498	0.000721217	0.167557	up
Efemp1	epidermal growth factor-containing fibulin-like extracellular matrix protein 1 [Source:MGI Symbol;Acc:MGI:1339998]	0.289233	-1.7897	0.0345906	0.679165	down
Efhd1	EF hand domain containing 1 [Source:MGI Symbol;Acc:MGI:1921607]	0.173043	-2.5308	0.00380506	0.315403	down
Egflam	EGF-like, fibronectin type III and laminin G domains [Source:MGI Symbol;Acc:MGI:2146149]	0.444329	-1.1703	0.0308555	0.658849	down
Egln3	egl-9 family hypoxia-inducible factor 3 [Source:MGI Symbol;Acc:MGI:1932288]	3.02382	1.59637	0.0189702	0.597593	up
Egr2	early growth response 2 [Source:MGI Symbol;Acc:MGI:95296]	0.302691	-1.72408	0.0290283	0.651924	down
Ehd3	EH-domain containing 3 [Source:MGI Symbol;Acc:MGI:1928900]	2.44524	1.28998	0.00939428	0.475062	up
Eid3	EP300 interacting inhibitor of differentiation 3 [Source:MGI Symbol;Acc:MGI:1913591]	2.1406	1.09802	0.0437934	0.720418	up
Eif3j2	eukaryotic translation initiation factor 3, subunit J2 [Source:MGI Symbol;Acc:MGI:3704486]	20.2136	4.33725	0.00020099	0.079481	up
Eif4a2;Gm26447;Gm24616;Gm24201;Gm49346;Snord2;Snora81	eukaryotic translation initiation factor 4A2 [Source:MGI Symbol;Acc:MGI:106906];predicted gene, 26447 [Source:MGI Symbol;Acc:MGI:5456224];predicted gene, 24616 [Source:MGI Symbol;Acc:MGI:5454393];predicted gene, 24201 [Source:MGI Symbol;Acc:MGI:5453978];predicted gene, 49346 [Source:MGI Symbol;Acc:MGI:6121543];small nucleolar RNA, C/D box 2 [Source:MGI Symbol;Acc:MGI:3819528];small nucleolar RNA,…	1.69907	0.764743	0.0534427	0.752958	up
Eif4a-ps4	eukaryotic translation initiation factor 4A, pseudogene 4 [Source:MGI Symbol;Acc:MGI:1195958]	2.27705	1.18717	0.019416	0.605224	up
Eif4ebp1	eukaryotic translation initiation factor 4E binding protein 1 [Source:MGI Symbol;Acc:MGI:103267]	2.97005	1.57049	0.0121947	0.516288	up
Eif4g3	eukaryotic translation initiation factor 4 gamma, 3 [Source:MGI Symbol;Acc:MGI:1923935]	1.79185	0.841449	0.0306131	0.658697	up
Elk4;Slc45a3	ELK4, member of ETS oncogene family [Source:MGI Symbol;Acc:MGI:102853];solute carrier family 45, member 3 [Source:MGI Symbol;Acc:MGI:1922082]	2.37643	1.2488	0.0229386	0.621547	up
Ell2;Gm23127	elongation factor RNA polymerase II 2 [Source:MGI Symbol;Acc:MGI:2183438];predicted gene, 23127 [Source:MGI Symbol;Acc:MGI:5452904]	1.60059	0.678607	0.0494673	0.742796	up
Elovl6	ELOVL family member 6, elongation of long chain fatty acids (yeast) [Source:MGI Symbol;Acc:MGI:2156528]	0.129738	-2.94632	0.00282975	0.274896	down
Emid1	EMI domain containing 1 [Source:MGI Symbol;Acc:MGI:2155091]	0.291685	-1.77752	0.0253859	0.635879	down
Emilin2	elastin microfibril interfacer 2 [Source:MGI Symbol;Acc:MGI:2389136]	0.318025	-1.65279	0.0131248	0.53008	down
Eml1	echinoderm microtubule associated protein like 1 [Source:MGI Symbol;Acc:MGI:1915769]	0.338851	-1.56128	0.0051916	0.362748	down
Emp1	epithelial membrane protein 1 [Source:MGI Symbol;Acc:MGI:107941]	0.344593	-1.53703	0.0147582	0.554132	down
Emp3	epithelial membrane protein 3 [Source:MGI Symbol;Acc:MGI:1098729]	0.266405	-1.90831	0.0310813	0.658849	down
En1	engrailed 1 [Source:MGI Symbol;Acc:MGI:95389]	0.337313	-1.56784	0.0494848	0.742796	down
Eno3	enolase 3, beta muscle [Source:MGI Symbol;Acc:MGI:95395]	0.376287	-1.4101	0.0222865	0.618278	down
Enpep	glutamyl aminopeptidase [Source:MGI Symbol;Acc:MGI:106645]	0.361537	-1.46778	0.0174744	0.574831	down
Enpp1	ectonucleotide pyrophosphatase/phosphodiesterase 1 [Source:MGI Symbol;Acc:MGI:97370]	0.380314	-1.39474	0.0485219	0.738131	down
Ephb2	Eph receptor B2 [Source:MGI Symbol;Acc:MGI:99611]	0.228796	-2.12787	0.0188192	0.596534	down
Errfi1	ERBB receptor feedback inhibitor 1 [Source:MGI Symbol;Acc:MGI:1921405]	3.1548	1.65755	0.0218245	0.614939	up
Evc	EvC ciliary complex subunit 1 [Source:MGI Symbol;Acc:MGI:1890596]	0.45694	-1.12992	0.0398503	0.705876	down
F13a1	coagulation factor XIII, A1 subunit [Source:MGI Symbol;Acc:MGI:1921395]	0.290596	-1.78291	0.0113831	0.50373	down
F830016B08Rik	RIKEN cDNA F830016B08 gene [Source:MGI Symbol;Acc:MGI:3588218]	0.12015	-3.05709	0.00340923	0.301023	down
Faap100	Fanconi anemia core complex associated protein 100 [Source:MGI Symbol;Acc:MGI:1919135]	0.407964	-1.29348	0.0326407	0.668919	down
Fads1	fatty acid desaturase 1 [Source:MGI Symbol;Acc:MGI:1923517]	0.314046	-1.67095	0.00678353	0.412022	down
Fads2	fatty acid desaturase 2 [Source:MGI Symbol;Acc:MGI:1930079]	0.371924	-1.42692	0.0266307	0.643713	down
Fam102a	family with sequence similarity 102, member A [Source:MGI Symbol;Acc:MGI:2138935]	0.391204	-1.35401	0.0290867	0.651924	down
Fam114a1	family with sequence similarity 114, member A1 [Source:MGI Symbol;Acc:MGI:1915553]	0.319609	-1.64562	0.0299048	0.651924	down
Fam126a	family with sequence similarity 126, member A [Source:MGI Symbol;Acc:MGI:2149839]	0.395472	-1.33835	0.0217095	0.614144	down
Fam198b	family with sequence similarity 198, member B [Source:MGI Symbol;Acc:MGI:1915909]	0.433477	-1.20597	0.0390282	0.700503	down
Fam220a	family with sequence similarity 220, member A [Source:NCBI gene;Acc:67238];family with sequence similarity 220, member A [Source:MGI Symbol;Acc:MGI:1914488]	1.72928	0.790174	0.0438003	0.720418	up
Fam241a	family with sequence similarity 241, member A [Source:MGI Symbol;Acc:MGI:1917867]	0.316262	-1.66081	0.0403264	0.705876	down
Fam3c	family with sequence similarity 3, member C [Source:MGI Symbol;Acc:MGI:107892]	0.436625	-1.19553	0.0510864	0.749249	down
Fam57b	family with sequence similarity 57, member B [Source:MGI Symbol;Acc:MGI:1916202]	0.45758	-1.12791	0.0475839	0.734092	down
Fam83d	family with sequence similarity 83, member D [Source:MGI Symbol;Acc:MGI:1919128]	0.0892457	-3.48607	0.000414457	0.118509	down
Fasn	fatty acid synthase [Source:MGI Symbol;Acc:MGI:95485]	0.0977352	-3.35498	0.00011905	0.0664095	down
Fat1	FAT atypical cadherin 1 [Source:MGI Symbol;Acc:MGI:109168]	0.384301	-1.37969	0.0115518	0.505179	down
Fat2	FAT atypical cadherin 2 [Source:MGI Symbol;Acc:MGI:2685369]	3.89974	1.96338	0.02309	0.621547	up
Fat3	FAT atypical cadherin 3 [Source:MGI Symbol;Acc:MGI:2444314]	0.38205	-1.38817	0.0525582	0.752958	down
Fbln1	fibulin 1 [Source:MGI Symbol;Acc:MGI:95487]	0.329175	-1.60308	0.0258782	0.637433	down
Fbln2	fibulin 2 [Source:MGI Symbol;Acc:MGI:95488]	0.453744	-1.14005	0.0455255	0.727509	down
Fbn1	fibrillin 1 [Source:MGI Symbol;Acc:MGI:95489]	0.185295	-2.4321	0.000195734	0.0790851	down
Fbxo31	F-box protein 31 [Source:MGI Symbol;Acc:MGI:1354708]	2.16755	1.11606	0.0283585	0.651924	up
Fcer1g	Fc receptor, IgE, high affinity I, gamma polypeptide [Source:MGI Symbol;Acc:MGI:95496]	0.303275	-1.7213	0.0139618	0.544012	down
Fcgr2b	Fc receptor, IgG, low affinity IIb [Source:MGI Symbol;Acc:MGI:95499]	0.282645	-1.82294	0.0111454	0.501468	down
Fcgr3	Fc receptor, IgG, low affinity III [Source:MGI Symbol;Acc:MGI:95500]	0.339069	-1.56035	0.0406219	0.705876	down
Fcgrt	Fc receptor, IgG, alpha chain transporter [Source:MGI Symbol;Acc:MGI:103017]	0.479335	-1.06089	0.0543481	0.757033	down
Fcrls	Fc receptor-like S, scavenger receptor [Source:MGI Symbol;Acc:MGI:1933397]	0.153225	-2.70628	0.0154363	0.555212	down
Fermt3	fermitin family member 3 [Source:MGI Symbol;Acc:MGI:2147790]	0.351045	-1.51027	0.0313691	0.661027	down
Fggy	FGGY carbohydrate kinase domain containing [Source:MGI Symbol;Acc:MGI:1922828]	1.95596	0.967876	0.0316222	0.663033	up
Fgl2	fibrinogen-like protein 2 [Source:MGI Symbol;Acc:MGI:103266]	0.386886	-1.37002	0.0426315	0.715116	down
Fitm1	fat storage-inducing transmembrane protein 1 [Source:MGI Symbol;Acc:MGI:1915930]	0.342958	-1.5439	0.0101823	0.490891	down
Fkbp10	FK506 binding protein 10 [Source:MGI Symbol;Acc:MGI:104769]	0.401304	-1.31723	0.053692	0.753147	down
Fkbp5	FK506 binding protein 5 [Source:MGI Symbol;Acc:MGI:104670]	2.81061	1.49089	0.00576019	0.388612	up
Flnc	filamin C, gamma [Source:MGI Symbol;Acc:MGI:95557]	2.52482	1.33618	0.014755	0.554132	up
Fmod	fibromodulin [Source:MGI Symbol;Acc:MGI:1328364]	0.217826	-2.19875	0.0220672	0.617683	down
Fn1	fibronectin 1 [Source:MGI Symbol;Acc:MGI:95566]	0.190165	-2.39467	0.00114888	0.207315	down
Fndc1	fibronectin type III domain containing 1 [Source:MGI Symbol;Acc:MGI:1915905]	0.291879	-1.77656	0.00924474	0.474648	down
Fndc4	fibronectin type III domain containing 4 [Source:MGI Symbol;Acc:MGI:1917195]	0.20554	-2.28251	0.0225536	0.619174	down
Fndc5	fibronectin type III domain containing 5 [Source:MGI Symbol;Acc:MGI:1917614]	0.401616	-1.31611	0.00767932	0.438792	down
Folr2	folate receptor 2 (fetal) [Source:MGI Symbol;Acc:MGI:95569]	0.0890409	-3.48939	0.00447103	0.345557	down
Fopnl	Fgfr1op N-terminal like [Source:MGI Symbol;Acc:MGI:1913336]	0.435174	-1.20034	0.049557	0.742796	down
Foxk1	forkhead box K1 [Source:MGI Symbol;Acc:MGI:1347488]	1.79931	0.84744	0.0446567	0.723583	up
Foxo6	forkhead box O6 [Source:MGI Symbol;Acc:MGI:2676586]	0.186468	-2.423	0.00152589	0.232461	down
Frem2	Fras1 related extracellular matrix protein 2 [Source:MGI Symbol;Acc:MGI:2444465]	0.224036	-2.1582	0.00447578	0.345557	down
Frk	fyn-related kinase [Source:MGI Symbol;Acc:MGI:103265]	0.235947	-2.08347	0.0120897	0.513816	down
Frzb	frizzled-related protein [Source:MGI Symbol;Acc:MGI:892032]	0.168788	-2.56671	0.00381824	0.315403	down
Fsd1l	fibronectin type III and SPRY domain containing 1-like [Source:MGI Symbol;Acc:MGI:2442443]	0.318527	-1.65051	0.025832	0.637433	down
Fst	follistatin [Source:MGI Symbol;Acc:MGI:95586]	0.335731	-1.57462	0.019772	0.606435	down
Fstl1	follistatin-like 1 [Source:MGI Symbol;Acc:MGI:102793]	0.230067	-2.11987	0.000711307	0.167557	down
Fxyd6	FXYD domain-containing ion transport regulator 6 [Source:MGI Symbol;Acc:MGI:1890226]	0.356319	-1.48876	0.0067205	0.412022	down
Fzd2	frizzled class receptor 2 [Source:MGI Symbol;Acc:MGI:1888513]	0.369244	-1.43735	0.0420703	0.713429	down
Gadd45a	growth arrest and DNA-damage-inducible 45 alpha [Source:MGI Symbol;Acc:MGI:107799]	2.7098	1.43819	0.0362272	0.690511	up
Gamt	guanidinoacetate methyltransferase [Source:MGI Symbol;Acc:MGI:1098221]	0.288744	-1.79214	0.0328953	0.668919	down
Gan	giant axonal neuropathy [Source:MGI Symbol;Acc:MGI:1890619]	2.2484	1.1689	0.021181	0.613145	up
Gatad1	GATA zinc finger domain containing 1 [Source:MGI Symbol;Acc:MGI:1914460]	0.420541	-1.24968	0.0152903	0.555212	down
Gbe1	glucan (1,4-alpha-), branching enzyme 1 [Source:MGI Symbol;Acc:MGI:1921435]	2.00053	1.00038	0.0244823	0.629386	up
Gbgt1	globoside alpha-1,3-N-acetylgalactosaminyltransferase 1 [Source:MGI Symbol;Acc:MGI:2449143]	0.313856	-1.67182	0.0401681	0.705876	down
Gbp10;Gm43302;Gbp6	guanylate-binding protein 10 [Source:MGI Symbol;Acc:MGI:4359647];predicted gene 43302 [Source:MGI Symbol;Acc:MGI:5663439];guanylate binding protein 6 [Source:MGI Symbol;Acc:MGI:2140937]	0.393479	-1.34564	0.0261339	0.637433	down
Gclm	glutamate-cysteine ligase, modifier subunit [Source:MGI Symbol;Acc:MGI:104995]	2.15552	1.10804	0.0293652	0.651924	up
Gdap1	ganglioside-induced differentiation-associated-protein 1 [Source:MGI Symbol;Acc:MGI:1338002]	0.199901	-2.32264	0.0213595	0.613145	down
Ggcx	gamma-glutamyl carboxylase [Source:MGI Symbol;Acc:MGI:1927655]	0.400715	-1.31935	0.0346337	0.679165	down
Gigyf2	GRB10 interacting GYF protein 2 [Source:MGI Symbol;Acc:MGI:2138584]	1.71644	0.779421	0.0499817	0.744912	up
Glb1l2	galactosidase, beta 1-like 2 [Source:MGI Symbol;Acc:MGI:2388283]	0.177459	-2.49445	0.00762586	0.438792	down
Glipr2	GLI pathogenesis-related 2 [Source:MGI Symbol;Acc:MGI:1917770]	0.143391	-2.80197	0.00851892	0.458935	down
Gm10039	predicted pseudogene 10039 [Source:MGI Symbol;Acc:MGI:3704382]	0.487926	-1.03526	0.0328732	0.668919	down
Gm10097	predicted gene 10097 [Source:MGI Symbol;Acc:MGI:3642295]	4.49504	2.16833	0.00585448	0.388612	up
Gm10382	predicted gene 10382 [Source:MGI Symbol;Acc:MGI:3647829]	2.88926	1.5307	0.00484493	0.353728	up
Gm11273	predicted gene 11273 [Source:MGI Symbol;Acc:MGI:3649411]	0.465776	-1.10229	0.0545163	0.757581	down
Gm11661	predicted gene 11661 [Source:MGI Symbol;Acc:MGI:3651387]	2.29632	1.19933	0.0430579	0.717105	up
Gm12240	predicted gene 12240 [Source:MGI Symbol;Acc:MGI:3649325]	4.52972	2.17942	0.0239255	0.625429	up
Gm12248	predicted gene 12248 [Source:MGI Symbol;Acc:MGI:3651124]	2.29478	1.19835	0.0235032	0.622047	up
Gm12715	predicted gene 12715 [Source:MGI Symbol;Acc:MGI:3650759]	0.1552	-2.6878	0.00473557	0.352061	down
Gm13357	predicted gene 13357 [Source:MGI Symbol;Acc:MGI:3651263]	2.62389	1.3917	0.0336767	0.675206	up
Gm13772	predicted gene 13772 [Source:MGI Symbol;Acc:MGI:3650155]	0.102415	-3.2875	0.000578339	0.153557	down
Gm14005	predicted gene 14005 [Source:MGI Symbol;Acc:MGI:3652191]	0.341496	-1.55006	0.0475191	0.734092	down
Gm14403	predicted gene 14403 [Source:MGI Symbol;Acc:MGI:3649813]	0.279688	-1.83811	0.0278858	0.650229	down
Gm14410	predicted gene 14410 [Source:MGI Symbol;Acc:MGI:3709158]	0.355425	-1.49238	0.0461974	0.727509	down
Gm14648	predicted gene 14648 [Source:MGI Symbol;Acc:MGI:3705508]	0.172595	-2.53453	0.00845683	0.456915	down
Gm15429	predicted pseudogene 15429 [Source:MGI Symbol;Acc:MGI:3642423]	0.0452073	-4.4673	0.000221114	0.0811504	down
Gm15833	predicted gene 15833 [Source:MGI Symbol;Acc:MGI:3801794]	0.161712	-2.6285	0.0128056	0.528046	down
Gm15953	predicted gene 15953 [Source:MGI Symbol;Acc:MGI:3802150]	0.308026	-1.69887	0.0425504	0.715116	down
Gm18066	predicted gene, 18066 [Source:MGI Symbol;Acc:MGI:5010251]	0.211519	-2.24114	0.0159773	0.564552	down
Gm1966	predicted gene 1966 [Source:MGI Symbol;Acc:MGI:3584360]	0.267884	-1.90032	0.0105736	0.492217	down
Gm21451	predicted gene, 21451 [Source:MGI Symbol;Acc:MGI:5434806]	0.232983	-2.10171	0.00202552	0.249624	down
Gm22068	predicted gene, 22068 [Source:MGI Symbol;Acc:MGI:5451845]	0.166818	-2.58366	0.00011175	0.0662562	down
Gm22154	predicted gene, 22154 [Source:MGI Symbol;Acc:MGI:5451931]	0.352793	-1.50311	0.0438512	0.720618	down
Gm22634	predicted gene, 22634 [Source:MGI Symbol;Acc:MGI:5452411]	0.423151	-1.24075	0.0450182	0.724889	down
Gm2274	predicted gene 2274 [Source:MGI Symbol;Acc:MGI:3780444]	1.67586	0.744902	0.041376	0.711305	up
Gm23442	predicted gene, 23442 [Source:MGI Symbol;Acc:MGI:5453219]	0.278854	-1.84242	0.0255894	0.637433	down
Gm23444	predicted gene, 23444 [Source:MGI Symbol;Acc:MGI:5453221]	0.3352	-1.57691	0.0415056	0.711345	down
Gm23804	predicted gene, 23804 [Source:MGI Symbol;Acc:MGI:5453581]	0.422602	-1.24263	0.0414357	0.711305	down
Gm24265	predicted gene, 24265 [Source:MGI Symbol;Acc:MGI:5454042]	0.390497	-1.35662	0.0222781	0.618278	down
Gm24407	predicted gene, 24407 [Source:MGI Symbol;Acc:MGI:5454184]	0.388865	-1.36266	0.024117	0.627638	down
Gm2606	predicted pseudogene 2606 [Source:MGI Symbol;Acc:MGI:3780774]	0.369954	-1.43458	0.0319446	0.66382	down
Gm26712;Pyurf	predicted gene, 26712 [Source:MGI Symbol;Acc:MGI:5477206];Pigy upstream reading frame [Source:MGI Symbol;Acc:MGI:1913709]	0.480978	-1.05596	0.0457592	0.727509	down
Gm32036	predicted gene, 32036 [Source:MGI Symbol;Acc:MGI:5591195]	0.262397	-1.93018	0.0132918	0.532235	down
Gm32939	predicted gene, 32939 [Source:MGI Symbol;Acc:MGI:5592098]	10.4657	3.3876	0.0468077	0.73102	up
Gm33543	predicted gene, 33543 [Source:MGI Symbol;Acc:MGI:5592702]	0.0612612	-4.02888	0.00498098	0.353728	down
Gm35330	predicted gene, 35330 [Source:MGI Symbol;Acc:MGI:5594489]	3.82806	1.93661	0.0130117	0.529335	up
Gm3650	predicted gene 3650 [Source:MGI Symbol;Acc:MGI:3781826]	52.6909	5.71948	5.59483e-07	0.00259964	up
Gm38158	predicted gene, 38158 [Source:MGI Symbol;Acc:MGI:5611386]	2.03886	1.02776	0.0485871	0.738131	up
Gm3883	predicted gene 3883 [Source:MGI Symbol;Acc:MGI:3823028]	6.56381	2.71453	0.00175346	0.242845	up
Gm43587	predicted gene 43587 [Source:MGI Symbol;Acc:MGI:5663724]	2.93928	1.55546	0.0382899	0.700184	up
Gm4544	predicted gene 4544 [Source:MGI Symbol;Acc:MGI:3782728]	0.0937645	-3.41481	0.000104561	0.0662562	down
Gm4737	predicted gene 4737 [Source:MGI Symbol;Acc:MGI:3643647]	1.79398	0.843165	0.0478528	0.735238	up
Gm48488	predicted gene, 48488 [Source:MGI Symbol;Acc:MGI:6098010]	0.165901	-2.59161	0.00335735	0.301023	down
Gm49311	predicted gene, 49311 [Source:MGI Symbol;Acc:MGI:6118815]	0.163963	-2.60856	0.00764917	0.438792	down
Gm49450;Tuba1a;Tuba1b	predicted gene, 49450 [Source:MGI Symbol;Acc:MGI:6155101];tubulin, alpha 1A [Source:MGI Symbol;Acc:MGI:98869];tubulin, alpha 1B [Source:MGI Symbol;Acc:MGI:107804]	0.402082	-1.31444	0.017098	0.568313	down
Gm49477	predicted gene, 49477 [Source:MGI Symbol;Acc:MGI:6155147]	0.181258	-2.46388	0.0104886	0.491555	down
Gm49602	predicted gene, 49602 [Source:MGI Symbol;Acc:MGI:6215013]	2.09124	1.06436	0.0409951	0.709718	up
Gm6169	predicted gene 6169 [Source:MGI Symbol;Acc:MGI:3646298]	0.274812	-1.86348	0.00778473	0.441119	down
Gm6419	predicted gene 6419 [Source:MGI Symbol;Acc:MGI:3647564]	0.415745	-1.26623	0.0513272	0.749249	down
Gm6560	predicted gene 6560 [Source:MGI Symbol;Acc:MGI:3646204]	0.489441	-1.03079	0.0500108	0.744912	down
Gm6863	predicted gene 6863 [Source:MGI Symbol;Acc:MGI:3647386]	1.96755	0.9764	0.0272961	0.646168	up
Gm7964	predicted gene 7964 [Source:MGI Symbol;Acc:MGI:3646150]	1.59093	0.669868	0.0533845	0.752958	up
Gm9247	predicted gene 9247 [Source:MGI Symbol;Acc:MGI:3648323]	0.311921	-1.68075	0.0261066	0.637433	down
Gm9774	predicted pseudogene 9774 [Source:MGI Symbol;Acc:MGI:3642386]	3.02574	1.59729	0.0034174	0.301023	up
Gm9826	predicted gene 9826 [Source:MGI Symbol;Acc:MGI:3642725]	2.14305	1.09966	0.0367852	0.692362	up
Gm9903	predicted gene 9903 [Source:MGI Symbol;Acc:MGI:3646113]	0.239181	-2.06383	0.024959	0.63278	down
Gnb5;Bcl2l10	guanine nucleotide binding protein (G protein), beta 5 [Source:MGI Symbol;Acc:MGI:101848];Bcl2-like 10 [Source:MGI Symbol;Acc:MGI:1330841]	3.96291	1.98656	0.00427118	0.336373	up
Gng11	guanine nucleotide binding protein (G protein), gamma 11 [Source:MGI Symbol;Acc:MGI:1913316]	0.329312	-1.60247	0.0153179	0.555212	down
Gnl3l	guanine nucleotide binding protein-like 3 (nucleolar)-like [Source:MGI Symbol;Acc:MGI:2448557]	1.66233	0.733208	0.0377384	0.700184	up
Gpatch4	G patch domain containing 4 [Source:MGI Symbol;Acc:MGI:1913864]	1.82456	0.867552	0.0309201	0.658849	up
Gpc3	glypican 3 [Source:MGI Symbol;Acc:MGI:104903]	0.338261	-1.56379	0.0320969	0.66382	down
Gpd1	glycerol-3-phosphate dehydrogenase 1 (soluble) [Source:MGI Symbol;Acc:MGI:95679]	0.173762	-2.52481	0.0011489	0.207315	down
Gpm6b	glycoprotein m6b [Source:MGI Symbol;Acc:MGI:107672]	0.372268	-1.42559	0.0237164	0.624353	down
Gpr153	G protein-coupled receptor 153 [Source:MGI Symbol;Acc:MGI:1916157]	0.398556	-1.32715	0.0337544	0.675336	down
Gprc5c	G protein-coupled receptor, family C, group 5, member C [Source:MGI Symbol;Acc:MGI:1917605]	0.331627	-1.59237	0.0224499	0.619174	down
Grb14	growth factor receptor bound protein 14 [Source:MGI Symbol;Acc:MGI:1355324]	0.351548	-1.5082	0.030772	0.658849	down
Grem2	gremlin 2, DAN family BMP antagonist [Source:MGI Symbol;Acc:MGI:1344367]	0.0210274	-5.57159	2.6295e-05	0.0305449	down
Gsk3b	glycogen synthase kinase 3 beta [Source:MGI Symbol;Acc:MGI:1861437]	1.68895	0.756124	0.0422109	0.715116	up
Gsta4	glutathione S-transferase, alpha 4 [Source:MGI Symbol;Acc:MGI:1309515]	0.302893	-1.72312	0.0280401	0.650921	down
Gucd1	guanylyl cyclase domain containing 1 [Source:MGI Symbol;Acc:MGI:1916028]	2.6638	1.41348	0.00415012	0.331048	up
H2-Ab1	histocompatibility 2, class II antigen A, beta 1 [Source:MGI Symbol;Acc:MGI:103070]	0.292179	-1.77508	0.0182701	0.590101	down
H2-DMb1	histocompatibility 2, class II, locus Mb1 [Source:MGI Symbol;Acc:MGI:95922]	0.158398	-2.65837	0.0112043	0.501468	down
H2-Eb1	histocompatibility 2, class II antigen E beta [Source:MGI Symbol;Acc:MGI:95901]	0.306254	-1.7072	0.0210984	0.613145	down
H60b;Raet1e;Raet1d	histocompatibility 60b [Source:MGI Symbol;Acc:MGI:3649078];retinoic acid early transcript 1E [Source:MGI Symbol;Acc:MGI:2675273];retinoic acid early transcript delta [Source:MGI Symbol;Acc:MGI:1861032]	0.413754	-1.27316	0.0399738	0.705876	down
H6pd	hexose-6-phosphate dehydrogenase (glucose 1-dehydrogenase) [Source:MGI Symbol;Acc:MGI:2140356]	1.67429	0.743551	0.0387365	0.700348	up
Hacd3	3-hydroxyacyl-CoA dehydratase 3 [Source:MGI Symbol;Acc:MGI:1889341]	2.43538	1.28415	0.0164848	0.565678	up
Hdac4	histone deacetylase 4 [Source:MGI Symbol;Acc:MGI:3036234]	1.85041	0.887842	0.0375572	0.700138	up
Hectd1	HECT domain E3 ubiquitin protein ligase 1 [Source:MGI Symbol;Acc:MGI:2384768]	2.54906	1.34996	0.0185789	0.595356	up
Herpud1	homocysteine-inducible, endoplasmic reticulum stress-inducible, ubiquitin-like domain member 1 [Source:MGI Symbol;Acc:MGI:1927406]	1.88785	0.916742	0.041733	0.712289	up
Herpud2	HERPUD family member 2 [Source:MGI Symbol;Acc:MGI:1915393]	1.76693	0.821243	0.038333	0.700184	up
Hmcn2	hemicentin 2 [Source:MGI Symbol;Acc:MGI:2677838]	0.427261	-1.22681	0.0312272	0.659534	down
Hmga1b	high mobility group AT-hook 1B [Source:MGI Symbol;Acc:MGI:96161]	1.90037	0.926279	0.0426244	0.715116	up
Hmgb2	high mobility group box 2 [Source:MGI Symbol;Acc:MGI:96157]	3.08355	1.62459	0.0482713	0.737232	up
Homer2	homer scaffolding protein 2 [Source:MGI Symbol;Acc:MGI:1347354]	0.362339	-1.46459	0.00663323	0.412022	down
Hoxa13	homeobox A13 [Source:MGI Symbol;Acc:MGI:96173]	1.70209	0.767307	0.0507347	0.747906	up
Hp	haptoglobin [Source:MGI Symbol;Acc:MGI:96211]	0.142233	-2.81368	0.00618947	0.399436	down
Hpse	heparanase [Source:MGI Symbol;Acc:MGI:1343124]	0.155967	-2.68068	0.00859706	0.460476	down
Hs6st2	heparan sulfate 6-O-sulfotransferase 2 [Source:MGI Symbol;Acc:MGI:1354959]	0.279603	-1.83855	0.0264083	0.6416	down
Hsd17b12	hydroxysteroid (17-beta) dehydrogenase 12 [Source:MGI Symbol;Acc:MGI:1926967]	0.302285	-1.72602	0.021645	0.613253	down
Hspa12a	heat shock protein 12A [Source:MGI Symbol;Acc:MGI:1920692]	0.404466	-1.30591	0.0331583	0.67133	down
Hspa1b	heat shock protein 1B [Source:MGI Symbol;Acc:MGI:99517]	0.358324	-1.48066	0.0386288	0.700287	down
Hspb1	heat shock protein 1 [Source:MGI Symbol;Acc:MGI:96240]	2.34731	1.23101	0.0533843	0.752958	up
Hspb7	heat shock protein family, member 7 (cardiovascular) [Source:MGI Symbol;Acc:MGI:1352494]	2.75962	1.46447	0.0145673	0.552054	up
Hsph1	heat shock 105kDa/110kDa protein 1 [Source:MGI Symbol;Acc:MGI:105053]	1.72133	0.783521	0.037509	0.699942	up
Iba57	IBA57 homolog, iron-sulfur cluster assembly [Source:MGI Symbol;Acc:MGI:3041174]	1.76305	0.818076	0.0439013	0.720804	up
Id2	inhibitor of DNA binding 2 [Source:MGI Symbol;Acc:MGI:96397]	0.337185	-1.56839	0.0350638	0.682405	down
Idh3a	isocitrate dehydrogenase 3 (NAD+) alpha [Source:MGI Symbol;Acc:MGI:1915084]	0.451606	-1.14686	0.0360002	0.690511	down
Idi1	isopentenyl-diphosphate delta isomerase [Source:MGI Symbol;Acc:MGI:2442264]	0.218022	-2.19745	0.00482948	0.353728	down
Ifi205;Ifi204	interferon activated gene 205 [Source:MGI Symbol;Acc:MGI:101847];interferon activated gene 204 [Source:MGI Symbol;Acc:MGI:96429]	0.396795	-1.33353	0.0368048	0.692362	down
Ifi211	interferon activated gene 211 [Source:MGI Symbol;Acc:MGI:3041120]	0.387457	-1.36789	0.0533583	0.752958	down
Ifi27l2a	interferon, alpha-inducible protein 27 like 2A [Source:MGI Symbol;Acc:MGI:1924183]	0.177539	-2.49379	0.00553662	0.378322	down
Ifit3	interferon-induced protein with tetratricopeptide repeats 3 [Source:MGI Symbol;Acc:MGI:1101055]	0.283003	-1.82111	0.0213115	0.613145	down
Ifit3b	interferon-induced protein with tetratricopeptide repeats 3B [Source:MGI Symbol;Acc:MGI:3698419]	0.203201	-2.29902	0.0169807	0.568313	down
Ifngr2	interferon gamma receptor 2 [Source:MGI Symbol;Acc:MGI:107654]	0.428506	-1.22261	0.0442835	0.722319	down
Ift81	intraflagellar transport 81 [Source:MGI Symbol;Acc:MGI:1098597]	0.275339	-1.86072	0.00788723	0.442137	down
Igf1	insulin-like growth factor 1 [Source:MGI Symbol;Acc:MGI:96432]	0.185827	-2.42797	6.96349e-06	0.0129423	down
Igfals	insulin-like growth factor binding protein, acid labile subunit [Source:MGI Symbol;Acc:MGI:107973]	0.286896	-1.8014	0.0285743	0.651924	down
Igfbp5	insulin-like growth factor binding protein 5 [Source:MGI Symbol;Acc:MGI:96440]	0.125223	-2.99742	0.000642448	0.159147	down
Igfbp6	insulin-like growth factor binding protein 6 [Source:MGI Symbol;Acc:MGI:96441]	0.332491	-1.58861	0.00583604	0.388612	down
Igfbp7	insulin-like growth factor binding protein 7 [Source:MGI Symbol;Acc:MGI:1352480]	0.464841	-1.10519	0.0539918	0.755073	down
Igfn1	immunoglobulin-like and fibronectin type III domain containing 1 [Source:MGI Symbol;Acc:MGI:3045352]	2.21616	1.14806	0.0281898	0.651924	up
Ighm	immunoglobulin heavy constant mu [Source:MGI Symbol;Acc:MGI:96448]	0.298462	-1.74438	0.00961326	0.479947	down
Igsf10	immunoglobulin superfamily, member 10 [Source:MGI Symbol;Acc:MGI:1923481]	0.145565	-2.78026	0.00417879	0.33191	down
Igsf9b	immunoglobulin superfamily, member 9B [Source:MGI Symbol;Acc:MGI:2685354]	0.312702	-1.67714	0.0508853	0.748223	down
Ikbke	inhibitor of kappaB kinase epsilon [Source:MGI Symbol;Acc:MGI:1929612]	0.304984	-1.71319	0.0447047	0.723583	down
Ikbkg	inhibitor of kappaB kinase gamma [Source:MGI Symbol;Acc:MGI:1338074]	1.82175	0.865325	0.0515621	0.749283	up
Ikzf1	IKAROS family zinc finger 1 [Source:MGI Symbol;Acc:MGI:1342540]	0.278425	-1.84464	0.0175193	0.575288	down
Ikzf4	IKAROS family zinc finger 4 [Source:MGI Symbol;Acc:MGI:1343139]	0.274897	-1.86304	0.0128702	0.528046	down
Il15ra	interleukin 15 receptor, alpha chain [Source:MGI Symbol;Acc:MGI:104644]	1.73744	0.796962	0.0441608	0.722319	up
Il17ra	interleukin 17 receptor A [Source:MGI Symbol;Acc:MGI:107399]	0.377999	-1.40355	0.0382105	0.700184	down
Il1rl2	interleukin 1 receptor-like 2 [Source:MGI Symbol;Acc:MGI:1913107]	0.239836	-2.05988	0.00380284	0.315403	down
Il31ra;Gm3226	interleukin 31 receptor A [Source:MGI Symbol;Acc:MGI:2180511];predicted gene 3226 [Source:MGI Symbol;Acc:MGI:3804968]	0.217927	-2.19809	0.0117464	0.509956	down
Il33	interleukin 33 [Source:MGI Symbol;Acc:MGI:1924375]	0.223919	-2.15895	0.00898356	0.467738	down
Il6ra	interleukin 6 receptor, alpha [Source:MGI Symbol;Acc:MGI:105304]	3.05648	1.61187	0.0503256	0.746101	up
Inhbb	inhibin beta-B [Source:MGI Symbol;Acc:MGI:96571]	4.19209	2.06767	0.0117707	0.509956	up
Ino80b	INO80 complex subunit B [Source:MGI Symbol;Acc:MGI:1917270]	2.1665	1.11536	0.0187631	0.596534	up
Ipo13	importin 13 [Source:MGI Symbol;Acc:MGI:2385205]	1.97452	0.981502	0.0336236	0.675057	up
Irf5	interferon regulatory factor 5 [Source:MGI Symbol;Acc:MGI:1350924]	0.282222	-1.8251	0.00992934	0.485649	down
Islr;Islr2	immunoglobulin superfamily containing leucine-rich repeat [Source:MGI Symbol;Acc:MGI:1349645];immunoglobulin superfamily containing leucine-rich repeat 2 [Source:MGI Symbol;Acc:MGI:2444277]	0.304263	-1.71661	0.0153928	0.555212	down
Ism1	isthmin 1, angiogenesis inhibitor [Source:MGI Symbol;Acc:MGI:2442963]	0.110904	-3.17261	0.00235259	0.2538	down
Itga11	integrin alpha 11 [Source:MGI Symbol;Acc:MGI:2442114]	0.339108	-1.56018	0.0498366	0.744912	down
Itgam;Gm49368	integrin alpha M [Source:MGI Symbol;Acc:MGI:96607];predicted gene, 49368 [Source:MGI Symbol;Acc:MGI:6121583]	0.238123	-2.07022	0.00214346	0.249624	down
Itgb1bp2	integrin beta 1 binding protein 2 [Source:MGI Symbol;Acc:MGI:1353420]	0.340943	-1.5524	0.00646609	0.407385	down
Itgb2	integrin beta 2 [Source:MGI Symbol;Acc:MGI:96611]	0.203119	-2.2996	0.0326952	0.668919	down
Itgb6	integrin beta 6 [Source:MGI Symbol;Acc:MGI:96615]	0.253927	-1.97752	0.0358008	0.690511	down
Itgb8	integrin beta 8 [Source:MGI Symbol;Acc:MGI:1338035]	0.278915	-1.84211	0.0275434	0.648916	down
Itgbl1	integrin, beta-like 1 [Source:MGI Symbol;Acc:MGI:2443439]	0.317563	-1.65489	0.0136646	0.53831	down
Itih5	inter-alpha (globulin) inhibitor H5 [Source:MGI Symbol;Acc:MGI:1925751]	0.429122	-1.22054	0.0395216	0.704689	down
Itm2a	integral membrane protein 2A [Source:MGI Symbol;Acc:MGI:107706]	0.207296	-2.27023	0.000819987	0.175176	down
Itpkc	inositol 1,4,5-trisphosphate 3-kinase C [Source:MGI Symbol;Acc:MGI:2442554]	4.93519	2.30311	0.0442561	0.722319	up
Jph4	junctophilin 4 [Source:MGI Symbol;Acc:MGI:2443113]	0.253531	-1.97977	0.0261332	0.637433	down
Jpt2	Jupiter microtubule associated homolog 2 [Source:MGI Symbol;Acc:MGI:1196260]	0.383816	-1.38151	0.0513181	0.749249	down
Jun	jun proto-oncogene [Source:MGI Symbol;Acc:MGI:96646]	1.90173	0.927315	0.036722	0.692362	up
Kank1	KN motif and ankyrin repeat domains 1 [Source:MGI Symbol;Acc:MGI:2147707]	2.39408	1.25947	0.00104919	0.197276	up
Kank2	KN motif and ankyrin repeat domains 2 [Source:MGI Symbol;Acc:MGI:2384568]	0.474625	-1.07514	0.0418994	0.713051	down
Kazald1	Kazal-type serine peptidase inhibitor domain 1 [Source:MGI Symbol;Acc:MGI:2147606]	0.203865	-2.29431	0.0292247	0.651924	down
Kcnb1	potassium voltage gated channel, Shab-related subfamily, member 1 [Source:MGI Symbol;Acc:MGI:96666]	0.469422	-1.09104	0.0402344	0.705876	down
Kcnf1	potassium voltage-gated channel, subfamily F, member 1 [Source:MGI Symbol;Acc:MGI:2687399]	0.278958	-1.84188	0.042604	0.715116	down
Kcng4	potassium voltage-gated channel, subfamily G, member 4 [Source:MGI Symbol;Acc:MGI:1913983]	0.124102	-3.0104	0.00946868	0.475635	down
Kcnh6	potassium voltage-gated channel, subfamily H (eag-related), member 6 [Source:MGI Symbol;Acc:MGI:2684139]	3.45716	1.78959	0.000867852	0.180606	up
Kcnip3	Kv channel interacting protein 3, calsenilin [Source:MGI Symbol;Acc:MGI:1929258]	0.338202	-1.56404	0.051088	0.749249	down
Kcnj8	potassium inwardly-rectifying channel, subfamily J, member 8 [Source:MGI Symbol;Acc:MGI:1100508]	0.459572	-1.12164	0.02999	0.651924	down
Kcnk5	potassium channel, subfamily K, member 5 [Source:MGI Symbol;Acc:MGI:1336175]	2.79718	1.48397	0.0419329	0.713051	up
Kcnn2	potassium intermediate/small conductance calcium-activated channel, subfamily N, member 2 [Source:MGI Symbol;Acc:MGI:2153182]	0.215348	-2.21526	0.00408313	0.328115	down
Kcnv2	potassium channel, subfamily V, member 2 [Source:MGI Symbol;Acc:MGI:2670981]	3.02762	1.59818	0.04728	0.732965	up
Kctd1	potassium channel tetramerisation domain containing 1 [Source:MGI Symbol;Acc:MGI:1918269]	2.39489	1.25996	0.0142162	0.547044	up
Kctd12	potassium channel tetramerisation domain containing 12 [Source:MGI Symbol;Acc:MGI:2145823]	0.00644132	-7.27843	7.23426e-22	1.34456e-17	down
Kctd17	potassium channel tetramerisation domain containing 17 [Source:MGI Symbol;Acc:MGI:1920094]	0.225892	-2.1463	0.000231111	0.0811504	down
Kctd20	potassium channel tetramerisation domain containing 20 [Source:MGI Symbol;Acc:MGI:1914239]	2.20071	1.13797	0.021378	0.613145	up
Kera	keratocan [Source:MGI Symbol;Acc:MGI:1202398]	0.0600066	-4.05874	0.0229352	0.621547	down
Khdrbs3	KH domain containing, RNA binding, signal transduction associated 3 [Source:MGI Symbol;Acc:MGI:1313312]	0.384763	-1.37796	0.0531628	0.752958	down
Klf10	Kruppel-like factor 10 [Source:MGI Symbol;Acc:MGI:1101353]	3.64337	1.86527	0.00144228	0.226864	up
Klhl13	kelch-like 13 [Source:MGI Symbol;Acc:MGI:1914705]	0.293363	-1.76924	0.0268796	0.644757	down
Klhl23	kelch-like 23 [Source:MGI Symbol;Acc:MGI:2683536]	0.273266	-1.87162	0.00460649	0.349179	down
Klhl30	kelch-like 30 [Source:MGI Symbol;Acc:MGI:1918038]	2.13707	1.09564	0.0417483	0.712289	up
Klhl33	kelch-like 33 [Source:MGI Symbol;Acc:MGI:3644593]	0.384928	-1.37734	0.00966899	0.479947	down
Klhl38	kelch-like 38 [Source:MGI Symbol;Acc:MGI:3045310]	1.99303	0.994966	0.0295428	0.651924	up
Kpna1	karyopherin (importin) alpha 1 [Source:MGI Symbol;Acc:MGI:103560]	1.85856	0.894185	0.0250061	0.63278	up
Lama4	laminin, alpha 4 [Source:MGI Symbol;Acc:MGI:109321]	0.358092	-1.4816	0.00457852	0.348756	down
Lamb1	laminin B1 [Source:MGI Symbol;Acc:MGI:96743]	0.365082	-1.45371	0.0048794	0.353728	down
Laptm5	lysosomal-associated protein transmembrane 5 [Source:MGI Symbol;Acc:MGI:108046]	0.348462	-1.52093	0.0234466	0.622004	down
Lbp	lipopolysaccharide binding protein [Source:MGI Symbol;Acc:MGI:1098776]	0.441164	-1.18061	0.0476729	0.734092	down
Lcn2	lipocalin 2 [Source:MGI Symbol;Acc:MGI:96757]	2.88059	1.52636	0.0134751	0.534006	up
Lcp1	lymphocyte cytosolic protein 1 [Source:MGI Symbol;Acc:MGI:104808]	0.239306	-2.06307	0.00585189	0.388612	down
Ldha	lactate dehydrogenase A [Source:MGI Symbol;Acc:MGI:96759]	0.404874	-1.30445	0.03621	0.690511	down
Ldha-ps2	lactate dehydrogenase A, pseudogene 2 [Source:MGI Symbol;Acc:MGI:96761]	0.235415	-2.08672	0.00436041	0.34104	down
Ldhb	lactate dehydrogenase B [Source:MGI Symbol;Acc:MGI:96763]	0.352285	-1.50518	0.0080551	0.449586	down
Ldlr	low density lipoprotein receptor [Source:MGI Symbol;Acc:MGI:96765]	0.438979	-1.18778	0.0130155	0.529335	down
Lemd2	LEM domain containing 2 [Source:MGI Symbol;Acc:MGI:2385045]	1.81387	0.859075	0.0515195	0.749249	up
Lgals3	lectin, galactose binding, soluble 3 [Source:MGI Symbol;Acc:MGI:96778]	0.35309	-1.50189	0.0149294	0.555212	down
Lgals9	lectin, galactose binding, soluble 9 [Source:MGI Symbol;Acc:MGI:109496]	0.435462	-1.19938	0.0524443	0.752958	down
Lgi2	leucine-rich repeat LGI family, member 2 [Source:MGI Symbol;Acc:MGI:2180196]	0.285223	-1.80984	0.0303731	0.657135	down
Lgi4	leucine-rich repeat LGI family, member 4 [Source:MGI Symbol;Acc:MGI:2180197]	0.324059	-1.62567	0.0276936	0.649457	down
Lgmn	legumain [Source:MGI Symbol;Acc:MGI:1330838]	0.361467	-1.46806	0.0058442	0.388612	down
Lhfp	lipoma HMGIC fusion partner [Source:MGI Symbol;Acc:MGI:1920048]	0.396875	-1.33324	0.0194269	0.605224	down
Lhpp	phospholysine phosphohistidine inorganic pyrophosphate phosphatase [Source:MGI Symbol;Acc:MGI:1923679]	1.85	0.887523	0.0133445	0.532235	up
Lilr4b	leukocyte immunoglobulin-like receptor, subfamily B, member 4B [Source:MGI Symbol;Acc:MGI:102702]	0.188894	-2.40435	0.00191784	0.249624	down
Lilrb4a	leukocyte immunoglobulin-like receptor, subfamily B, member 4A [Source:MGI Symbol;Acc:MGI:102701]	0.188278	-2.40906	0.000593325	0.154291	down
Lima1	LIM domain and actin binding 1 [Source:MGI Symbol;Acc:MGI:1920992]	0.416263	-1.26443	0.0231259	0.621547	down
Lncpint	long non-protein coding RNA, Trp53 induced transcript [Source:MGI Symbol;Acc:MGI:2673128]	1.92234	0.942864	0.0529459	0.752958	up
Loxl1	lysyl oxidase-like 1 [Source:MGI Symbol;Acc:MGI:106096]	0.433535	-1.20578	0.0267031	0.643713	down
Loxl2;Mir6950	lysyl oxidase-like 2 [Source:MGI Symbol;Acc:MGI:2137913];microRNA 6950 [Source:MGI Symbol;Acc:MGI:5530968]	0.305604	-1.71026	0.00329593	0.29737	down
Lpar1	lysophosphatidic acid receptor 1 [Source:MGI Symbol;Acc:MGI:108429]	0.286931	-1.80123	0.00363227	0.309676	down
Lrp1	low density lipoprotein receptor-related protein 1 [Source:MGI Symbol;Acc:MGI:96828]	0.479499	-1.0604	0.0436298	0.720227	down
Lrrc30	leucine rich repeat containing 30 [Source:MGI Symbol;Acc:MGI:2685172]	1.98449	0.988769	0.0229162	0.621547	up
Lrrc47	leucine rich repeat containing 47 [Source:MGI Symbol;Acc:MGI:1920196]	2.05242	1.03733	0.0146434	0.552054	up
Lrrc52	leucine rich repeat containing 52 [Source:MGI Symbol;Acc:MGI:1924118]	0.0922951	-3.4376	0.00137324	0.222593	down
Lrrc58;Gm15725	leucine rich repeat containing 58 [Source:MGI Symbol;Acc:MGI:2443542];predicted gene 15725 [Source:MGI Symbol;Acc:MGI:3833682]	2.9498	1.56062	0.023397	0.622004	up
Lrtm2	leucine-rich repeats and transmembrane domains 2 [Source:MGI Symbol;Acc:MGI:2141485]	0.348293	-1.52163	0.0496626	0.743779	down
Ltbp4	latent transforming growth factor beta binding protein 4 [Source:MGI Symbol;Acc:MGI:1321395]	0.423494	-1.23959	0.0230749	0.621547	down
Lum	lumican [Source:MGI Symbol;Acc:MGI:109347]	0.171305	-2.54536	0.0339352	0.676737	down
Ly6a	lymphocyte antigen 6 complex, locus A [Source:MGI Symbol;Acc:MGI:107527]	0.276776	-1.85321	0.00290402	0.277813	down
Lynx1	Ly6/neurotoxin 1 [Source:MGI Symbol;Acc:MGI:1345180]	0.231584	-2.11039	0.000175055	0.0788304	down
Lyplal1	lysophospholipase-like 1 [Source:MGI Symbol;Acc:MGI:2385115]	0.310614	-1.68681	0.0519037	0.751896	down
Lyz1	lysozyme 1 [Source:MGI Symbol;Acc:MGI:96902]	0.245083	-2.02866	0.00286644	0.276039	down
Lyz2	lysozyme 2 [Source:MGI Symbol;Acc:MGI:96897]	0.331916	-1.59111	0.00230929	0.253173	down
Mafa	v-maf musculoaponeurotic fibrosarcoma oncogene family, protein A (avian) [Source:MGI Symbol;Acc:MGI:2673307]	0.337999	-1.56491	0.0362646	0.690511	down
Magix	MAGI family member, X-linked [Source:MGI Symbol;Acc:MGI:1859644]	0.28422	-1.81492	0.00299163	0.283686	down
Man1a	mannosidase 1, alpha [Source:MGI Symbol;Acc:MGI:104677]	0.482735	-1.0507	0.0489533	0.740897	down
Map1lc3b	microtubule-associated protein 1 light chain 3 beta [Source:MGI Symbol;Acc:MGI:1914693]	2.47808	1.30922	0.0152842	0.555212	up
Map2k6	mitogen-activated protein kinase kinase 6 [Source:MGI Symbol;Acc:MGI:1346870]	0.242064	-2.04654	0.00229481	0.253173	down
Map3k6	mitogen-activated protein kinase kinase kinase 6 [Source:MGI Symbol;Acc:MGI:1855691]	3.02492	1.5969	0.0225111	0.619174	up
Map4	microtubule-associated protein 4 [Source:MGI Symbol;Acc:MGI:97178]	1.88613	0.915426	0.0270773	0.645106	up
Mapk6	mitogen-activated protein kinase 6 [Source:MGI Symbol;Acc:MGI:1354946]	2.17161	1.11877	0.0461653	0.727509	up
Mapk8ip1	mitogen-activated protein kinase 8 interacting protein 1 [Source:MGI Symbol;Acc:MGI:1309464]	0.421006	-1.24809	0.0458833	0.727509	down
Marcksl1	MARCKS-like 1 [Source:MGI Symbol;Acc:MGI:97143]	0.300537	-1.73439	0.0425535	0.715116	down
Matn2	matrilin 2 [Source:MGI Symbol;Acc:MGI:109613]	0.344023	-1.53942	0.0325848	0.668919	down
Mb	myoglobin [Source:MGI Symbol;Acc:MGI:96922]	0.440094	-1.18412	0.0348604	0.680558	down
Mbd6	methyl-CpG binding domain protein 6 [Source:MGI Symbol;Acc:MGI:106378]	1.72204	0.784122	0.0390464	0.700503	up
Mcm2	minichromosome maintenance complex component 2 [Source:MGI Symbol;Acc:MGI:105380]	0.347119	-1.5265	0.0356325	0.689438	down
Mdga1	MAM domain containing glycosylphosphatidylinositol anchor 1 [Source:MGI Symbol;Acc:MGI:1922012]	0.0924931	-3.43451	0.000151356	0.0742114	down
Mdh1	malate dehydrogenase 1, NAD (soluble) [Source:MGI Symbol;Acc:MGI:97051]	0.430762	-1.21504	0.0188403	0.596534	down
Meox1	mesenchyme homeobox 1 [Source:MGI Symbol;Acc:MGI:103220]	0.314448	-1.66911	0.0210164	0.613145	down
Metrn;Fam173a;AC134908	meteorin, glial cell differentiation regulator [Source:MGI Symbol;Acc:MGI:1917333];family with sequence similarity 173, member A [Source:MGI Symbol;Acc:MGI:2384888];novel protein	0.415974	-1.26543	0.0378297	0.700184	down
Mettl21c	methyltransferase like 21C [Source:MGI Symbol;Acc:MGI:3611450]	0.250049	-1.99971	0.000915612	0.183582	down
Mettl21e	methyltransferase like 21E [Source:MGI Symbol;Acc:MGI:2685837]	0.072289	-3.79008	0.000218884	0.0811504	down
Mettl9	methyltransferase like 9 [Source:MGI Symbol;Acc:MGI:1914862]	0.425833	-1.23164	0.0345236	0.679165	down
Mfap3l	microfibrillar-associated protein 3-like [Source:MGI Symbol;Acc:MGI:1918556]	0.337659	-1.56636	0.0384261	0.700184	down
Mfap4	microfibrillar-associated protein 4 [Source:MGI Symbol;Acc:MGI:1342276]	0.0748375	-3.7401	0.000187719	0.0788304	down
Mfap5	microfibrillar associated protein 5 [Source:MGI Symbol;Acc:MGI:1354387]	0.268712	-1.89587	0.00211346	0.249624	down
Mfhas1	malignant fibrous histiocytoma amplified sequence 1 [Source:MGI Symbol;Acc:MGI:1098644]	3.46702	1.7937	0.0072882	0.432637	up
Mfsd4a	major facilitator superfamily domain containing 4A [Source:MGI Symbol;Acc:MGI:2442786]	5.94048	2.57058	0.000100548	0.0662562	up
Mgea5	meningioma expressed antigen 5 (hyaluronidase) [Source:MGI Symbol;Acc:MGI:1932139]	2.1191	1.08345	0.0238993	0.625429	up
Mgll	monoglyceride lipase [Source:MGI Symbol;Acc:MGI:1346042]	2.01883	1.01352	0.0186218	0.595705	up
Mgp	matrix Gla protein [Source:MGI Symbol;Acc:MGI:96976]	0.291126	-1.78028	0.00104525	0.197276	down
Mical2	microtubule associated monooxygenase, calponin and LIM domain containing 2 [Source:MGI Symbol;Acc:MGI:2444947]	3.85175	1.94551	0.0128512	0.528046	up
Mid1-ps1	midline 1, pseudogene 1 [Source:MGI Symbol;Acc:MGI:5780070]	9.23416	3.20698	0.00200675	0.249624	up
Mif4gd	MIF4G domain containing [Source:MGI Symbol;Acc:MGI:1916924]	0.251627	-1.99064	0.000307344	0.0957574	down
Minos1	mitochondrial inner membrane organizing system 1 [Source:MGI Symbol;Acc:MGI:1913628]	0.486561	-1.03931	0.0479949	0.735394	down
Mir22;Tlcd2	microRNA 22 [Source:MGI Symbol;Acc:MGI:2676896];TLC domain containing 2 [Source:MGI Symbol;Acc:MGI:1917141]	2.34738	1.23105	0.00190856	0.249624	up
Mir29b-1	microRNA 29b-1 [Source:MGI Symbol;Acc:MGI:2676905]	2.40535	1.26625	0.0420626	0.713429	up
Mir770;Mir1906-1;Gm27300	microRNA 770 [Source:MGI Symbol;Acc:MGI:3691606];microRNA 1906-1 [Source:MGI Symbol;Acc:MGI:3811417];predicted gene, 27300 [Source:MGI Symbol;Acc:MGI:5530682]	0.295138	-1.76054	0.00451793	0.345557	down
Mirlet7f-1;Mirlet7a-1;Mirlet7d	microRNA let7f-1 [Source:MGI Symbol;Acc:MGI:2676798];microRNA let7a-1 [Source:MGI Symbol;Acc:MGI:2676793];microRNA let7d [Source:MGI Symbol;Acc:MGI:2676796]	1.82262	0.866013	0.02929	0.651924	up
Mknk2	MAP kinase-interacting serine/threonine kinase 2 [Source:MGI Symbol;Acc:MGI:894279]	2.06079	1.04319	0.0485443	0.738131	up
Mlf1	myeloid leukemia factor 1 [Source:MGI Symbol;Acc:MGI:1341819]	0.448811	-1.15582	0.0288528	0.651924	down
Mlxip	MLX interacting protein [Source:MGI Symbol;Acc:MGI:2141183]	1.68334	0.751329	0.047987	0.735394	up
Mlycd	malonyl-CoA decarboxylase [Source:MGI Symbol;Acc:MGI:1928485]	2.30237	1.20312	0.0127528	0.528046	up
Mmd;Gm45716	monocyte to macrophage differentiation-associated [Source:MGI Symbol;Acc:MGI:1914718];predicted gene 45716 [Source:MGI Symbol;Acc:MGI:5804831]	1.80728	0.853819	0.0343811	0.679165	up
Mmp15	matrix metallopeptidase 15 [Source:MGI Symbol;Acc:MGI:109320]	0.317859	-1.65354	0.0234407	0.622004	down
Mmp19	matrix metallopeptidase 19 [Source:MGI Symbol;Acc:MGI:1927899]	0.337128	-1.56863	0.0215599	0.613145	down
Mmp2	matrix metallopeptidase 2 [Source:MGI Symbol;Acc:MGI:97009]	0.354081	-1.49785	0.00317595	0.293672	down
Mmp23	matrix metallopeptidase 23 [Source:MGI Symbol;Acc:MGI:1347361]	0.275507	-1.85984	0.0184233	0.59139	down
Mmp3	matrix metallopeptidase 3 [Source:MGI Symbol;Acc:MGI:97010]	0.109195	-3.19503	0.0430315	0.717105	down
Mndal;Ifi203	myeloid nuclear differentiation antigen like [Source:MGI Symbol;Acc:MGI:3780953];interferon activated gene 203 [Source:MGI Symbol;Acc:MGI:96428]	0.346207	-1.53029	0.0107448	0.494835	down
Mospd1	motile sperm domain containing 1 [Source:MGI Symbol;Acc:MGI:1917630]	2.48624	1.31397	0.000782443	0.175176	up
Mpnd	MPN domain containing [Source:MGI Symbol;Acc:MGI:1915297]	0.393236	-1.34653	0.0163947	0.565678	down
Mpz	myelin protein zero [Source:MGI Symbol;Acc:MGI:103177]	0.340472	-1.55439	0.00670665	0.412022	down
Mrc1	mannose receptor, C type 1 [Source:MGI Symbol;Acc:MGI:97142]	0.240679	-2.05482	0.00245203	0.26042	down
Mrc2	mannose receptor, C type 2 [Source:MGI Symbol;Acc:MGI:107818]	0.358945	-1.47817	0.0153164	0.555212	down
Mrgpre	MAS-related GPR, member E [Source:MGI Symbol;Acc:MGI:2441884]	3.21605	1.68529	0.0192673	0.603882	up
Mrgprf	MAS-related GPR, member F [Source:MGI Symbol;Acc:MGI:2384823]	0.233778	-2.09679	0.0223213	0.618278	down
Mrpl2	mitochondrial ribosomal protein L2 [Source:MGI Symbol;Acc:MGI:1351622]	0.448063	-1.15823	0.029289	0.651924	down
Mrpl42	mitochondrial ribosomal protein L42 [Source:MGI Symbol;Acc:MGI:1333774]	0.489936	-1.02934	0.0448101	0.724209	down
Mrps36	mitochondrial ribosomal protein S36 [Source:MGI Symbol;Acc:MGI:1913378]	0.429091	-1.22064	0.0415699	0.711434	down
Ms4a4a	membrane-spanning 4-domains, subfamily A, member 4A [Source:MGI Symbol;Acc:MGI:3643932]	0.246554	-2.02002	0.0142732	0.548104	down
Ms4a4d	membrane-spanning 4-domains, subfamily A, member 4D [Source:MGI Symbol;Acc:MGI:1913857]	0.398395	-1.32773	0.0313223	0.660791	down
Ms4a6c	membrane-spanning 4-domains, subfamily A, member 6C [Source:MGI Symbol;Acc:MGI:2385644]	0.279911	-1.83696	0.0200535	0.606435	down
Ms4a6d	membrane-spanning 4-domains, subfamily A, member 6D [Source:MGI Symbol;Acc:MGI:1916024]	0.27803	-1.84669	0.0419813	0.713221	down
Msr1	macrophage scavenger receptor 1 [Source:MGI Symbol;Acc:MGI:98257]	0.191941	-2.38126	0.00880425	0.467738	down
Mt1	metallothionein 1 [Source:MGI Symbol;Acc:MGI:97171]	3.16364	1.66158	0.0486856	0.73867	up
Mterf2	mitochondrial transcription termination factor 2 [Source:MGI Symbol;Acc:MGI:1921488]	0.325785	-1.61801	0.029665	0.651924	down
Mtfp1	mitochondrial fission process 1 [Source:MGI Symbol;Acc:MGI:1916686]	0.344493	-1.53745	0.0183416	0.590808	down
Musk	muscle, skeletal, receptor tyrosine kinase [Source:MGI Symbol;Acc:MGI:103581]	4.15152	2.05364	0.00928953	0.475062	up
Mxra8	matrix-remodelling associated 8 [Source:MGI Symbol;Acc:MGI:1922011]	0.425291	-1.23348	0.0210273	0.613145	down
Myc	myelocytomatosis oncogene [Source:MGI Symbol;Acc:MGI:97250]	2.55514	1.3534	0.0102892	0.491473	up
Myct1	myc target 1 [Source:MGI Symbol;Acc:MGI:1915882]	0.368994	-1.43833	0.0526981	0.752958	down
Myh14	myosin, heavy polypeptide 14 [Source:MGI Symbol;Acc:MGI:1919210]	1.96977	0.978027	0.0412022	0.710063	up
Myh7;Myh6	myosin, heavy polypeptide 7, cardiac muscle, beta [Source:MGI Symbol;Acc:MGI:2155600];myosin, heavy polypeptide 6, cardiac muscle, alpha [Source:MGI Symbol;Acc:MGI:97255]	0.161538	-2.63006	0.00565413	0.383531	down
Myl3	myosin, light polypeptide 3 [Source:MGI Symbol;Acc:MGI:97268]	0.264458	-1.91889	0.00136974	0.222593	down
Myl9	myosin, light polypeptide 9, regulatory [Source:MGI Symbol;Acc:MGI:2138915]	0.419327	-1.25385	0.0179325	0.58213	down
Myo18a	myosin XVIIIA [Source:MGI Symbol;Acc:MGI:2667185]	2.03098	1.02217	0.0257375	0.637433	up
Myo18b	myosin XVIIIb [Source:MGI Symbol;Acc:MGI:1921626]	2.3069	1.20596	0.0106044	0.492217	up
Myo1f	myosin IF [Source:MGI Symbol;Acc:MGI:107711]	0.272068	-1.87796	0.0260462	0.637433	down
Myoc	myocilin [Source:MGI Symbol;Acc:MGI:1202864]	0.409939	-1.28652	0.0290694	0.651924	down
Myof	myoferlin [Source:MGI Symbol;Acc:MGI:1919192]	0.37109	-1.43016	0.008913	0.467738	down
Myog	myogenin [Source:MGI Symbol;Acc:MGI:97276]	3.01479	1.59206	0.00968931	0.479947	up
Myoz2	myozenin 2 [Source:MGI Symbol;Acc:MGI:1913063]	0.402437	-1.31316	0.0463292	0.72849	down
Myoz3	myozenin 3 [Source:MGI Symbol;Acc:MGI:2179296]	0.386135	-1.37282	0.0291167	0.651924	down
Mzb1;Spata24	marginal zone B and B1 cell-specific protein 1 [Source:MGI Symbol;Acc:MGI:1917066];spermatogenesis associated 24 [Source:MGI Symbol;Acc:MGI:1918492]	2.10755	1.07557	0.0520028	0.752678	up
Naa25	N(alpha)-acetyltransferase 25, NatB auxiliary subunit [Source:MGI Symbol;Acc:MGI:2442563]	2.07805	1.05523	0.0358538	0.690511	up
Naaa	N-acylethanolamine acid amidase [Source:MGI Symbol;Acc:MGI:1914361]	0.344861	-1.53591	0.0242721	0.627638	down
Naca	nascent polypeptide-associated complex alpha polypeptide [Source:MGI Symbol;Acc:MGI:106095]	2.34518	1.2297	0.00651891	0.407948	up
Naip6	NLR family, apoptosis inhibitory protein 6 [Source:MGI Symbol;Acc:MGI:1298222]	0.290503	-1.78338	0.0298377	0.651924	down
Nap1l1	nucleosome assembly protein 1-like 1 [Source:MGI Symbol;Acc:MGI:1855693]	2.37258	1.24645	0.00216235	0.249624	up
Nbl1	neuroblastoma, suppression of tumorigenicity 1 [Source:MGI Symbol;Acc:MGI:104591]	0.428976	-1.22103	0.0155054	0.555212	down
Nckap1l	NCK associated protein 1 like [Source:MGI Symbol;Acc:MGI:1926063]	0.173393	-2.52788	0.0145627	0.552054	down
Ndn	necdin [Source:MGI Symbol;Acc:MGI:97290]	0.328396	-1.60649	0.0405557	0.705876	down
Ndrg4	N-myc downstream regulated gene 4 [Source:MGI Symbol;Acc:MGI:2384590]	0.227558	-2.13569	0.00196906	0.249624	down
Ndufa12	NADH:ubiquinone oxidoreductase subunit A12 [Source:MGI Symbol;Acc:MGI:1913664]	0.235053	-2.08894	5.65237e-06	0.0116728	down
Ndufa4l2	Ndufa4, mitochondrial complex associated like 2 [Source:MGI Symbol;Acc:MGI:3039567]	0.359858	-1.4745	0.0171693	0.568313	down
Ndufa8	NADH:ubiquinone oxidoreductase subunit A8 [Source:MGI Symbol;Acc:MGI:1915625]	0.477528	-1.06634	0.0383344	0.700184	down
Ndufb10	NADH:ubiquinone oxidoreductase subunit B10 [Source:MGI Symbol;Acc:MGI:1915592]	0.487444	-1.03669	0.047866	0.735238	down
Ndufb6	NADH:ubiquinone oxidoreductase subunit B6 [Source:MGI Symbol;Acc:MGI:2684983]	0.45914	-1.123	0.0232159	0.621745	down
Ndufc2	NADH:ubiquinone oxidoreductase subunit C2 [Source:MGI Symbol;Acc:MGI:1344370]	0.500119	-0.999657	0.0521962	0.752807	down
Nek7	NIMA (never in mitosis gene a)-related expressed kinase 7 [Source:MGI Symbol;Acc:MGI:1890645]	1.86963	0.902754	0.029487	0.651924	up
Net1	neuroepithelial cell transforming gene 1 [Source:MGI Symbol;Acc:MGI:1927138]	2.37861	1.25012	0.0162888	0.565678	up
Nfam1	Nfat activating molecule with ITAM motif 1 [Source:MGI Symbol;Acc:MGI:1921289]	0.311171	-1.68422	0.0160942	0.565678	down
Nfe2l1	nuclear factor, erythroid derived 2,-like 1 [Source:MGI Symbol;Acc:MGI:99421]	2.01295	1.00931	0.0160379	0.565616	up
Nid1	nidogen 1 [Source:MGI Symbol;Acc:MGI:97342]	0.443673	-1.17243	0.0234599	0.622004	down
Nid2	nidogen 2 [Source:MGI Symbol;Acc:MGI:1298229]	0.381849	-1.38892	0.0169781	0.568313	down
Nolc1	nucleolar and coiled-body phosphoprotein 1 [Source:MGI Symbol;Acc:MGI:1918019]	1.67958	0.748104	0.0442216	0.722319	up
Nop14	NOP14 nucleolar protein [Source:MGI Symbol;Acc:MGI:1922666]	1.86482	0.899034	0.0366436	0.692132	up
Nqo1	NAD(P)H dehydrogenase, quinone 1 [Source:MGI Symbol;Acc:MGI:103187]	1.69293	0.759526	0.0430144	0.717105	up
Nqo2	N-ribosyldihydronicotinamide quinone reductase 2 [Source:MGI Symbol;Acc:MGI:104513]	0.283501	-1.81858	0.0162273	0.565678	down
Nr4a3	nuclear receptor subfamily 4, group A, member 3 [Source:MGI Symbol;Acc:MGI:1352457]	0.344452	-1.53762	0.0201692	0.606435	down
Nrap	nebulin-related anchoring protein [Source:MGI Symbol;Acc:MGI:1098765]	2.14495	1.10094	0.0202041	0.606435	up
Nrep	neuronal regeneration related protein [Source:MGI Symbol;Acc:MGI:99444]	0.0643281	-3.95841	0.000114075	0.0662562	down
Nrp1;Mir1903	neuropilin 1 [Source:MGI Symbol;Acc:MGI:106206];microRNA 1903 [Source:MGI Symbol;Acc:MGI:3811412]	0.437723	-1.19191	0.0186982	0.596534	down
Oaf	out at first homolog [Source:MGI Symbol;Acc:MGI:94852]	0.262876	-1.92755	0.00867521	0.463326	down
Oas2	2'-5' oligoadenylate synthetase 2 [Source:MGI Symbol;Acc:MGI:2180852]	0.36878	-1.43917	0.0527906	0.752958	down
Oasl2	2'-5' oligoadenylate synthetase-like 2 [Source:MGI Symbol;Acc:MGI:1344390]	0.343113	-1.54324	0.038627	0.700287	down
Olfml1	olfactomedin-like 1 [Source:MGI Symbol;Acc:MGI:2679264]	0.22916	-2.12557	0.0199113	0.606435	down
Olfml2b	olfactomedin-like 2B [Source:MGI Symbol;Acc:MGI:2443310]	0.270163	-1.8881	0.00823566	0.451107	down
Osgin1	oxidative stress induced growth inhibitor 1 [Source:MGI Symbol;Acc:MGI:1919089]	2.67211	1.41798	0.000796965	0.175176	up
P2ry1	purinergic receptor P2Y, G-protein coupled 1 [Source:MGI Symbol;Acc:MGI:105049]	0.23214	-2.10694	0.00194021	0.249624	down
P2ry14	purinergic receptor P2Y, G-protein coupled, 14 [Source:MGI Symbol;Acc:MGI:2155705]	0.288794	-1.79189	0.03307	0.670271	down
P3h3	prolyl 3-hydroxylase 3 [Source:MGI Symbol;Acc:MGI:1315208]	0.407635	-1.29465	0.0532587	0.752958	down
Paip2b	poly(A) binding protein interacting protein 2B [Source:MGI Symbol;Acc:MGI:2386865]	2.24393	1.16603	0.0238205	0.625429	up
Pak1	p21 (RAC1) activated kinase 1 [Source:MGI Symbol;Acc:MGI:1339975]	0.414584	-1.27027	0.0548842	0.759238	down
Palld	palladin, cytoskeletal associated protein [Source:MGI Symbol;Acc:MGI:1919583]	0.30583	-1.7092	0.0154877	0.555212	down
Pam	peptidylglycine alpha-amidating monooxygenase [Source:MGI Symbol;Acc:MGI:97475]	0.466395	-1.10037	0.0365206	0.690511	down
Pamr1	peptidase domain containing associated with muscle regeneration 1 [Source:MGI Symbol;Acc:MGI:2445082]	0.318166	-1.65215	0.0195468	0.605711	down
Pappa2	pappalysin 2 [Source:MGI Symbol;Acc:MGI:3051647]	0.0417402	-4.58242	0.00513666	0.360264	down
Papss1	3'-phosphoadenosine 5'-phosphosulfate synthase 1 [Source:MGI Symbol;Acc:MGI:1330587]	0.374816	-1.41574	0.0512403	0.749249	down
Paqr9	progestin and adipoQ receptor family member IX [Source:MGI Symbol;Acc:MGI:1922802]	0.396794	-1.33354	0.0211744	0.613145	down
Parp4	poly (ADP-ribose) polymerase family, member 4 [Source:MGI Symbol;Acc:MGI:2685589]	1.77424	0.827204	0.0445933	0.723583	up
Parva	parvin, alpha [Source:MGI Symbol;Acc:MGI:1931144]	0.475252	-1.07323	0.0328811	0.668919	down
Patz1	POZ (BTB) and AT hook containing zinc finger 1 [Source:MGI Symbol;Acc:MGI:1891832]	1.62656	0.701826	0.054495	0.757581	up
Pbld1	phenazine biosynthesis-like protein domain containing 1 [Source:MGI Symbol;Acc:MGI:1915621]	2.58568	1.37054	0.033633	0.675057	up
Pcbd2	pterin 4 alpha carbinolamine dehydratase/dimerization cofactor of hepatocyte nuclear factor 1 alpha (TCF1) 2 [Source:MGI Symbol;Acc:MGI:1919812]	0.330445	-1.59752	0.0344104	0.679165	down
Pcdh18	protocadherin 18 [Source:MGI Symbol;Acc:MGI:1920423]	0.34807	-1.52255	0.0370924	0.695473	down
Pcgf5	polycomb group ring finger 5 [Source:MGI Symbol;Acc:MGI:1923505]	1.9542	0.96658	0.0104673	0.491555	up
Pcolce;Fbxo24	procollagen C-endopeptidase enhancer protein [Source:MGI Symbol;Acc:MGI:105099];F-box protein 24 [Source:MGI Symbol;Acc:MGI:1918426]	0.198098	-2.33572	0.00196967	0.249624	down
Pcolce2	procollagen C-endopeptidase enhancer 2 [Source:MGI Symbol;Acc:MGI:1923727]	0.374834	-1.41568	0.0389335	0.700501	down
Pcp4l1	Purkinje cell protein 4-like 1 [Source:MGI Symbol;Acc:MGI:1913675]	0.345764	-1.53214	0.0104186	0.491473	down
Pcsk5	proprotein convertase subtilisin/kexin type 5 [Source:MGI Symbol;Acc:MGI:97515]	0.243667	-2.03701	0.00601378	0.39425	down
Pcsk6;Snrpa1	proprotein convertase subtilisin/kexin type 6 [Source:MGI Symbol;Acc:MGI:102897];small nuclear ribonucleoprotein polypeptide A' [Source:MGI Symbol;Acc:MGI:1916231]	0.426797	-1.22838	0.0326487	0.668919	down
Pde3b	phosphodiesterase 3B, cGMP-inhibited [Source:MGI Symbol;Acc:MGI:1333863]	0.334695	-1.57908	0.0320223	0.66382	down
Pde4a	phosphodiesterase 4A, cAMP specific [Source:MGI Symbol;Acc:MGI:99558]	0.265122	-1.91527	0.0229552	0.621547	down
Pde4b	phosphodiesterase 4B, cAMP specific [Source:MGI Symbol;Acc:MGI:99557]	3.33598	1.73811	0.0153601	0.555212	up
Pde4d	phosphodiesterase 4D, cAMP specific [Source:MGI Symbol;Acc:MGI:99555]	1.72895	0.789898	0.0514245	0.749249	up
Pde7b	phosphodiesterase 7B [Source:MGI Symbol;Acc:MGI:1352752]	0.470937	-1.08639	0.0525247	0.752958	down
Pdgfra;Mir7025	platelet derived growth factor receptor, alpha polypeptide [Source:MGI Symbol;Acc:MGI:97530];microRNA 7025 [Source:MGI Symbol;Acc:MGI:5531242]	0.450823	-1.14937	0.030284	0.656779	down
Pdlim3	PDZ and LIM domain 3 [Source:MGI Symbol;Acc:MGI:1859274]	2.10072	1.07088	0.0377805	0.700184	up
Pdpn	podoplanin [Source:MGI Symbol;Acc:MGI:103098]	0.254544	-1.97401	0.00465974	0.349217	down
Pf4	platelet factor 4 [Source:MGI Symbol;Acc:MGI:1888711]	0.20412	-2.29251	0.00650904	0.407948	down
Pfkfb3	6-phosphofructo-2-kinase/fructose-2,6-biphosphatase 3 [Source:MGI Symbol;Acc:MGI:2181202]	3.70081	1.88784	0.00198758	0.249624	up
Pgm1	phosphoglucomutase 1 [Source:MGI Symbol;Acc:MGI:97565]	0.334042	-1.5819	0.02778	0.649457	down
Phgdh	3-phosphoglycerate dehydrogenase [Source:MGI Symbol;Acc:MGI:1355330]	0.118028	-3.0828	0.000608658	0.154966	down
Phospho2	phosphatase, orphan 2 [Source:MGI Symbol;Acc:MGI:1920623]	2.36774	1.24351	0.00361317	0.309467	up
Pi16	peptidase inhibitor 16 [Source:MGI Symbol;Acc:MGI:1921366]	0.145723	-2.7787	0.00145254	0.226864	down
Pik3ap1	phosphoinositide-3-kinase adaptor protein 1 [Source:MGI Symbol;Acc:MGI:1933177]	0.132469	-2.91627	0.00540676	0.372185	down
Pik3cg	phosphatidylinositol-4,5-bisphosphate 3-kinase catalytic subunit gamma [Source:MGI Symbol;Acc:MGI:1353576]	0.345386	-1.53372	0.0361041	0.690511	down
Pik3r1	phosphoinositide-3-kinase regulatory subunit 1 [Source:MGI Symbol;Acc:MGI:97583]	2.79439	1.48253	0.0165853	0.567137	up
Pirb	paired Ig-like receptor B [Source:MGI Symbol;Acc:MGI:894311]	0.150097	-2.73603	0.00080846	0.175176	down
Pitpnc1	phosphatidylinositol transfer protein, cytoplasmic 1 [Source:MGI Symbol;Acc:MGI:1919045]	0.438549	-1.18919	0.0218318	0.614939	down
Pitx3	paired-like homeodomain transcription factor 3 [Source:MGI Symbol;Acc:MGI:1100498]	1.89415	0.921548	0.0251467	0.633302	up
Pknox1	Pbx/knotted 1 homeobox [Source:MGI Symbol;Acc:MGI:1201409]	1.74101	0.799928	0.0380797	0.700184	up
Pla2g4e	phospholipase A2, group IVE [Source:MGI Symbol;Acc:MGI:1919144]	1.90945	0.93316	0.0192038	0.602908	up
Plat	plasminogen activator, tissue [Source:MGI Symbol;Acc:MGI:97610]	0.313042	-1.67557	0.0133244	0.532235	down
Plau	plasminogen activator, urokinase [Source:MGI Symbol;Acc:MGI:97611]	0.47835	-1.06386	0.048214	0.737232	down
Plb1	phospholipase B1 [Source:MGI Symbol;Acc:MGI:1922406]	3.11487	1.63917	0.0406305	0.705876	up
Plcd4	phospholipase C, delta 4 [Source:MGI Symbol;Acc:MGI:107469]	0.193454	-2.36994	0.010156	0.490891	down
Plcg2	phospholipase C, gamma 2 [Source:MGI Symbol;Acc:MGI:97616]	0.340798	-1.55301	0.0517589	0.750384	down
Pld2	phospholipase D2 [Source:MGI Symbol;Acc:MGI:892877]	0.41405	-1.27212	0.0327317	0.668919	down
Pld4	phospholipase D family, member 4 [Source:MGI Symbol;Acc:MGI:2144765]	0.226916	-2.13977	0.00237604	0.2538	down
Pld5	phospholipase D family, member 5 [Source:MGI Symbol;Acc:MGI:2442056]	0.0910177	-3.45771	0.0357956	0.690511	down
Plek	pleckstrin [Source:MGI Symbol;Acc:MGI:1860485]	0.30101	-1.73212	0.0231751	0.621547	down
Plin1	perilipin 1 [Source:MGI Symbol;Acc:MGI:1890505]	0.100842	-3.30983	0.00162567	0.235008	down
Plin5;Plin4	perilipin 5 [Source:MGI Symbol;Acc:MGI:1914218];perilipin 4 [Source:MGI Symbol;Acc:MGI:1929709]	2.0031	1.00223	0.0308332	0.658849	up
Pltp	phospholipid transfer protein [Source:MGI Symbol;Acc:MGI:103151]	0.36876	-1.43925	0.0329995	0.669636	down
Plxdc1	plexin domain containing 1 [Source:MGI Symbol;Acc:MGI:1919574]	0.444957	-1.16826	0.0497695	0.744779	down
Pmp22	peripheral myelin protein 22 [Source:MGI Symbol;Acc:MGI:97631]	0.330047	-1.59926	0.00540077	0.372185	down
Pnpla2	patatin-like phospholipase domain containing 2 [Source:MGI Symbol;Acc:MGI:1914103]	1.99709	0.997902	0.0460559	0.727509	up
Podxl	podocalyxin-like [Source:MGI Symbol;Acc:MGI:1351317]	0.472643	-1.08118	0.0289469	0.651924	down
Pola1	polymerase (DNA directed), alpha 1 [Source:MGI Symbol;Acc:MGI:99660]	0.372652	-1.4241	0.0459633	0.727509	down
Polr1a	polymerase (RNA) I polypeptide A [Source:MGI Symbol;Acc:MGI:1096397]	1.8871	0.916171	0.0154917	0.555212	up
Pon3	paraoxonase 3 [Source:MGI Symbol;Acc:MGI:106686]	0.42572	-1.23202	0.0299677	0.651924	down
Postn	periostin, osteoblast specific factor [Source:MGI Symbol;Acc:MGI:1926321]	0.0860754	-3.53826	0.00174256	0.242845	down
Ppic	peptidylprolyl isomerase C [Source:MGI Symbol;Acc:MGI:97751]	0.382099	-1.38798	0.036765	0.692362	down
Ppp1r27	protein phosphatase 1, regulatory subunit 27 [Source:MGI Symbol;Acc:MGI:1915951]	2.39487	1.25995	0.0327427	0.668919	up
Ppp1r3b	protein phosphatase 1, regulatory subunit 3B [Source:MGI Symbol;Acc:MGI:2177268]	0.284467	-1.81367	0.0316427	0.663033	down
Pprc1	peroxisome proliferative activated receptor, gamma, coactivator-related 1 [Source:MGI Symbol;Acc:MGI:2385096]	1.75065	0.807888	0.024906	0.63278	up
Prg4	proteoglycan 4 (megakaryocyte stimulating factor, articular superficial zone protein) [Source:MGI Symbol;Acc:MGI:1891344]	0.469683	-1.09024	0.0443045	0.722319	down
Prkce;AC154542	protein kinase C, epsilon [Source:MGI Symbol;Acc:MGI:97599];TEC	1.81527	0.860184	0.0233564	0.622004	up
Prob1	proline rich basic protein 1 [Source:MGI Symbol;Acc:MGI:2686460]	2.06406	1.04548	0.0271935	0.645615	up
Prokr1	prokineticin receptor 1 [Source:MGI Symbol;Acc:MGI:1929676]	0.242029	-2.04675	0.0246961	0.631695	down
Prss23	protease, serine 23 [Source:MGI Symbol;Acc:MGI:1923703]	0.291625	-1.77781	0.00301066	0.284031	down
Prune2	prune homolog 2 [Source:MGI Symbol;Acc:MGI:1925004]	2.39807	1.26187	0.0171586	0.568313	up
Psmd3	proteasome (prosome, macropain) 26S subunit, non-ATPase, 3 [Source:MGI Symbol;Acc:MGI:98858]	1.89017	0.918514	0.0260484	0.637433	up
Psmd8	proteasome (prosome, macropain) 26S subunit, non-ATPase, 8 [Source:MGI Symbol;Acc:MGI:1888669]	2.01108	1.00797	0.027055	0.645106	up
Psph	phosphoserine phosphatase [Source:MGI Symbol;Acc:MGI:97788]	0.168488	-2.56928	0.0162753	0.565678	down
Pstpip2	proline-serine-threonine phosphatase-interacting protein 2 [Source:MGI Symbol;Acc:MGI:1335088]	1.80157	0.849255	0.0299182	0.651924	up
Ptger1	prostaglandin E receptor 1 (subtype EP1) [Source:MGI Symbol;Acc:MGI:97793]	0.259335	-1.94711	0.00752427	0.437459	down
Ptges3	prostaglandin E synthase 3 [Source:MGI Symbol;Acc:MGI:1929282]	1.97863	0.984501	0.0212157	0.613145	up
Ptgfr	prostaglandin F receptor [Source:MGI Symbol;Acc:MGI:97796]	0.22259	-2.16754	0.00943687	0.475322	down
Ptgfrn	prostaglandin F2 receptor negative regulator [Source:MGI Symbol;Acc:MGI:1277114]	0.278715	-1.84314	0.00208241	0.249624	down
Ptgis	prostaglandin I2 (prostacyclin) synthase [Source:MGI Symbol;Acc:MGI:1097156]	0.278269	-1.84545	0.029049	0.651924	down
Pthlh	parathyroid hormone-like peptide [Source:MGI Symbol;Acc:MGI:97800]	0.219648	-2.18674	0.0202959	0.606435	down
Ptpn6	protein tyrosine phosphatase, non-receptor type 6 [Source:MGI Symbol;Acc:MGI:96055]	0.0822901	-3.60314	0.00105081	0.197276	down
Ptprc	protein tyrosine phosphatase, receptor type, C [Source:MGI Symbol;Acc:MGI:97810]	0.275496	-1.8599	0.0157873	0.559968	down
Ptpro	protein tyrosine phosphatase, receptor type, O [Source:MGI Symbol;Acc:MGI:1097152]	0.234276	-2.09372	0.0132087	0.531379	down
Pygl	liver glycogen phosphorylase [Source:MGI Symbol;Acc:MGI:97829]	0.282334	-1.82453	0.0244833	0.629386	down
Qpct	glutaminyl-peptide cyclotransferase (glutaminyl cyclase) [Source:MGI Symbol;Acc:MGI:1917786]	0.298245	-1.74543	0.0263333	0.640617	down
Rab11fip5;Mir705	RAB11 family interacting protein 5 (class I) [Source:MGI Symbol;Acc:MGI:1098586];microRNA 705 [Source:MGI Symbol;Acc:MGI:3629673]	0.508561	-0.975507	0.0488941	0.740624	down
Rab12	RAB12, member RAS oncogene family [Source:MGI Symbol;Acc:MGI:894284]	2.21468	1.1471	0.0172151	0.568313	up
Rab3a	RAB3A, member RAS oncogene family [Source:MGI Symbol;Acc:MGI:97843]	0.389039	-1.36201	0.0301389	0.654395	down
Rab3il1	RAB3A interacting protein (rabin3)-like 1 [Source:MGI Symbol;Acc:MGI:1922010]	0.325652	-1.6186	0.0260461	0.637433	down
Racgap1	Rac GTPase-activating protein 1 [Source:MGI Symbol;Acc:MGI:1349423]	0.233001	-2.10159	0.034157	0.679165	down
Ramp1	receptor (calcitonin) activity modifying protein 1 [Source:MGI Symbol;Acc:MGI:1858418]	0.368482	-1.44033	0.0103717	0.491473	down
Rap1gap2	RAP1 GTPase activating protein 2 [Source:MGI Symbol;Acc:MGI:3028623]	0.385828	-1.37397	0.0304574	0.657468	down
Rasd2	RASD family, member 2 [Source:MGI Symbol;Acc:MGI:1922391]	4.10206	2.03635	0.00256734	0.266574	up
Rasgrp4	RAS guanyl releasing protein 4 [Source:MGI Symbol;Acc:MGI:2386851]	0.244018	-2.03494	0.0123278	0.517209	down
Rbm15	RNA binding motif protein 15 [Source:MGI Symbol;Acc:MGI:2443205]	1.63935	0.713127	0.0451348	0.725044	up
Rbm47	RNA binding motif protein 47 [Source:MGI Symbol;Acc:MGI:2384294]	0.243756	-2.03649	0.04746	0.733854	down
Rbms3	RNA binding motif, single stranded interacting protein [Source:MGI Symbol;Acc:MGI:2444477]	0.407733	-1.2943	0.034727	0.679518	down
Rcbtb2	regulator of chromosome condensation (RCC1) and BTB (POZ) domain containing protein 2 [Source:MGI Symbol;Acc:MGI:1917200]	0.424283	-1.2369	0.0424312	0.715116	down
Rcn1	reticulocalbin 1 [Source:MGI Symbol;Acc:MGI:104559]	0.330956	-1.59529	0.0201899	0.606435	down
Rcn3	reticulocalbin 3, EF-hand calcium binding domain [Source:MGI Symbol;Acc:MGI:1277122]	0.196559	-2.34696	0.00529136	0.368334	down
Renbp	renin binding protein [Source:MGI Symbol;Acc:MGI:105940]	0.306231	-1.70731	0.0380297	0.700184	down
Retn	resistin [Source:MGI Symbol;Acc:MGI:1888506]	0.045141	-4.46942	0.000227361	0.0811504	down
Retnla	resistin like alpha [Source:MGI Symbol;Acc:MGI:1888504]	0.186548	-2.42238	0.00674033	0.412022	down
Rftn1	raftlin lipid raft linker 1 [Source:MGI Symbol;Acc:MGI:1923688]	0.444537	-1.16963	0.0256219	0.637433	down
Rgl1	ral guanine nucleotide dissociation stimulator,-like 1 [Source:MGI Symbol;Acc:MGI:107484]	0.48353	-1.04832	0.0505138	0.746303	down
Rgs4	regulator of G-protein signaling 4 [Source:MGI Symbol;Acc:MGI:108409]	0.437463	-1.19277	0.0428965	0.717105	down
Rian;Gm23508;Gm24895;Gm27350;Gm26922	RNA imprinted and accumulated in nucleus [Source:MGI Symbol;Acc:MGI:1922995];predicted gene, 23508 [Source:MGI Symbol;Acc:MGI:5453285];predicted gene, 24895 [Source:MGI Symbol;Acc:MGI:5454672];predicted gene, 27350 [Source:MGI Symbol;Acc:MGI:5530732];predicted gene, 26922 [Source:MGI Symbol;Acc:MGI:5504037]	0.23799	-2.07103	0.0140229	0.545251	down
Rita1	RBPJ interacting and tubulin associated 1 [Source:MGI Symbol;Acc:MGI:1922021]	0.310227	-1.6886	0.0314349	0.661664	down
Rmi2	RecQ mediated genome instability 2 [Source:MGI Symbol;Acc:MGI:2685383]	0.0564869	-4.14594	0.00498576	0.353728	down
Rnase13	ribonuclease, RNase A family, 13 (non-active) [Source:MGI Symbol;Acc:MGI:3528592]	2.52402	1.33573	0.0328287	0.668919	up
Rnase4;Ang	ribonuclease, RNase A family 4 [Source:MGI Symbol;Acc:MGI:1926217];angiogenin, ribonuclease, RNase A family, 5 [Source:MGI Symbol;Acc:MGI:88022]	0.438718	-1.18863	0.0196507	0.606435	down
Rnd1	Rho family GTPase 1 [Source:MGI Symbol;Acc:MGI:2444878]	2.44544	1.29009	0.0407549	0.706596	up
Rnf146	ring finger protein 146 [Source:MGI Symbol;Acc:MGI:1915281]	1.91199	0.935074	0.0218574	0.614939	up
Rnft2	ring finger protein, transmembrane 2 [Source:MGI Symbol;Acc:MGI:2442859]	0.271454	-1.88122	0.0436337	0.720227	down
Rnu1a1	U1a1 small nuclear RNA [Source:MGI Symbol;Acc:MGI:97972]	0.283557	-1.81829	0.0049383	0.353728	down
Rnu3b4	U3B small nuclear RNA 4 [Source:MGI Symbol;Acc:MGI:97988]	0.325425	-1.6196	0.0247814	0.631806	down
Robo2	roundabout guidance receptor 2 [Source:MGI Symbol;Acc:MGI:1890110]	0.15392	-2.69975	0.00352857	0.306169	down
Rp2	retinitis pigmentosa 2 homolog [Source:MGI Symbol;Acc:MGI:1277953]	0.39803	-1.32905	0.0476436	0.734092	down
Rpgrip1l	Rpgrip1-like [Source:MGI Symbol;Acc:MGI:1920563]	0.374136	-1.41837	0.0546291	0.757713	down
Rpl10-ps1	ribosomal protein L10, pseudogene 1 [Source:MGI Symbol;Acc:MGI:3650909]	0.318216	-1.65192	0.0490811	0.740897	down
Rpl10-ps3	ribosomal protein L10, pseudogene 3 [Source:MGI Symbol;Acc:MGI:3704336]	0.202238	-2.30587	0.0272335	0.645615	down
Rras2	related RAS viral (r-ras) oncogene 2 [Source:MGI Symbol;Acc:MGI:1914172]	1.84949	0.887128	0.0164962	0.565678	up
Rrp12	ribosomal RNA processing 12 homolog (S. cerevisiae) [Source:MGI Symbol;Acc:MGI:2147437]	1.8234	0.866632	0.0356361	0.689438	up
Rsbn1	rosbin, round spermatid basic protein 1 [Source:MGI Symbol;Acc:MGI:2444993]	1.9631	0.973134	0.0239857	0.626121	up
Rsc1a1;Ddi2	regulatory solute carrier protein, family 1, member 1 [Source:MGI Symbol;Acc:MGI:3526447];DNA-damage inducible protein 2 [Source:MGI Symbol;Acc:MGI:1917244]	2.48387	1.31259	0.0156392	0.55684	up
Rtn4r	reticulon 4 receptor [Source:MGI Symbol;Acc:MGI:2136886]	0.108945	-3.19833	0.00198921	0.249624	down
Rxrg	retinoid X receptor gamma [Source:MGI Symbol;Acc:MGI:98216]	0.368562	-1.44002	0.0472516	0.732965	down
S100a10	S100 calcium binding protein A10 (calpactin) [Source:MGI Symbol;Acc:MGI:1339468]	0.417785	-1.25917	0.0401786	0.705876	down
S100a11	S100 calcium binding protein A11 [Source:MGI Symbol;Acc:MGI:1338798]	0.353858	-1.49876	0.0311239	0.658849	down
S100a4;S100a3	S100 calcium binding protein A4 [Source:MGI Symbol;Acc:MGI:1330282];S100 calcium binding protein A3 [Source:MGI Symbol;Acc:MGI:1338849]	0.191752	-2.38269	0.0089449	0.467738	down
S100a6	S100 calcium binding protein A6 (calcyclin) [Source:MGI Symbol;Acc:MGI:1339467]	0.398547	-1.32718	0.0113483	0.50339	down
S1pr2	sphingosine-1-phosphate receptor 2 [Source:MGI Symbol;Acc:MGI:99569]	0.373948	-1.41909	0.0369185	0.693372	down
S1pr3	sphingosine-1-phosphate receptor 3 [Source:MGI Symbol;Acc:MGI:1339365]	0.381022	-1.39205	0.0273612	0.646168	down
Samd8	sterile alpha motif domain containing 8 [Source:MGI Symbol;Acc:MGI:1914880]	1.89145	0.919489	0.05325	0.752958	up
Scd1	stearoyl-Coenzyme A desaturase 1 [Source:MGI Symbol;Acc:MGI:98239]	0.0473035	-4.40191	3.12297e-06	0.0088798	down
Scd2;Scd3;Mir5114	stearoyl-Coenzyme A desaturase 2 [Source:MGI Symbol;Acc:MGI:98240];stearoyl-coenzyme A desaturase 3 [Source:MGI Symbol;Acc:MGI:1353437];microRNA 5114 [Source:MGI Symbol;Acc:MGI:4950434]	0.219409	-2.18831	1.64507e-05	0.0218394	down
Scn1b	sodium channel, voltage-gated, type I, beta [Source:MGI Symbol;Acc:MGI:98247]	0.29065	-1.78265	0.0082132	0.451107	down
Scn7a	sodium channel, voltage-gated, type VII, alpha [Source:MGI Symbol;Acc:MGI:102965]	0.474757	-1.07474	0.0474116	0.733715	down
Scrn1	secernin 1 [Source:MGI Symbol;Acc:MGI:1917188]	0.292688	-1.77256	0.0203021	0.606435	down
Sdc2	syndecan 2 [Source:MGI Symbol;Acc:MGI:1349165]	0.379069	-1.39947	0.0183908	0.591369	down
Sdhd	succinate dehydrogenase complex, subunit D, integral membrane protein [Source:MGI Symbol;Acc:MGI:1914175]	0.447669	-1.1595	0.0277291	0.649457	down
Sec24a	Sec24 related gene family, member A (S. cerevisiae) [Source:MGI Symbol;Acc:MGI:1924621]	2.08664	1.06118	0.00473514	0.352061	up
Sel1l3	sel-1 suppressor of lin-12-like 3 (C. elegans) [Source:MGI Symbol;Acc:MGI:1916941]	0.369572	-1.43607	0.0437298	0.720418	down
Sema3a	sema domain, immunoglobulin domain (Ig), short basic domain, secreted, (semaphorin) 3A [Source:MGI Symbol;Acc:MGI:107558]	0.140156	-2.8349	0.00211027	0.249624	down
Sema3d	sema domain, immunoglobulin domain (Ig), short basic domain, secreted, (semaphorin) 3D [Source:MGI Symbol;Acc:MGI:1860118]	0.260354	-1.94145	0.0167789	0.567904	down
Sept3	septin 3 [Source:MGI Symbol;Acc:MGI:1345148]	0.341696	-1.54921	0.0441563	0.722319	down
Serpine2	serine (or cysteine) peptidase inhibitor, clade E, member 2 [Source:MGI Symbol;Acc:MGI:101780]	0.346553	-1.52885	0.0198541	0.606435	down
Serpinf1	serine (or cysteine) peptidase inhibitor, clade F, member 1 [Source:MGI Symbol;Acc:MGI:108080]	0.238729	-2.06656	0.00228543	0.253173	down
Serping1	serine (or cysteine) peptidase inhibitor, clade G, member 1 [Source:MGI Symbol;Acc:MGI:894696]	0.397029	-1.33268	0.0197366	0.606435	down
Serpinh1	serine (or cysteine) peptidase inhibitor, clade H, member 1 [Source:MGI Symbol;Acc:MGI:88283]	0.322498	-1.63264	0.00597314	0.39425	down
Sertad2	SERTA domain containing 2 [Source:MGI Symbol;Acc:MGI:1931026]	2.449	1.29219	0.0216082	0.613145	up
Sesn3	sestrin 3 [Source:MGI Symbol;Acc:MGI:1922997]	0.397135	-1.3323	0.0101284	0.490891	down
Sf3a2	splicing factor 3a, subunit 2 [Source:MGI Symbol;Acc:MGI:104912]	1.66208	0.732989	0.0435857	0.720227	up
Sfrp2	secreted frizzled-related protein 2 [Source:MGI Symbol;Acc:MGI:108078]	0.0271201	-5.20449	0.000231409	0.0811504	down
Sfrp4	secreted frizzled-related protein 4 [Source:MGI Symbol;Acc:MGI:892010]	0.05855	-4.09419	0.00016351	0.0759751	down
Sgk3	serum/glucocorticoid regulated kinase 3 [Source:MGI Symbol;Acc:MGI:2182368]	2.44032	1.28707	0.0268851	0.644757	up
Sgsh	N-sulfoglucosamine sulfohydrolase (sulfamidase) [Source:MGI Symbol;Acc:MGI:1350341]	0.367064	-1.4459	0.0335553	0.675057	down
Sh2d6	SH2 domain containing 6 [Source:MGI Symbol;Acc:MGI:1918380]	2.53369	1.34124	0.0247724	0.631806	up
Sh3bgr	SH3-binding domain glutamic acid-rich protein [Source:MGI Symbol;Acc:MGI:1354740]	0.465342	-1.10364	0.0446415	0.723583	down
Shmt1	serine hydroxymethyltransferase 1 (soluble) [Source:MGI Symbol;Acc:MGI:98299]	1.78847	0.838724	0.0321802	0.66382	up
Shroom3	shroom family member 3 [Source:MGI Symbol;Acc:MGI:1351655]	6.80072	2.76569	0.000792943	0.175176	up
Siglec1	sialic acid binding Ig-like lectin 1, sialoadhesin [Source:MGI Symbol;Acc:MGI:99668]	0.234459	-2.09259	0.0104077	0.491473	down
Sik1	salt inducible kinase 1 [Source:MGI Symbol;Acc:MGI:104754]	3.10327	1.63379	0.0322454	0.664426	up
Sim2	single-minded family bHLH transcription factor 2 [Source:MGI Symbol;Acc:MGI:98307]	2.53554	1.34229	0.00156802	0.233105	up
Sirt3	sirtuin 3 [Source:MGI Symbol;Acc:MGI:1927665]	0.39796	-1.3293	0.0248886	0.63278	down
Six4	sine oculis-related homeobox 4 [Source:MGI Symbol;Acc:MGI:106034]	1.57318	0.653684	0.0530807	0.752958	up
Slc16a6;Gm25540	solute carrier family 16 (monocarboxylic acid transporters), member 6 [Source:MGI Symbol;Acc:MGI:2144585];predicted gene, 25540 [Source:MGI Symbol;Acc:MGI:5455317]	0.262894	-1.92744	0.00329458	0.29737	down
Slc18b1	solute carrier family 18, subfamily B, member 1 [Source:MGI Symbol;Acc:MGI:1923556]	0.274762	-1.86375	0.0215789	0.613145	down
Slc1a4	solute carrier family 1 (glutamate/neutral amino acid transporter), member 4 [Source:MGI Symbol;Acc:MGI:2135601]	0.21148	-2.24141	0.0397485	0.705603	down
Slc1a5	solute carrier family 1 (neutral amino acid transporter), member 5 [Source:MGI Symbol;Acc:MGI:105305]	0.402011	-1.31469	0.0201996	0.606435	down
Slc22a3	solute carrier family 22 (organic cation transporter), member 3 [Source:MGI Symbol;Acc:MGI:1333817]	0.146206	-2.77393	0.00612165	0.396436	down
Slc25a1	solute carrier family 25 (mitochondrial carrier, citrate transporter), member 1 [Source:MGI Symbol;Acc:MGI:1345283]	0.325625	-1.61872	0.045518	0.727509	down
Slc25a10	solute carrier family 25 (mitochondrial carrier, dicarboxylate transporter), member 10 [Source:MGI Symbol;Acc:MGI:1353497]	0.21028	-2.24962	0.00949542	0.475692	down
Slc25a11	solute carrier family 25 (mitochondrial carrier oxoglutarate carrier), member 11 [Source:MGI Symbol;Acc:MGI:1915113]	0.483955	-1.04706	0.0522095	0.752807	down
Slc25a19	solute carrier family 25 (mitochondrial thiamine pyrophosphate carrier), member 19 [Source:MGI Symbol;Acc:MGI:1914533]	0.440162	-1.18389	0.0418398	0.712773	down
Slc25a33	solute carrier family 25, member 33 [Source:MGI Symbol;Acc:MGI:1917806]	2.33957	1.22624	0.0182879	0.590101	up
Slc25a35	solute carrier family 25, member 35 [Source:MGI Symbol;Acc:MGI:1919248]	0.35747	-1.48411	0.036416	0.690511	down
Slc25a4	solute carrier family 25 (mitochondrial carrier, adenine nucleotide translocator), member 4 [Source:MGI Symbol;Acc:MGI:1353495]	0.462359	-1.11291	0.0348479	0.680558	down
Slc26a10	solute carrier family 26, member 10 [Source:MGI Symbol;Acc:MGI:2143920]	0.283843	-1.81683	0.0235619	0.622047	down
Slc37a2	solute carrier family 37 (glycerol-3-phosphate transporter), member 2 [Source:MGI Symbol;Acc:MGI:1929693]	0.336062	-1.5732	0.0294954	0.651924	down
Slc37a4	solute carrier family 37 (glucose-6-phosphate transporter), member 4 [Source:MGI Symbol;Acc:MGI:1316650]	0.322342	-1.63334	0.016623	0.567137	down
Slc39a14	solute carrier family 39 (zinc transporter), member 14 [Source:MGI Symbol;Acc:MGI:2384851]	5.04462	2.33475	0.0266057	0.643713	up
Slc6a9	solute carrier family 6 (neurotransmitter transporter, glycine), member 9 [Source:MGI Symbol;Acc:MGI:95760]	2.46849	1.30363	0.00371558	0.311071	up
Slc7a1	solute carrier family 7 (cationic amino acid transporter, y+ system), member 1 [Source:MGI Symbol;Acc:MGI:88117]	1.91325	0.936022	0.0469347	0.731206	up
Slc7a5	solute carrier family 7 (cationic amino acid transporter, y+ system), member 5 [Source:MGI Symbol;Acc:MGI:1298205]	3.05441	1.61089	0.000252507	0.0869093	up
Slc7a8	solute carrier family 7 (cationic amino acid transporter, y+ system), member 8 [Source:MGI Symbol;Acc:MGI:1355323]	1.81645	0.861121	0.0346023	0.679165	up
Slfn2	schlafen 2 [Source:MGI Symbol;Acc:MGI:1313258]	0.338213	-1.56399	0.0541738	0.757033	down
Smco1	single-pass membrane protein with coiled-coil domains 1 [Source:MGI Symbol;Acc:MGI:1916826]	0.227392	-2.13675	0.0112028	0.501468	down
Smcr8	Smith-Magenis syndrome chromosome region, candidate 8 homolog (human) [Source:MGI Symbol;Acc:MGI:2444720]	1.77884	0.830933	0.0529117	0.752958	up
Smim3	small integral membrane protein 3 [Source:MGI Symbol;Acc:MGI:1917088]	0.332822	-1.58718	0.044041	0.721823	down
Smoc2	SPARC related modular calcium binding 2 [Source:MGI Symbol;Acc:MGI:1929881]	0.401128	-1.31787	0.0164176	0.565678	down
Smpd1	sphingomyelin phosphodiesterase 1, acid lysosomal [Source:MGI Symbol;Acc:MGI:98325]	0.485654	-1.042	0.0532935	0.752958	down
Snora73b	small nucleolar RNA, H/ACA box 73b [Source:MGI Symbol;Acc:MGI:4360049]	0.0661173	-3.91883	0.00409569	0.328115	down
Snord17	small nucleolar RNA, C/D box 17 [Source:MGI Symbol;Acc:MGI:3819523]	0.41013	-1.28585	0.0283978	0.651924	down
Sod3	superoxide dismutase 3, extracellular [Source:MGI Symbol;Acc:MGI:103181]	0.226135	-2.14474	0.00129937	0.219547	down
Son	Son DNA binding protein [Source:MGI Symbol;Acc:MGI:98353]	2.13479	1.0941	0.00759797	0.438792	up
Sorbs2	sorbin and SH3 domain containing 2 [Source:MGI Symbol;Acc:MGI:1924574]	2.32431	1.2168	0.0131479	0.53008	up
Sorcs2	sortilin-related VPS10 domain containing receptor 2 [Source:MGI Symbol;Acc:MGI:1932289]	0.318003	-1.65289	0.0263185	0.640617	down
Sp4	trans-acting transcription factor 4 [Source:MGI Symbol;Acc:MGI:107595]	1.6323	0.706902	0.0531232	0.752958	up
Spag5	sperm associated antigen 5 [Source:MGI Symbol;Acc:MGI:1927470]	3.22476	1.68919	0.00310403	0.28945	up
Sparc	secreted acidic cysteine rich glycoprotein [Source:MGI Symbol;Acc:MGI:98373]	0.358356	-1.48054	0.012265	0.516912	down
Sparcl1	SPARC-like 1 [Source:MGI Symbol;Acc:MGI:108110]	0.42313	-1.24083	0.0172674	0.569027	down
Spats2l	spermatogenesis associated, serine-rich 2-like [Source:MGI Symbol;Acc:MGI:1914448]	0.378189	-1.40282	0.0503859	0.746101	down
Spg20	spastic paraplegia 20, spartin (Troyer syndrome) homolog (human) [Source:MGI Symbol;Acc:MGI:2139806]	1.65226	0.724444	0.0514661	0.749249	up
Spryd7	SPRY domain containing 7 [Source:MGI Symbol;Acc:MGI:1913924]	1.68751	0.754892	0.0388833	0.700501	up
Srebf1;Mir6922	sterol regulatory element binding transcription factor 1 [Source:MGI Symbol;Acc:MGI:107606];microRNA 6922 [Source:MGI Symbol;Acc:MGI:5530651]	0.241757	-2.04837	0.00163112	0.235008	down
Srebf2	sterol regulatory element binding factor 2 [Source:MGI Symbol;Acc:MGI:107585]	0.47043	-1.08795	0.0321105	0.66382	down
Srpx2	sushi-repeat-containing protein, X-linked 2 [Source:MGI Symbol;Acc:MGI:1916042]	0.33421	-1.58117	0.0430167	0.717105	down
Srrm2;Mir5125	serine/arginine repetitive matrix 2 [Source:MGI Symbol;Acc:MGI:1923206];microRNA 5125 [Source:MGI Symbol;Acc:MGI:4950450]	1.82368	0.866852	0.0208905	0.613145	up
Srrm4	serine/arginine repetitive matrix 4 [Source:MGI Symbol;Acc:MGI:1916205]	2.30837	1.20687	0.0153818	0.555212	up
Srxn1	sulfiredoxin 1 homolog (S. cerevisiae) [Source:MGI Symbol;Acc:MGI:104971]	2.21789	1.14919	0.0513251	0.749249	up
Sspo	SCO-spondin [Source:MGI Symbol;Acc:MGI:2674311]	7.40512	2.88852	0.00730915	0.432637	up
Ssu72	Ssu72 RNA polymerase II CTD phosphatase homolog (yeast) [Source:MGI Symbol;Acc:MGI:1916241]	1.6697	0.739593	0.0417731	0.712289	up
Stab1	stabilin 1 [Source:MGI Symbol;Acc:MGI:2178742]	0.427175	-1.2271	0.0202743	0.606435	down
Stard7	START domain containing 7 [Source:MGI Symbol;Acc:MGI:2139090]	1.70826	0.772524	0.0403019	0.705876	up
Stat5b	signal transducer and activator of transcription 5B [Source:MGI Symbol;Acc:MGI:103035]	1.93768	0.95433	0.0106463	0.492217	up
Steap2	six transmembrane epithelial antigen of prostate 2 [Source:MGI Symbol;Acc:MGI:1921301]	0.309401	-1.69245	0.0145434	0.552054	down
Steap3	STEAP family member 3 [Source:MGI Symbol;Acc:MGI:1915678]	0.325623	-1.61872	0.0134112	0.53375	down
Steap4	STEAP family member 4 [Source:MGI Symbol;Acc:MGI:1923560]	0.492842	-1.0208	0.0356478	0.689438	down
Sulf1	sulfatase 1 [Source:MGI Symbol;Acc:MGI:2138563]	0.423687	-1.23893	0.0126347	0.526522	down
Sulf2	sulfatase 2 [Source:MGI Symbol;Acc:MGI:1919293]	0.408295	-1.29231	0.0251877	0.633475	down
Susd2	sushi domain containing 2 [Source:MGI Symbol;Acc:MGI:1918983]	0.332163	-1.59004	0.024709	0.631695	down
Sv2c	synaptic vesicle glycoprotein 2c [Source:MGI Symbol;Acc:MGI:1922459]	0.16292	-2.61776	0.010195	0.490891	down
Syk	spleen tyrosine kinase [Source:MGI Symbol;Acc:MGI:99515]	0.335868	-1.57403	0.0124497	0.52115	down
Syngr2;Afmid;Gm20708	synaptogyrin 2 [Source:MGI Symbol;Acc:MGI:1328324];arylformamidase [Source:MGI Symbol;Acc:MGI:2448704];predicted gene 20708 [Source:MGI Symbol;Acc:MGI:5313155]	2.01926	1.01383	0.0297149	0.651924	up
Synpo2	synaptopodin 2 [Source:MGI Symbol;Acc:MGI:2153070]	5.57326	2.47852	0.000395892	0.116794	up
Sypl2	synaptophysin-like 2 [Source:MGI Symbol;Acc:MGI:1328311]	0.30305	-1.72237	0.0538338	0.753998	down
Syt12	synaptotagmin XII [Source:MGI Symbol;Acc:MGI:2159601]	0.230742	-2.11565	0.0119697	0.511423	down
Sytl1	synaptotagmin-like 1 [Source:MGI Symbol;Acc:MGI:1933365]	2.95604	1.56366	0.0482735	0.737232	up
Tacc2	transforming, acidic coiled-coil containing protein 2 [Source:MGI Symbol;Acc:MGI:1928899]	2.50656	1.32571	0.0293677	0.651924	up
Taf5l	TATA-box binding protein associated factor 5 like [Source:MGI Symbol;Acc:MGI:1919039]	1.84534	0.883887	0.0383601	0.700184	up
Tagln	transgelin [Source:MGI Symbol;Acc:MGI:106012]	0.425158	-1.23393	0.0305085	0.657808	down
Tagln2	transgelin 2 [Source:MGI Symbol;Acc:MGI:1312985]	0.398417	-1.32765	0.0112776	0.501468	down
Tbc1d17	TBC1 domain family, member 17 [Source:MGI Symbol;Acc:MGI:2449973]	1.66363	0.734337	0.0439861	0.721558	up
Tcp11l2	t-complex 11 (mouse) like 2 [Source:MGI Symbol;Acc:MGI:2444679]	2.31782	1.21277	0.0297328	0.651924	up
Tecta	tectorin alpha [Source:MGI Symbol;Acc:MGI:109575]	0.0405127	-4.62548	0.00365564	0.310245	down
Tekt1	tektin 1 [Source:MGI Symbol;Acc:MGI:1333819]	3.13457	1.64827	0.0309445	0.658849	up
Tenm4	teneurin transmembrane protein 4 [Source:MGI Symbol;Acc:MGI:2447063]	0.271585	-1.88052	0.0206766	0.613145	down
Tent5a	terminal nucleotidyltransferase 5A [Source:MGI Symbol;Acc:MGI:2670964]	0.396431	-1.33486	0.0140901	0.545581	down
Tet1	tet methylcytosine dioxygenase 1 [Source:MGI Symbol;Acc:MGI:1098693]	0.143413	-2.80176	0.00215867	0.249624	down
Tfcp2l1;Gm23497	transcription factor CP2-like 1 [Source:MGI Symbol;Acc:MGI:2444691];predicted gene, 23497 [Source:MGI Symbol;Acc:MGI:5453274]	4.25282	2.08842	0.00769085	0.438792	up
Tfrc	transferrin receptor [Source:MGI Symbol;Acc:MGI:98822]	0.163843	-2.60961	0.00144225	0.226864	down
Tgfbi	transforming growth factor, beta induced [Source:MGI Symbol;Acc:MGI:99959]	0.36032	-1.47265	0.0114959	0.504978	down
Tgm2	transglutaminase 2, C polypeptide [Source:MGI Symbol;Acc:MGI:98731]	2.16742	1.11598	0.0364595	0.690511	up
Thbd	thrombomodulin [Source:MGI Symbol;Acc:MGI:98736]	0.47115	-1.08574	0.0543763	0.757033	down
Thbs1	thrombospondin 1 [Source:MGI Symbol;Acc:MGI:98737]	0.509528	-0.972768	0.0514837	0.749249	down
Thbs2	thrombospondin 2 [Source:MGI Symbol;Acc:MGI:98738]	0.453588	-1.14055	0.0385871	0.700287	down
Thbs3	thrombospondin 3 [Source:MGI Symbol;Acc:MGI:98739]	0.16908	-2.56422	0.000911772	0.183582	down
Thbs4	thrombospondin 4 [Source:MGI Symbol;Acc:MGI:1101779]	0.293817	-1.76701	0.0105436	0.492217	down
Themis2	thymocyte selection associated family member 2 [Source:MGI Symbol;Acc:MGI:2446213]	0.371343	-1.42918	0.0461046	0.727509	down
Thy1	thymus cell antigen 1, theta [Source:MGI Symbol;Acc:MGI:98747]	0.29055	-1.78314	0.0384232	0.700184	down
Tiam1	T cell lymphoma invasion and metastasis 1 [Source:MGI Symbol;Acc:MGI:103306]	0.32274	-1.63156	0.0260335	0.637433	down
Tigd2	tigger transposable element derived 2 [Source:MGI Symbol;Acc:MGI:1915390]	2.13094	1.09149	0.0215404	0.613145	up
Timm22	translocase of inner mitochondrial membrane 22 [Source:MGI Symbol;Acc:MGI:1929742]	0.226513	-2.14233	0.000270475	0.0897688	down
Timmdc1	translocase of inner mitochondrial membrane domain containing 1 [Source:MGI Symbol;Acc:MGI:1922139]	0.426546	-1.22923	0.0345999	0.679165	down
Timp1	tissue inhibitor of metalloproteinase 1 [Source:MGI Symbol;Acc:MGI:98752]	0.0216846	-5.52719	0.000855252	0.180606	down
Tirap	toll-interleukin 1 receptor (TIR) domain-containing adaptor protein [Source:MGI Symbol;Acc:MGI:2152213]	0.281798	-1.82727	0.011278	0.501468	down
Tle1	transducin-like enhancer of split 1 [Source:MGI Symbol;Acc:MGI:104636]	1.67463	0.743842	0.0491812	0.741347	up
Tlr13	toll-like receptor 13 [Source:MGI Symbol;Acc:MGI:3045213]	0.330586	-1.5969	0.0471569	0.732965	down
Tlr2	toll-like receptor 2 [Source:MGI Symbol;Acc:MGI:1346060]	0.14231	-2.81289	0.000151559	0.0742114	down
Tlr6	toll-like receptor 6 [Source:MGI Symbol;Acc:MGI:1341296]	0.239278	-2.06324	0.0231701	0.621547	down
Tmem119	transmembrane protein 119 [Source:MGI Symbol;Acc:MGI:2385228]	0.220351	-2.18212	0.0476357	0.734092	down
Tmem178b	transmembrane protein 178B [Source:MGI Symbol;Acc:MGI:3647581]	0.280757	-1.8326	0.00902508	0.468548	down
Tmem218	transmembrane protein 218 [Source:MGI Symbol;Acc:MGI:1913529]	0.258435	-1.95212	0.017022	0.568313	down
Tmem237	transmembrane protein 237 [Source:MGI Symbol;Acc:MGI:2138365]	0.289616	-1.78779	0.0499428	0.744912	down
Tmem25	transmembrane protein 25 [Source:MGI Symbol;Acc:MGI:1918937]	0.248071	-2.01118	0.0382929	0.700184	down
Tmem45a	transmembrane protein 45a [Source:MGI Symbol;Acc:MGI:1913122]	0.0472241	-4.40433	0.000377773	0.113246	down
Tmem9	transmembrane protein 9 [Source:MGI Symbol;Acc:MGI:1913491]	0.369372	-1.43686	0.0471841	0.732965	down
Tnc	tenascin C [Source:MGI Symbol;Acc:MGI:101922]	0.189248	-2.40165	0.000937596	0.183582	down
Tnfaip2	tumor necrosis factor, alpha-induced protein 2 [Source:MGI Symbol;Acc:MGI:104960]	0.275304	-1.8609	0.0152907	0.555212	down
Tnfrsf19	tumor necrosis factor receptor superfamily, member 19 [Source:MGI Symbol;Acc:MGI:1352474]	2.26815	1.18151	0.0364016	0.690511	up
Tnfrsf23	tumor necrosis factor receptor superfamily, member 23 [Source:MGI Symbol;Acc:MGI:1930269]	1.78344	0.834663	0.0504599	0.746101	up
Tnmd	tenomodulin [Source:MGI Symbol;Acc:MGI:1929885]	0.0726503	-3.78289	0.0163227	0.565678	down
Tnnc1	troponin C, cardiac/slow skeletal [Source:MGI Symbol;Acc:MGI:98779]	0.19627	-2.34909	0.0478496	0.735238	down
Tnni1	troponin I, skeletal, slow 1 [Source:MGI Symbol;Acc:MGI:105073]	0.260725	-1.9394	0.0291083	0.651924	down
Tnxa	tenascin XA (pseudogene) [Source:MGI Symbol;Acc:MGI:2148489]	0.141123	-2.82497	0.00260562	0.267032	down
Tnxb	tenascin XB [Source:MGI Symbol;Acc:MGI:1932137]	0.344721	-1.5365	0.0129508	0.529018	down
Tollip	toll interacting protein [Source:MGI Symbol;Acc:MGI:1891808]	1.90828	0.932269	0.0548575	0.759238	up
Tomm40l	translocase of outer mitochondrial membrane 40-like [Source:MGI Symbol;Acc:MGI:3589112]	0.36732	-1.44489	0.00897797	0.467738	down
Tph1	tryptophan hydroxylase 1 [Source:MGI Symbol;Acc:MGI:98796]	0.315085	-1.66619	0.0425344	0.715116	down
Tpi1	triosephosphate isomerase 1 [Source:MGI Symbol;Acc:MGI:98797]	0.397577	-1.33069	0.0321105	0.66382	down
Tppp3	tubulin polymerization-promoting protein family member 3 [Source:MGI Symbol;Acc:MGI:1915221]	0.367757	-1.44317	0.0141844	0.546954	down
Trim7	tripartite motif-containing 7 [Source:MGI Symbol;Acc:MGI:2137353]	0.179781	-2.47569	0.00237023	0.2538	down
Trp53inp1	transformation related protein 53 inducible nuclear protein 1 [Source:MGI Symbol;Acc:MGI:1926609]	3.16924	1.66414	0.025299	0.635414	up
Trp63	transformation related protein 63 [Source:MGI Symbol;Acc:MGI:1330810]	2.00775	1.00558	0.0073478	0.433468	up
Trpc3	transient receptor potential cation channel, subfamily C, member 3 [Source:MGI Symbol;Acc:MGI:109526]	0.427271	-1.22678	0.0222975	0.618278	down
Tsc22d1	TSC22 domain family, member 1 [Source:MGI Symbol;Acc:MGI:109127]	2.22214	1.15195	0.00390588	0.319424	up
Tspan11	tetraspanin 11 [Source:MGI Symbol;Acc:MGI:1915748]	0.251467	-1.99156	0.00283348	0.274896	down
Tspan12	tetraspanin 12 [Source:MGI Symbol;Acc:MGI:1889818]	0.35106	-1.51021	0.00986544	0.483797	down
Tspan6	tetraspanin 6 [Source:MGI Symbol;Acc:MGI:1926264]	0.32553	-1.61914	0.0320677	0.66382	down
Tstd3	thiosulfate sulfurtransferase (rhodanese)-like domain containing 3 [Source:MGI Symbol;Acc:MGI:1924282]	0.413418	-1.27433	0.0361036	0.690511	down
Ttc7	tetratricopeptide repeat domain 7 [Source:MGI Symbol;Acc:MGI:1920999]	0.442002	-1.17788	0.05361	0.752958	down
Ttll11	tubulin tyrosine ligase-like family, member 11 [Source:MGI Symbol;Acc:MGI:1921660]	3.14386	1.65254	0.0194404	0.605224	up
Ttll12	tubulin tyrosine ligase-like family, member 12 [Source:MGI Symbol;Acc:MGI:3039573]	0.362382	-1.46442	0.029067	0.651924	down
Ttll7	tubulin tyrosine ligase-like family, member 7 [Source:MGI Symbol;Acc:MGI:1918142]	1.91831	0.939837	0.0195538	0.605711	up
Txnip	thioredoxin interacting protein [Source:MGI Symbol;Acc:MGI:1889549]	1.87265	0.905078	0.0206417	0.613145	up
Txnl1	thioredoxin-like 1 [Source:MGI Symbol;Acc:MGI:1860078]	1.95177	0.964781	0.0492556	0.741867	up
Tyrobp	TYRO protein tyrosine kinase binding protein [Source:MGI Symbol;Acc:MGI:1277211]	0.263028	-1.92671	0.0201724	0.606435	down
Ubash3b	ubiquitin associated and SH3 domain containing, B [Source:MGI Symbol;Acc:MGI:1920078]	0.305016	-1.71304	0.0399319	0.705876	down
Ube4a	ubiquitination factor E4A [Source:MGI Symbol;Acc:MGI:2154580]	2.17836	1.12325	0.0172059	0.568313	up
Ucp3	uncoupling protein 3 (mitochondrial, proton carrier) [Source:MGI Symbol;Acc:MGI:1099787]	2.64778	1.40478	0.0146208	0.552054	up
Uggt1	UDP-glucose glycoprotein glucosyltransferase 1 [Source:MGI Symbol;Acc:MGI:2443162]	2.33158	1.22131	0.00283075	0.274896	up
Ugt1a7c	UDP glucuronosyltransferase 1 family, polypeptide A7C [Source:MGI Symbol;Acc:MGI:3032636]	0.212266	-2.23606	0.0361448	0.690511	down
Ugt8a	UDP galactosyltransferase 8A [Source:MGI Symbol;Acc:MGI:109522]	0.265495	-1.91324	0.0155102	0.555212	down
Umps	uridine monophosphate synthetase [Source:MGI Symbol;Acc:MGI:1298388]	0.373243	-1.42181	0.0311696	0.659065	down
Unc93b1	unc-93 homolog B1, TLR signaling regulator [Source:MGI Symbol;Acc:MGI:1859307]	0.397328	-1.3316	0.0425669	0.715116	down
Usf3	upstream transcription factor family member 3 [Source:MGI Symbol;Acc:MGI:2685454]	2.32211	1.21543	0.00782191	0.441879	up
Vat1l	vesicle amine transport protein 1 like [Source:MGI Symbol;Acc:MGI:2142534]	0.241652	-2.049	0.0395944	0.704689	down
Vaultrc5	vault RNA component 5 [Source:MGI Symbol;Acc:MGI:2673990]	0.456145	-1.13244	0.0548089	0.759238	down
Vcan	stearoyl-Coenzyme A desaturase 2 [Source:MGI Symbol;Acc:MGI:98240];stearoyl-coenzyme A desaturase 3 [Source:MGI Symbol;Acc:MGI:1353437];microRNA 5114 [Source:MGI Symbol;Acc:MGI:4950434]	0.121058	-3.04623	2.0611e-05	0.0255384	down
Vim	vimentin [Source:MGI Symbol;Acc:MGI:98932]	0.428344	-1.22316	0.0327888	0.668919	down
Vkorc1l1	vitamin K epoxide reductase complex, subunit 1-like 1 [Source:MGI Symbol;Acc:MGI:1916818]	5.54302	2.47067	0.00213349	0.249624	up
Vopp1	vesicular, overexpressed in cancer, prosurvival protein 1 [Source:MGI Symbol;Acc:MGI:2141658]	0.368962	-1.43846	0.0382267	0.700184	down
Vps72	vacuolar protein sorting 72 [Source:MGI Symbol;Acc:MGI:1202305]	1.84011	0.879795	0.0171456	0.568313	up
Vtn	vitronectin [Source:MGI Symbol;Acc:MGI:98940]	0.428658	-1.2221	0.0230274	0.621547	down
Wac	WW domain containing adaptor with coiled-coil [Source:MGI Symbol;Acc:MGI:2387357]	1.59887	0.67705	0.0520591	0.752678	up
Wdpcp	WD repeat containing planar cell polarity effector [Source:MGI Symbol;Acc:MGI:2144467]	0.411408	-1.28136	0.0533799	0.752958	down
Wfdc1	WAP four-disulfide core domain 1 [Source:MGI Symbol;Acc:MGI:1915116]	0.139286	-2.84388	0.00156856	0.233105	down
Wif1	Wnt inhibitory factor 1 [Source:MGI Symbol;Acc:MGI:1344332]	0.107329	-3.21988	0.015031	0.555212	down
Wnt5a	wingless-type MMTV integration site family, member 5A [Source:MGI Symbol;Acc:MGI:98958]	0.245494	-2.02624	0.00973529	0.479947	down
Xbp1	X-box binding protein 1 [Source:MGI Symbol;Acc:MGI:98970]	1.97353	0.980777	0.0294182	0.651924	up
Xpnpep3	X-prolyl aminopeptidase 3, mitochondrial [Source:MGI Symbol;Acc:MGI:2445217]	1.82149	0.865119	0.030656	0.658697	up
Xylt1	xylosyltransferase 1 [Source:MGI Symbol;Acc:MGI:2451073]	0.324134	-1.62534	0.0304066	0.657135	down
Zbtb7c	zinc finger and BTB domain containing 7C [Source:MGI Symbol;Acc:MGI:2443302]	0.323753	-1.62704	0.0246883	0.631695	down
Zcchc24	zinc finger, CCHC domain containing 24 [Source:MGI Symbol;Acc:MGI:1919168]	2.01441	1.01036	0.00828558	0.451107	up
Zdhhc18	zinc finger, DHHC domain containing 18 [Source:MGI Symbol;Acc:MGI:3527792]	1.76197	0.817188	0.0337923	0.675336	up
Zfp110	zinc finger protein 110 [Source:MGI Symbol;Acc:MGI:1890378]	1.76949	0.823331	0.0381243	0.700184	up
Zfp180	zinc finger protein 180 [Source:MGI Symbol;Acc:MGI:1923701]	2.31444	1.21066	0.0317944	0.66382	up
Zfp318	zinc finger protein 318 [Source:MGI Symbol;Acc:MGI:1889348]	1.69148	0.758289	0.053638	0.752958	up
Zfp385b	zinc finger protein 385B [Source:MGI Symbol;Acc:MGI:2444734]	0.374175	-1.41822	0.0210258	0.613145	down
Zfp414;Pram1	zinc finger protein 414 [Source:MGI Symbol;Acc:MGI:1915641];PML-RAR alpha-regulated adaptor molecule 1 [Source:MGI Symbol;Acc:MGI:3576625]	2.02755	1.01974	0.0146111	0.552054	up
Zfp536	zinc finger protein 536 [Source:MGI Symbol;Acc:MGI:1926102]	0.334043	-1.58189	0.0501941	0.746092	down
Zfp593	zinc finger protein 593 [Source:MGI Symbol;Acc:MGI:1915290]	1.92629	0.945828	0.0417066	0.712289	up
Zfp646	zinc finger protein 646 [Source:MGI Symbol;Acc:MGI:3665412]	1.80384	0.851069	0.0133032	0.532235	up
Zfp827	zinc finger protein 827 [Source:MGI Symbol;Acc:MGI:2444807]	0.45544	-1.13467	0.0391756	0.702138	down
Zfp846	zinc finger protein 846 [Source:MGI Symbol;Acc:MGI:1924012]	0.280797	-1.8324	0.00919631	0.47347	down
Zfp931	zinc finger protein 931 [Source:MGI Symbol;Acc:MGI:2441662]	0.294832	-1.76204	0.0225479	0.619174	down
Zfp983;CAAA01141682	zinc finger protein 983 [Source:MGI Symbol;Acc:MGI:1920479];C2H2 zinc finger protein pseudogene	0.260531	-1.94047	0.0296626	0.651924	down
Zkscan6	zinc finger with KRAB and SCAN domains 6 [Source:MGI Symbol;Acc:MGI:1289293]	2.80271	1.48682	0.0309002	0.658849	up
Zrsr1	zinc finger (CCCH type), RNA binding motif and serine/arginine rich 1 [Source:MGI Symbol;Acc:MGI:98885]	2.13426	1.09374	0.0286	0.651924	up
Zscan2	zinc finger and SCAN domain containing 2 [Source:MGI Symbol;Acc:MGI:99176]	0.233264	-2.09996	0.00462307	0.349179	down
Zwint	ZW10 interactor [Source:MGI Symbol;Acc:MGI:1289227]	2.74626	1.45747	0.0200545	0.606435	up
