# Supplementary material for: Transcriptome Analysis of Skeletal Muscle Reveals Altered Proteolytic and Neuromuscular Junction Associated Gene Expressions in a Mouse Model of Cerebral Ischemic Stroke
Source: Genes (Basel). 2020 Jun 30;11(7):726. doi: 10.3390/genes11070726 (PMC7397267; doi:10.3390/genes11070726)
Supplement: Supplementary file 1 [file genes-11-00726-s001.zip › Supplemental Table 4 (Transcripts).xlsx]

## Sheet: Sheet2
t_id	class_code	chr	strand	start	end	t_name	num_exons	length	gene_id	gene_name	GO	KEGG	KO_ENTRY	EC	Description	FPKM.ST2	FPKM.ST3	FPKM.ST4	FPKM.SH1	FPKM.SH2	FPKM.SH3	fc	log2(fc)	pval	qval	regulation
130401	0	chr7	+	56050877	56231132	ENSMUST00000205303	91	14403	MSTRG.28515	Herc2	GO:0004842(ubiquitin-protein transferase activity);GO:0005634(nucleus);GO:0005737(cytoplasm);GO:0005743(mitochondrial inner membrane);GO:0005814(centriole);GO:0005856(cytoskeleton);GO:0006281(DNA repair);GO:0006974(cellular response to DNA damage stimulus);GO:0007283(spermatogenesis);GO:0008270(zinc ion binding);GO:0016567(protein ubiquitination);GO:0016740(transferase activity);GO:0031625(ubiqui…	04120(Ubiquitin mediated proteolysis)	K10595	EC:2.3.2.26	HECT and RLD domain containing E3 ubiquitin protein ligase 2 [Source:MGI Symbol;Acc:MGI:103234]	12.709	17.4996	11.7677	0	0	0	inf	inf	8.3114e-18	3.37592e-13	up
4754	0	chr1	-	92439279	92473757	ENSMUST00000189503	10	1514	MSTRG.1138	Ndufa10	GO:0005737(cytoplasm);GO:0005739(mitochondrion);GO:0005747(mitochondrial respiratory chain complex I);GO:0005759(mitochondrial matrix);GO:0006120(mitochondrial electron transport, NADH to ubiquinone);GO:0008137(NADH dehydrogenase (ubiquinone) activity);GO:0032981(mitochondrial respiratory chain complex I assembly);GO:0043209(myelin sheath);GO:0055114(oxidation-reduction process);GO:0070469(respir…	00190(Oxidative phosphorylation);04714(Thermogenesis);04723(Retrograde endocannabinoid signaling);04932(Non-alcoholic fatty liver disease (NAFLD));05010(Alzheimer disease);05012(Parkinson disease);05016(Huntington disease)	K03954	NA	NADH:ubiquinone oxidoreductase subunit A10 [Source:MGI Symbol;Acc:MGI:1914523]	0	0	0	70.6621	66.4175	38.7265	-inf	-inf	1.01755e-15	1.1184e-11	down
79298	0	chr2	-	52136647	52338798	ENSMUST00000036934	157	22489	MSTRG.17453	Neb	GO:0003779(actin binding);GO:0005515(protein binding);GO:0005865(striated muscle thin filament);GO:0030016(myofibril);GO:0030018(Z disc);GO:0030832(regulation of actin filament length);GO:0032991(protein-containing complex);GO:0043292(contractile fiber);GO:0045214(sarcomere organization);GO:0048747(muscle fiber development);GO:0051015(actin filament binding);GO:0071691(cardiac muscle thin filamen…	NA	K18267	NA	nebulin [Source:MGI Symbol;Acc:MGI:97292]	0	0	0.001567	2.51906	1.67198	2.97405	0.000218699	-12.1588	7.28215e-12	4.47665e-08	down
6707	0	chr1	-	140085859	140183411	ENSMUST00000066859	22	4361	MSTRG.1605	Cfh	GO:0001851(complement component C3b binding);GO:0002376(immune system process);GO:0005515(protein binding);GO:0005576(extracellular region);GO:0005615(extracellular space);GO:0005634(nucleus);GO:0005737(cytoplasm);GO:0005886(plasma membrane);GO:0006956(complement activation);GO:0006957(complement activation, alternative pathway);GO:0008201(heparin binding);GO:0030449(regulation of complement acti…	04610(Complement and coagulation cascades);05150(Staphylococcus aureus infection)	K04004	NA	complement component factor h [Source:MGI Symbol;Acc:MGI:88385]	0	0	0	4.65231	2.71907	5.11308	-inf	-inf	1.12443e-10	4.46285e-07	down
151002	0	chr9	-	85687542	85749334	ENSMUST00000187521	28	5290	MSTRG.32906	Ibtk	GO:0001933(negative regulation of protein phosphorylation);GO:0005515(protein binding);GO:0005654(nucleoplasm);GO:0005737(cytoplasm);GO:0016020(membrane);GO:0019901(protein kinase binding);GO:0030292(protein tyrosine kinase inhibitor activity);GO:0051209(release of sequestered calcium ion into cytosol);GO:0061099(negative regulation of protein tyrosine kinase activity)	NA	NA	NA	inhibitor of Bruton agammaglobulinemia tyrosine kinase [Source:MGI Symbol;Acc:MGI:1918677]	0	0	0	2.68382	3.8059	3.17275	-inf	-inf	1.20861e-10	4.46285e-07	down
46505	0	chr14	-	102976581	102982637	ENSMUST00000184744	1	6057	MSTRG.10493	Kctd12	GO:0005515(protein binding);GO:0042802(identical protein binding);GO:0051260(protein homooligomerization)	NA	K21918	NA	potassium channel tetramerisation domain containing 12 [Source:MGI Symbol;Acc:MGI:2145823]	0	0	0	3.18152	2.20162	2.90978	-inf	-inf	1.39469e-10	4.72078e-07	down
36786	0	chr13	+	55209782	55318325	ENSMUST00000099490	23	12784	MSTRG.8406	Nsd1	GO:0000414(regulation of histone H3-K36 methylation);GO:0000978(RNA polymerase II proximal promoter sequence-specific DNA binding);GO:0003712(transcription coregulator activity);GO:0005515(protein binding);GO:0005634(nucleus);GO:0008168(methyltransferase activity);GO:0008270(zinc ion binding);GO:0010452(histone H3-K36 methylation);GO:0016740(transferase activity);GO:0018024(histone-lysine N-methy…	00310(Lysine degradation)	K15588	EC:2.1.1.43	nuclear receptor-binding SET-domain protein 1 [Source:MGI Symbol;Acc:MGI:1276545]	0	0	0	9.25721	8.38342	0.101489	-inf	-inf	3.85469e-10	1.20438e-06	down
147980	0	chr9	+	44407697	44410189	ENSMUST00000216867	4	577	MSTRG.32266	Rps25	GO:0000028(ribosomal small subunit assembly);GO:0003735(structural constituent of ribosome);GO:0005634(nucleus);GO:0005730(nucleolus);GO:0005840(ribosome);GO:0005844(polysome);GO:0014069(postsynaptic density);GO:0022627(cytosolic small ribosomal subunit);GO:0045202(synapse)	03010(Ribosome)	K02975	NA	ribosomal protein S25 [Source:MGI Symbol;Acc:MGI:1922867]	56.5646	48.4647	58.3345	0.053682	0.196663	0.183921	376.184	8.55529	5.95883e-10	1.6575e-06	up
150101	0	chr9	+	70207368	70399766	ENSMUST00000034745	28	4625	MSTRG.32693	Myo1e	GO:0000166(nucleotide binding);GO:0001570(vasculogenesis);GO:0001701(in utero embryonic development);GO:0001822(kidney development);GO:0003094(glomerular filtration);GO:0003774(motor activity);GO:0003779(actin binding);GO:0005515(protein binding);GO:0005516(calmodulin binding);GO:0005524(ATP binding);GO:0005737(cytoplasm);GO:0005856(cytoskeleton);GO:0005903(brush border);GO:0005911(cell-cell junc…	NA	K10356	NA	myosin IE [Source:MGI Symbol;Acc:MGI:106621]	0	0	0	3.13053	2.39839	3.18773	-inf	-inf	6.12107e-10	1.6575e-06	down
139373	0	chr8	-	25725346	25754280	ENSMUST00000033975	18	4245	MSTRG.30184	Ddhd2	GO:0004620(phospholipase activity);GO:0004806(triglyceride lipase activity);GO:0005515(protein binding);GO:0005737(cytoplasm);GO:0005793(endoplasmic reticulum-Golgi intermediate compartment);GO:0005794(Golgi apparatus);GO:0005815(microtubule organizing center);GO:0005829(cytosol);GO:0006629(lipid metabolic process);GO:0006888(endoplasmic reticulum to Golgi vesicle-mediated transport);GO:0007626(l…	NA	K16545	EC:3.1.1.-	DDHD domain containing 2 [Source:MGI Symbol;Acc:MGI:1919358]	0	0	0	3.90588	2.48313	2.9999	-inf	-inf	7.26992e-10	1.84556e-06	down
119010	0	chr6	+	71961540	71984935	ENSMUST00000205517	15	4572	MSTRG.26416	Polr1a	GO:0001054(RNA polymerase I activity);GO:0003677(DNA binding);GO:0003682(chromatin binding);GO:0003899(DNA-directed 5'-3' RNA polymerase activity);GO:0005515(protein binding);GO:0005634(nucleus);GO:0005654(nucleoplasm);GO:0005730(nucleolus);GO:0005736(RNA polymerase I complex);GO:0006351(transcription, DNA-templated);GO:0006360(transcription by RNA polymerase I);GO:0008270(zinc ion binding);GO:00…	03020(RNA polymerase)	K02999	EC:2.7.7.6	polymerase (RNA) I polypeptide A [Source:MGI Symbol;Acc:MGI:1096397]	0	0	0	1.33299	2.09849	3.51761	-inf	-inf	3.84111e-09	8.21148e-06	down
23889	0	chr11	-	89037582	89060748	ENSMUST00000000285	11	5208	MSTRG.5484	Dgke	GO:0000166(nucleotide binding);GO:0003951(NAD+ kinase activity);GO:0004143(diacylglycerol kinase activity);GO:0005524(ATP binding);GO:0005634(nucleus);GO:0005737(cytoplasm);GO:0005829(cytosol);GO:0007165(signal transduction);GO:0007205(protein kinase C-activating G protein-coupled receptor signaling pathway);GO:0016020(membrane);GO:0016021(integral component of membrane);GO:0016301(kinase activit…	00561(Glycerolipid metabolism);00564(Glycerophospholipid metabolism);04070(Phosphatidylinositol signaling system);04072(Phospholipase D signaling pathway);05231(Choline metabolism in cancer)	K00901	EC:2.7.1.107	diacylglycerol kinase, epsilon [Source:MGI Symbol;Acc:MGI:1889276]	0	0	0	1.99287	1.66938	1.51766	-inf	-inf	4.1426e-09	8.4132e-06	down
144582	0	chr8	+	120488447	120581390	ENSMUST00000034279	16	7127	MSTRG.31809	Gse1	GO:0003674(molecular_function);GO:0005575(cellular_component);GO:0008150(biological_process)	NA	NA	NA	genetic suppressor element 1, coiled-coil protein [Source:MGI Symbol;Acc:MGI:1098275]	0	0	0	1.16802	0.936003	0.764072	-inf	-inf	1.06863e-08	1.83289e-05	down
58382	0	chr17	-	8128076	8148097	ENSMUST00000097420	9	1793	MSTRG.12993	Rnaset2a	GO:0003723(RNA binding);GO:0004518(nuclease activity);GO:0004519(endonuclease activity);GO:0004521(endoribonuclease activity);GO:0004540(ribonuclease activity);GO:0005576(extracellular region);GO:0005615(extracellular space);GO:0005764(lysosome);GO:0005783(endoplasmic reticulum);GO:0005788(endoplasmic reticulum lumen);GO:0006401(RNA catabolic process);GO:0016020(membrane);GO:0016021(integral comp…	NA	K01166	EC:4.6.1.19	ribonuclease T2A [Source:MGI Symbol;Acc:MGI:1915445]	4.81086	5.88863	1.89798	0	0	0	inf	inf	1.1335e-08	1.83289e-05	up
83577	0	chr2	-	121194838	121271407	ENSMUST00000110648	28	9621	MSTRG.18261	Trp53bp1	GO:0000077(DNA damage checkpoint);GO:0000775(chromosome, centromeric region);GO:0000776(kinetochore);GO:0000777(condensed chromosome kinetochore);GO:0000781(chromosome, telomeric region);GO:0000784(nuclear chromosome, telomeric region);GO:0001102(RNA polymerase II activating transcription factor binding);GO:0002039(p53 binding);GO:0003677(DNA binding);GO:0003684(damaged DNA binding);GO:0003712(tr…	04621(NOD-like receptor signaling pathway)	K20915	NA	transformation related protein 53 binding protein 1 [Source:MGI Symbol;Acc:MGI:1351320]	2.51341	1.42394	2.55757	0.006684	0	0	971.713	9.92439	1.17325e-08	1.83289e-05	up
120426	0	chr6	+	90550805	90599169	ENSMUST00000032175	23	3052	MSTRG.26715	Aldh1l1	GO:0003824(catalytic activity);GO:0004029(aldehyde dehydrogenase (NAD) activity);GO:0004030(aldehyde dehydrogenase [NAD(P)+] activity);GO:0005515(protein binding);GO:0005737(cytoplasm);GO:0005739(mitochondrion);GO:0005829(cytosol);GO:0006730(one-carbon metabolic process);GO:0009058(biosynthetic process);GO:0009258(10-formyltetrahydrofolate catabolic process);GO:0016155(formyltetrahydrofolate dehy…	00670(One carbon pool by folate)	K00289	EC:1.5.1.6	aldehyde dehydrogenase 1 family, member L1 [Source:MGI Symbol;Acc:MGI:1340024]	0	0	0	1.95924	1.84549	1.23083	-inf	-inf	2.31461e-08	3.05388e-05	down
41645	0	chr14	+	25842183	25886804	ENSMUST00000133547	14	2733	MSTRG.9497	Anxa11	GO:0005509(calcium ion binding);GO:0005515(protein binding);GO:0005544(calcium-dependent phospholipid binding);GO:0005634(nucleus);GO:0005635(nuclear envelope);GO:0005654(nucleoplasm);GO:0005737(cytoplasm);GO:0005819(spindle);GO:0005829(cytosol);GO:0005856(cytoskeleton);GO:0006909(phagocytosis);GO:0007049(cell cycle);GO:0008429(phosphatidylethanolamine binding);GO:0030496(midbody);GO:0032506(cyto…	NA	K17095	NA	annexin A11 [Source:MGI Symbol;Acc:MGI:108481]	4.94826	1.84455	2.83574	0	0.002604	0	3697.6	11.8524	2.33075e-08	3.05388e-05	up
3685	0	chr1	-	75474569	75479271	ENSMUST00000079205	4	2892	MSTRG.902	Chpf	GO:0005575(cellular_component);GO:0005737(cytoplasm);GO:0005739(mitochondrion);GO:0005759(mitochondrial matrix);GO:0005794(Golgi apparatus);GO:0005829(cytosol);GO:0008376(acetylgalactosaminyltransferase activity);GO:0016020(membrane);GO:0016021(integral component of membrane);GO:0016740(transferase activity);GO:0016757(transferase activity, transferring glycosyl groups);GO:0030206(chondroitin sul…	00532(Glycosaminoglycan biosynthesis - chondroitin sulfate / dermatan sulfate)	K00747	2.4.1.226;EC:2.4.1.175	chondroitin polymerizing factor [Source:MGI Symbol;Acc:MGI:106576]	0	0	0	3.56545	1.43331	1.56675	-inf	-inf	2.56876e-08	3.26056e-05	down
111081	0	chr5	+	112343095	112378414	ENSMUST00000035279	14	2836	MSTRG.24666	Hps4	GO:0005085(guanyl-nucleotide exchange factor activity);GO:0005737(cytoplasm);GO:0005764(lysosome);GO:0006605(protein targeting);GO:0006996(organelle organization);GO:0007040(lysosome organization);GO:0007596(blood coagulation);GO:0016020(membrane);GO:0017137(Rab GTPase binding);GO:0030318(melanocyte differentiation);GO:0031085(BLOC-3 complex);GO:0031410(cytoplasmic vesicle);GO:0042470(melanosome)…	NA	K20194	NA	HPS4, biogenesis of lysosomal organelles complex 3 subunit 2 [Source:MGI Symbol;Acc:MGI:2177742]	0	0	0	1.82756	1.40279	1.43635	-inf	-inf	2.94126e-08	3.62025e-05	down
17816	0	chr11	-	4480875	4546268	ENSMUST00000040448	18	5534	MSTRG.4149	Mtmr3	GO:0004438(phosphatidylinositol-3-phosphatase activity);GO:0004722(protein serine/threonine phosphatase activity);GO:0004725(protein tyrosine phosphatase activity);GO:0005737(cytoplasm);GO:0006470(protein dephosphorylation);GO:0016020(membrane);GO:0016311(dephosphorylation);GO:0019898(extrinsic component of membrane);GO:0019903(protein phosphatase binding);GO:0035335(peptidyl-tyrosine dephosphory…	00562(Inositol phosphate metabolism);04070(Phosphatidylinositol signaling system);04140(Autophagy - animal)	K18082	3.1.3.64;3.1.3.95;EC:3.1.3.48	myotubularin related protein 3 [Source:MGI Symbol;Acc:MGI:1921552]	2.03724	1.97193	2.38868	0.006815	0.005345	0.003279	414.395	8.69486	3.25033e-08	3.883e-05	up
122333	0	chr6	+	124304700	124330527	ENSMUST00000112541	17	4443	MSTRG.27215	Cd163	GO:0005044(scavenger receptor activity);GO:0005576(extracellular region);GO:0005886(plasma membrane);GO:0006898(receptor-mediated endocytosis);GO:0006953(acute-phase response);GO:0006954(inflammatory response);GO:0009897(external side of plasma membrane);GO:0016020(membrane);GO:0016021(integral component of membrane)	NA	K06545	NA	CD163 antigen [Source:MGI Symbol;Acc:MGI:2135946]	2.47187	0.620726	0.938949	0	0	0	inf	inf	3.54628e-08	4.05556e-05	up
154423	0	chr9	+	123806475	123811756	ENSMUST00000049810	2	1897	MSTRG.33554	Cxcr6	GO:0004930(G protein-coupled receptor activity);GO:0004950(chemokine receptor activity);GO:0005886(plasma membrane);GO:0006935(chemotaxis);GO:0006954(inflammatory response);GO:0006955(immune response);GO:0007165(signal transduction);GO:0007186(G protein-coupled receptor signaling pathway);GO:0007204(positive regulation of cytosolic calcium ion concentration);GO:0009897(external side of plasma mem…	04060(Cytokine-cytokine receptor interaction);04062(Chemokine signaling pathway)	K04191	NA	chemokine (C-X-C motif) receptor 6 [Source:MGI Symbol;Acc:MGI:1934582]	1.57847	2.07724	1.67163	0	0	0	inf	inf	3.69431e-08	4.05556e-05	up
105141	0	chr5	-	4803391	5266068	ENSMUST00000115451	14	5145	MSTRG.23300	Cdk14	GO:0000086(G2/M transition of mitotic cell cycle);GO:0000166(nucleotide binding);GO:0000308(cytoplasmic cyclin-dependent protein kinase holoenzyme complex);GO:0004672(protein kinase activity);GO:0004674(protein serine/threonine kinase activity);GO:0004693(cyclin-dependent protein serine/threonine kinase activity);GO:0005524(ATP binding);GO:0005634(nucleus);GO:0005737(cytoplasm);GO:0005829(cytosol…	05202(Transcriptional misregulation in cancer)	K08821	EC:2.7.11.22	cyclin-dependent kinase 14 [Source:MGI Symbol;Acc:MGI:894318]	0.675551	0.45613	0.598903	0	0	0	inf	inf	3.88025e-08	4.14758e-05	up
105142	0	chr5	-	4803391	5380197	ENSMUST00000030763	15	4851	MSTRG.23300	Cdk14	GO:0000086(G2/M transition of mitotic cell cycle);GO:0000166(nucleotide binding);GO:0000308(cytoplasmic cyclin-dependent protein kinase holoenzyme complex);GO:0004672(protein kinase activity);GO:0004674(protein serine/threonine kinase activity);GO:0004693(cyclin-dependent protein serine/threonine kinase activity);GO:0005524(ATP binding);GO:0005634(nucleus);GO:0005737(cytoplasm);GO:0005829(cytosol…	05202(Transcriptional misregulation in cancer)	K08821	EC:2.7.11.22	cyclin-dependent kinase 14 [Source:MGI Symbol;Acc:MGI:894318]	0	0	0	1.76309	0.580808	0.915256	-inf	-inf	4.05116e-08	4.21923e-05	down
154424	0	chr9	+	123806499	123811760	ENSMUST00000216072	2	1907	MSTRG.33554	Cxcr6	GO:0004930(G protein-coupled receptor activity);GO:0004950(chemokine receptor activity);GO:0005886(plasma membrane);GO:0006935(chemotaxis);GO:0006954(inflammatory response);GO:0006955(immune response);GO:0007165(signal transduction);GO:0007186(G protein-coupled receptor signaling pathway);GO:0007204(positive regulation of cytosolic calcium ion concentration);GO:0009897(external side of plasma mem…	04060(Cytokine-cytokine receptor interaction);04062(Chemokine signaling pathway)	K04191	NA	chemokine (C-X-C motif) receptor 6 [Source:MGI Symbol;Acc:MGI:1934582]	0	0	0	1.47788	1.36588	1.79812	-inf	-inf	4.32764e-08	4.26155e-05	down
155175	0	chrX	-	18418427	18461371	ENSMUST00000044188	5	1896	MSTRG.33673	4930578C19Rik	GO:0003674(molecular_function);GO:0005575(cellular_component);GO:0005576(extracellular region)	NA	NA	NA	RIKEN cDNA 4930578C19 gene [Source:MGI Symbol;Acc:MGI:1923155]	0	0	0	1.35257	1.65015	1.84149	-inf	-inf	4.35918e-08	4.26155e-05	down
75170	0	chr19	+	55742342	55932195	ENSMUST00000111657	14	2135	MSTRG.16537	Tcf7l2	GO:0000122(negative regulation of transcription by RNA polymerase II);GO:0000790(nuclear chromatin);GO:0000978(RNA polymerase II proximal promoter sequence-specific DNA binding);GO:0001103(RNA polymerase II repressing transcription factor binding);GO:0001228(DNA-binding transcription activator activity, RNA polymerase II-specific);GO:0001568(blood vessel development);GO:0001678(cellular glucose h…	04310(Wnt signaling pathway);04390(Hippo signaling pathway);04520(Adherens junction);04916(Melanogenesis);04934(Cushing syndrome);05165(Human papillomavirus infection);05200(Pathways in cancer);05210(Colorectal cancer);05213(Endometrial cancer);05215(Prostate cancer);05216(Thyroid cancer);05217(Basal cell carcinoma);05221(Acute myeloid leukemia);05224(Breast cancer);05225(Hepatocellular carcinoma…	NA	NA	transcription factor 7 like 2, T cell specific, HMG box [Source:MGI Symbol;Acc:MGI:1202879]	0	0	0	1.14939	1.04833	1.35336	-inf	-inf	4.43409e-08	4.26155e-05	down
66900	0	chr18	-	14969400	15063618	ENSMUST00000168989	5	2777	MSTRG.14691	Kctd1	GO:0003714(transcription corepressor activity);GO:0005515(protein binding);GO:0005634(nucleus);GO:0008134(transcription factor binding);GO:0042802(identical protein binding);GO:0045892(negative regulation of transcription, DNA-templated);GO:0051260(protein homooligomerization)	NA	K21754	NA	potassium channel tetramerisation domain containing 1 [Source:MGI Symbol;Acc:MGI:1918269]	1.20823	1.2704	0.756307	0	0	0	inf	inf	4.61624e-08	4.26155e-05	up
71288	0	chr19	-	5653564	5663636	ENSMUST00000236486	9	2893	MSTRG.15734	Sipa1	GO:0005096(GTPase activator activity);GO:0005515(protein binding);GO:0008022(protein C-terminus binding);GO:0030133(transport vesicle);GO:0032991(protein-containing complex);GO:0042631(cellular response to water deprivation);GO:0043547(positive regulation of GTPase activity);GO:0051056(regulation of small GTPase mediated signal transduction)	04015(Rap1 signaling pathway);04670(Leukocyte transendothelial migration)	K08013	NA	signal-induced proliferation associated gene 1 [Source:MGI Symbol;Acc:MGI:107576]	0	0	0	0.835027	1.43681	2.05257	-inf	-inf	4.64733e-08	4.26155e-05	down
88860	0	chr3	+	30602631	30619873	ENSMUST00000195396	7	4775	MSTRG.19438	Mynn	GO:0003676(nucleic acid binding);GO:0003677(DNA binding);GO:0005515(protein binding);GO:0005634(nucleus);GO:0046872(metal ion binding);GO:1990830(cellular response to leukemia inhibitory factor)	NA	NA	NA	myoneurin [Source:MGI Symbol;Acc:MGI:1931415]	0.684186	1.10216	0.491278	0	0	0	inf	inf	4.7213e-08	4.26155e-05	up
87704	0	chr2	+	180171659	180176286	ENSMUST00000145230	8	1067	MSTRG.19239	Adrm1	GO:0000502(proteasome complex);GO:0001541(ovarian follicle development);GO:0002020(protease binding);GO:0005515(protein binding);GO:0005634(nucleus);GO:0005654(nucleoplasm);GO:0005737(cytoplasm);GO:0005829(cytosol);GO:0005886(plasma membrane);GO:0006368(transcription elongation from RNA polymerase II promoter);GO:0006511(ubiquitin-dependent protein catabolic process);GO:0007286(spermatid developm…	03050(Proteasome);05169(Epstein-Barr virus infection)	K06691	NA	adhesion regulating molecule 1 [Source:MGI Symbol;Acc:MGI:1929289]	2.47758	5.67133	3.16229	0	0	0	inf	inf	5.07168e-08	4.47829e-05	up
25939	0	chr11	-	106502393	106567110	ENSMUST00000207249	11	3092	MSTRG.5936	Tex2	GO:0005783(endoplasmic reticulum);GO:0006869(lipid transport);GO:0008150(biological_process);GO:0008289(lipid binding);GO:0016020(membrane);GO:0016021(integral component of membrane)	NA	NA	NA	testis expressed gene 2 [Source:MGI Symbol;Acc:MGI:102465]	0.639321	1.36815	0.946569	0	0	0	inf	inf	6.3473e-08	5.2711e-05	up
75394	0	chr19	-	59903696	59943364	ENSMUST00000051996	6	4482	MSTRG.16585	Rab11fip2	GO:0005654(nucleoplasm);GO:0005768(endosome);GO:0005886(plasma membrane);GO:0015031(protein transport);GO:0016020(membrane);GO:0017137(Rab GTPase binding);GO:0019901(protein kinase binding);GO:0030010(establishment of cell polarity);GO:0035773(insulin secretion involved in cellular response to glucose stimulus);GO:0042802(identical protein binding);GO:0042803(protein homodimerization activity);GO…	04144(Endocytosis)	K12484	NA	RAB11 family interacting protein 2 (class I) [Source:MGI Symbol;Acc:MGI:1922248]	0	0	0	0.395891	0.876628	0.968783	-inf	-inf	6.48862e-08	5.2711e-05	down
153453	0	chr9	+	111118113	111224222	ENSMUST00000196981	15	1839	MSTRG.33332	Lrrfip2	GO:0006355(regulation of transcription, DNA-templated);GO:0030275(LRR domain binding)	NA	NA	NA	leucine rich repeat (in FLII) interacting protein 2 [Source:MGI Symbol;Acc:MGI:1918518]	0	0	0	1.63488	1.36548	4.55097	-inf	-inf	6.91238e-08	5.50523e-05	down
35448	0	chr13	+	33004541	33017955	ENSMUST00000006391	7	3397	MSTRG.8072	Serpinb9	GO:0001913(T cell mediated cytotoxicity);GO:0002020(protease binding);GO:0002438(acute inflammatory response to antigenic stimulus);GO:0004867(serine-type endopeptidase inhibitor activity);GO:0005515(protein binding);GO:0005615(extracellular space);GO:0005634(nucleus);GO:0005654(nucleoplasm);GO:0005737(cytoplasm);GO:0005794(Golgi apparatus);GO:0005829(cytosol);GO:0006915(apoptotic process);GO:000…	05146(Amoebiasis)	K13963	NA	serine (or cysteine) peptidase inhibitor, clade B, member 9 [Source:MGI Symbol;Acc:MGI:106603]	0	0	0	1.19151	0.490831	0.984207	-inf	-inf	7.15079e-08	5.5856e-05	down
159363	0	chrX	+	150594478	150643878	ENSMUST00000112713	14	1872	MSTRG.34378	Pfkfb1	GO:0000166(nucleotide binding);GO:0003824(catalytic activity);GO:0003873(6-phosphofructo-2-kinase activity);GO:0004331(fructose-2,6-bisphosphate 2-phosphatase activity);GO:0005524(ATP binding);GO:0005829(cytosol);GO:0006000(fructose metabolic process);GO:0006003(fructose 2,6-bisphosphate metabolic process);GO:0008152(metabolic process);GO:0016301(kinase activity);GO:0016310(phosphorylation);GO:00…	00051(Fructose and mannose metabolism);04152(AMPK signaling pathway);04922(Glucagon signaling pathway)	K19028	3.1.3.46;EC:2.7.1.105	6-phosphofructo-2-kinase/fructose-2,6-biphosphatase 1 [Source:MGI Symbol;Acc:MGI:107816]	0	0	0	2.64015	0.785032	2.6378	-inf	-inf	9.11997e-08	6.70899e-05	down
41135	0	chr14	+	20348260	20383491	ENSMUST00000090503	12	2053	MSTRG.9349	Fam149b	GO:0003674(molecular_function);GO:0005575(cellular_component);GO:0008150(biological_process)	NA	NA	NA	family with sequence similarity 149, member B [Source:MGI Symbol;Acc:MGI:2145567]	0	0	0	1.29998	0.909146	1.03876	-inf	-inf	9.40322e-08	6.70899e-05	down
141176	0	chr8	+	70234226	70261042	ENSMUST00000164403	10	4099	MSTRG.30602	Sugp2	GO:0003676(nucleic acid binding);GO:0003723(RNA binding);GO:0005634(nucleus);GO:0005654(nucleoplasm);GO:0006396(RNA processing);GO:0006397(mRNA processing);GO:0008150(biological_process);GO:0008380(RNA splicing);GO:0016604(nuclear body)	NA	K13166	NA	SURP and G patch domain containing 2 [Source:MGI Symbol;Acc:MGI:2678085]	0.348422	0.894798	1.33299	0	0	0	inf	inf	9.58002e-08	6.70899e-05	up
123295	0	chr6	+	133105492	133107429	ENSMUST00000186945	2	1181	MSTRG.27377	Smim10l1	GO:0003674(molecular_function);GO:0005575(cellular_component);GO:0008150(biological_process)	NA	NA	NA	small integral membrane protein 10 like 1 [Source:MGI Symbol;Acc:MGI:1914379]	3.98328	1.20934	1.47114	0	0	0	inf	inf	9.8483e-08	6.77542e-05	up
23698	0	chr11	+	87578470	87590539	ENSMUST00000133638	10	1449	MSTRG.5448	Sept4	GO:0000166(nucleotide binding);GO:0000287(magnesium ion binding);GO:0003924(GTPase activity);GO:0005515(protein binding);GO:0005525(GTP binding);GO:0005654(nucleoplasm);GO:0005737(cytoplasm);GO:0005739(mitochondrion);GO:0005856(cytoskeleton);GO:0005929(cilium);GO:0005940(septin ring);GO:0007049(cell cycle);GO:0007283(spermatogenesis);GO:0007286(spermatid development);GO:0007420(brain development)…	04210(Apoptosis);04215(Apoptosis - multiple species)	K16943	NA	septin 4 [Source:MGI Symbol;Acc:MGI:1270156]	0	0	0	3.63963	1.07966	1.83343	-inf	-inf	1.00085e-07	6.77542e-05	down
143439	0	chr8	-	104511028	104534636	ENSMUST00000162466	19	1735	MSTRG.31117	Nae1	GO:0005737(cytoplasm);GO:0005769(early endosome);GO:0005886(plasma membrane);GO:0006915(apoptotic process);GO:0007049(cell cycle);GO:0008641(ubiquitin-like modifier activating enzyme activity);GO:0016020(membrane);GO:0019781(NEDD8 activating enzyme activity);GO:0031625(ubiquitin protein ligase binding);GO:0032446(protein modification by small protein conjugation);GO:0032991(protein-containing com…	05010(Alzheimer disease)	K04532	NA	NEDD8 activating enzyme E1 subunit 1 [Source:MGI Symbol;Acc:MGI:2384561]	1.56543	0.704202	1.32348	0	0	0	inf	inf	1.1577e-07	7.70878e-05	up
23999	0	chr11	+	93886219	93946985	ENSMUST00000107854	16	5232	MSTRG.5515	Mbtd1	GO:0005634(nucleus);GO:0006325(chromatin organization);GO:0006355(regulation of transcription, DNA-templated);GO:0008270(zinc ion binding);GO:0016020(membrane);GO:0016021(integral component of membrane);GO:0035064(methylated histone binding);GO:0046872(metal ion binding);GO:0048706(embryonic skeletal system development)	NA	NA	NA	mbt domain containing 1 [Source:MGI Symbol;Acc:MGI:2143977]	0.220043	1.29724	1.05182	0	0	0	inf	inf	1.38958e-07	8.55179e-05	up
16876	0	chr10	-	127190378	127195709	ENSMUST00000130855	6	1925	MSTRG.4006	Dtx3	GO:0005575(cellular_component);GO:0005737(cytoplasm);GO:0007219(Notch signaling pathway);GO:0016567(protein ubiquitination);GO:0016740(transferase activity);GO:0046872(metal ion binding)	04330(Notch signaling pathway)	K06058	EC:2.3.2.27	deltex 3, E3 ubiquitin ligase [Source:MGI Symbol;Acc:MGI:2135752]	0	0	0	2.49834	5.01647	0.611285	-inf	-inf	1.47604e-07	8.64478e-05	down
67500	0	chr18	-	34598615	34624601	ENSMUST00000003876	22	4468	MSTRG.14851	Brd8	GO:0000812(Swr1 complex);GO:0003674(molecular_function);GO:0005515(protein binding);GO:0005634(nucleus);GO:0005654(nucleoplasm);GO:0005739(mitochondrion);GO:0006325(chromatin organization);GO:0035267(NuA4 histone acetyltransferase complex);GO:0040008(regulation of growth);GO:0043967(histone H4 acetylation);GO:0043968(histone H2A acetylation);GO:0045944(positive regulation of transcription by RNA …	NA	K11321	NA	bromodomain containing 8 [Source:MGI Symbol;Acc:MGI:1925906]	0.660108	0.454276	0.264451	0	0	0	inf	inf	1.48381e-07	8.64478e-05	up
4602	0	chr1	-	90802473	90843928	ENSMUST00000130846	11	5321	MSTRG.1110	Col6a3	GO:0003429(growth plate cartilage chondrocyte morphogenesis);GO:0004867(serine-type endopeptidase inhibitor activity);GO:0005515(protein binding);GO:0005581(collagen trimer);GO:0005615(extracellular space);GO:0010951(negative regulation of endopeptidase activity);GO:0030020(extracellular matrix structural constituent conferring tensile strength);GO:0031012(extracellular matrix);GO:0042383(sarcole…	04151(PI3K-Akt signaling pathway);04510(Focal adhesion);04512(ECM-receptor interaction);04974(Protein digestion and absorption);05165(Human papillomavirus infection)	K06238	NA	collagen, type VI, alpha 3 [Source:MGI Symbol;Acc:MGI:88461]	0	0	0	2.76358	1.00833	0.228322	-inf	-inf	1.56551e-07	8.83164e-05	down
100266	0	chr4	+	108623563	108634123	ENSMUST00000134844	23	2917	MSTRG.22252	Cc2d1b	GO:0000122(negative regulation of transcription by RNA polymerase II);GO:0000978(RNA polymerase II proximal promoter sequence-specific DNA binding);GO:0001227(DNA-binding transcription repressor activity, RNA polymerase II-specific);GO:0005634(nucleus);GO:0005654(nucleoplasm);GO:0043231(intracellular membrane-bounded organelle)	NA	K18260	NA	coiled-coil and C2 domain containing 1B [Source:MGI Symbol;Acc:MGI:2443076]	0	0	0	2.25065	0.888741	0.331514	-inf	-inf	2.85372e-07	0.000148605	down
137560	0	chr7	-	142375917	142387857	ENSMUST00000066401	9	1922	MSTRG.29782	Ctsd	GO:0000045(autophagosome assembly);GO:0004175(endopeptidase activity);GO:0004190(aspartic-type endopeptidase activity);GO:0005515(protein binding);GO:0005576(extracellular region);GO:0005615(extracellular space);GO:0005739(mitochondrion);GO:0005764(lysosome);GO:0006508(proteolysis);GO:0008233(peptidase activity);GO:0016787(hydrolase activity);GO:0030163(protein catabolic process);GO:0042277(pepti…	04071(Sphingolipid signaling pathway);04140(Autophagy - animal);04142(Lysosome);04210(Apoptosis);04915(Estrogen signaling pathway);05152(Tuberculosis)	K01379	EC:3.4.23.5	cathepsin D [Source:MGI Symbol;Acc:MGI:88562]	0	202.142	113.66	0	0	0	inf	inf	3.57196e-07	0.000181357	up
7575	0	chr1	-	161088375	161131511	ENSMUST00000140905	11	4817	MSTRG.1774	Klhl20	GO:0003779(actin binding);GO:0004842(ubiquitin-protein transferase activity);GO:0005515(protein binding);GO:0005634(nucleus);GO:0005737(cytoplasm);GO:0005794(Golgi apparatus);GO:0005802(trans-Golgi network);GO:0005829(cytosol);GO:0006895(Golgi to endosome transport);GO:0015031(protein transport);GO:0016567(protein ubiquitination);GO:0016605(PML body);GO:0019964(interferon-gamma binding);GO:003042…	NA	K10457	NA	kelch-like 20 [Source:MGI Symbol;Acc:MGI:2444855]	0	0	0	0.283527	0.213166	1.40531	-inf	-inf	4.52378e-07	0.000221382	down
78223	0	chr2	-	32414970	32430752	ENSMUST00000113308	10	2643	MSTRG.17197	Slc25a25	GO:0002021(response to dietary excess);GO:0005347(ATP transmembrane transporter activity);GO:0005509(calcium ion binding);GO:0005739(mitochondrion);GO:0005743(mitochondrial inner membrane);GO:0014823(response to activity);GO:0015867(ATP transport);GO:0016020(membrane);GO:0016021(integral component of membrane);GO:0022857(transmembrane transporter activity);GO:0032094(response to food);GO:0035264(…	NA	K14684	NA	solute carrier family 25 (mitochondrial carrier, phosphate carrier), member 25 [Source:MGI Symbol;Acc:MGI:1915913]	0.184272	0.934113	1.24091	0	0	0	inf	inf	5.23325e-07	0.000252867	up
36214	0	chr13	+	46502125	46649635	ENSMUST00000119341	10	2454	MSTRG.8257	Cap2	GO:0000902(cell morphogenesis);GO:0003779(actin binding);GO:0005886(plasma membrane);GO:0007010(cytoskeleton organization);GO:0007163(establishment or maintenance of cell polarity);GO:0008154(actin polymerization or depolymerization);GO:0008179(adenylate cyclase binding);GO:0014069(postsynaptic density);GO:0016020(membrane);GO:0030864(cortical actin cytoskeleton);GO:0042802(identical protein bind…	NA	K17261	NA	CAP, adenylate cyclase-associated protein, 2 (yeast) [Source:MGI Symbol;Acc:MGI:1914502]	48.8437	0	73.1972	0	0	0	inf	inf	5.29167e-07	0.000252867	up
105180	0	chr5	-	5505223	5514730	ENSMUST00000115445	4	3477	MSTRG.23299	Cldn12	GO:0005886(plasma membrane);GO:0005923(bicellular tight junction);GO:0016020(membrane);GO:0016021(integral component of membrane);GO:0016328(lateral plasma membrane);GO:0016338(calcium-independent cell-cell adhesion via plasma membrane cell-adhesion molecules);GO:0030054(cell junction);GO:0042802(identical protein binding);GO:0071944(cell periphery)	NA	NA	NA	claudin 12 [Source:MGI Symbol;Acc:MGI:1929288]	0	0.014421	0.010128	2.31872	2.28138	3.51255	0.00302601	-8.36837	7.35024e-07	0.000347154	down
59856	0	chr17	+	24720063	24721926	ENSMUST00000170715	6	998	MSTRG.13308	Rps2	GO:0000028(ribosomal small subunit assembly);GO:0001731(formation of translation preinitiation complex);GO:0003723(RNA binding);GO:0003729(mRNA binding);GO:0003735(structural constituent of ribosome);GO:0005654(nucleoplasm);GO:0005840(ribosome);GO:0006412(translation);GO:0015935(small ribosomal subunit);GO:0017134(fibroblast growth factor binding);GO:0019899(enzyme binding);GO:0022627(cytosolic s…	03010(Ribosome)	K02981	NA	ribosomal protein S2 [Source:MGI Symbol;Acc:MGI:105110]	0	0	0	153.662	0	61.7461	-inf	-inf	1.15539e-06	0.00053329	down
43196	0	chr14	-	47540893	47570649	ENSMUST00000226299	11	3729	MSTRG.9806	Atg14	GO:0000045(autophagosome assembly);GO:0000421(autophagosome membrane);GO:0000423(mitophagy);GO:0001932(regulation of protein phosphorylation);GO:0001933(negative regulation of protein phosphorylation);GO:0001934(positive regulation of protein phosphorylation);GO:0005515(protein binding);GO:0005737(cytoplasm);GO:0005776(autophagosome);GO:0005783(endoplasmic reticulum);GO:0005789(endoplasmic reticu…	04140(Autophagy - animal);05167(Kaposi sarcoma-associated herpesvirus infection)	K17889	NA	autophagy related 14 [Source:MGI Symbol;Acc:MGI:1261775]	0.000871	0	0	1.91956	2.17265	0.15798	0.000204932	-12.2526	1.32143e-06	0.000596377	down
38893	0	chr13	-	92028496	92131656	ENSMUST00000146492	7	1323	MSTRG.8842	Rasgrf2	GO:0005085(guanyl-nucleotide exchange factor activity);GO:0005088(Ras guanyl-nucleotide exchange factor activity);GO:0005089(Rho guanyl-nucleotide exchange factor activity);GO:0005515(protein binding);GO:0005622(intracellular);GO:0005783(endoplasmic reticulum);GO:0007264(small GTPase mediated signal transduction);GO:0034976(response to endoplasmic reticulum stress);GO:0035023(regulation of Rho pr…	04010(MAPK signaling pathway);04014(Ras signaling pathway)	K12326	NA	RAS protein-specific guanine nucleotide-releasing factor 2 [Source:MGI Symbol;Acc:MGI:109137]	0	0	0	1.52787	1.13895	1.29594	-inf	-inf	1.34377e-06	0.000599793	down
102135	0	chr4	-	130165719	130175122	ENSMUST00000105998	12	1976	MSTRG.22606	Tinagl1	GO:0005044(scavenger receptor activity);GO:0005201(extracellular matrix structural constituent);GO:0005576(extracellular region);GO:0005615(extracellular space);GO:0005737(cytoplasm);GO:0006508(proteolysis);GO:0006898(receptor-mediated endocytosis);GO:0006955(immune response);GO:0007155(cell adhesion);GO:0008234(cysteine-type peptidase activity);GO:0030247(polysaccharide binding);GO:0043236(lamin…	NA	NA	NA	tubulointerstitial nephritis antigen-like 1 [Source:MGI Symbol;Acc:MGI:2137617]	0.017219	15.9373	7.03265	0	0	0	inf	inf	1.36901e-06	0.000602748	up
21392	0	chr11	+	69100522	69109960	ENSMUST00000102605	22	4537	MSTRG.4991	Per1	GO:0000122(negative regulation of transcription by RNA polymerase II);GO:0000976(transcription regulatory region sequence-specific DNA binding);GO:0000978(RNA polymerase II proximal promoter sequence-specific DNA binding);GO:0001222(transcription corepressor binding);GO:0002028(regulation of sodium ion transport);GO:0005515(protein binding);GO:0005634(nucleus);GO:0005654(nucleoplasm);GO:0005737(c…	04710(Circadian rhythm);04713(Circadian entrainment)	K21944	NA	period circadian clock 1 [Source:MGI Symbol;Acc:MGI:1098283]	0	41.7115	7.22277	0	0	0	inf	inf	1.39089e-06	0.000602748	up
24244	0	chr11	+	95712673	95772353	ENSMUST00000107717	6	10433	MSTRG.5582	Zfp652	GO:0003676(nucleic acid binding);GO:0003677(DNA binding);GO:0005634(nucleus);GO:0008150(biological_process);GO:0046872(metal ion binding)	NA	NA	NA	zinc finger protein 652 [Source:MGI Symbol;Acc:MGI:2442221]	2.52427	0.075964	0.0894	0	0	0	inf	inf	1.40974e-06	0.000602748	up
156205	0	chrX	+	56779723	56793340	ENSMUST00000114772	6	2283	MSTRG.33827	Fhl1	GO:0003254(regulation of membrane depolarization);GO:0005634(nucleus);GO:0005737(cytoplasm);GO:0005829(cytosol);GO:0005886(plasma membrane);GO:0007275(multicellular organism development);GO:0010972(negative regulation of G2/M transition of mitotic cell cycle);GO:0030154(cell differentiation);GO:0030308(negative regulation of cell growth);GO:0043268(positive regulation of potassium ion transport);…	04630(Jak-STAT signaling pathway)	K14365	NA	four and a half LIM domains 1 [Source:MGI Symbol;Acc:MGI:1298387]	0.011279	0.001473	0.0025	55.979	0.002342	17.3733	0.000207921	-12.2317	1.48152e-06	0.000626839	down
137404	0	chr7	+	141455207	141460094	ENSMUST00000064151	8	1799	MSTRG.29756	Pnpla2	GO:0004806(triglyceride lipase activity);GO:0005515(protein binding);GO:0005654(nucleoplasm);GO:0005737(cytoplasm);GO:0005811(lipid droplet);GO:0005829(cytosol);GO:0005886(plasma membrane);GO:0006629(lipid metabolic process);GO:0010891(negative regulation of sequestering of triglyceride);GO:0010898(positive regulation of triglyceride catabolic process);GO:0016020(membrane);GO:0016021(integral com…	00561(Glycerolipid metabolism);04714(Thermogenesis);04923(Regulation of lipolysis in adipocytes)	K16816	EC:3.1.1.3	patatin-like phospholipase domain containing 2 [Source:MGI Symbol;Acc:MGI:1914103]	0	0	0	0	40.9189	37.8563	-inf	-inf	1.64661e-06	0.000689505	down
34087	0	chr13	+	9093907	9171296	ENSMUST00000188939	16	2658	MSTRG.7777	Larp4b	GO:0003676(nucleic acid binding);GO:0003723(RNA binding);GO:0005730(nucleolus);GO:0005737(cytoplasm);GO:0005829(cytosol);GO:0006417(regulation of translation);GO:0010494(cytoplasmic stress granule);GO:0042788(polysomal ribosome);GO:0045727(positive regulation of translation)	NA	K18763	NA	La ribonucleoprotein domain family, member 4B [Source:MGI Symbol;Acc:MGI:106330]	0.316108	0.905753	0.647685	0	0	0	inf	inf	1.84473e-06	0.00075686	up
127793	0	chr7	-	30186943	30195048	ENSMUST00000126116	11	1429	MSTRG.28137	Capns1	GO:0004198(calcium-dependent cysteine-type endopeptidase activity);GO:0005509(calcium ion binding);GO:0005829(cytosol);GO:0006508(proteolysis);GO:0016020(membrane)	NA	K08583	NA	calpain, small subunit 1 [Source:MGI Symbol;Acc:MGI:88266]	0	0	0	0	60.1252	30.8485	-inf	-inf	2.00938e-06	0.000816169	down
141007	0	chr8	+	69209038	69230536	ENSMUST00000212681	4	3001	MSTRG.30570	Zfp930	GO:0003676(nucleic acid binding);GO:0003700(DNA-binding transcription factor activity);GO:0005622(intracellular);GO:0005634(nucleus);GO:0005654(nucleoplasm);GO:0006355(regulation of transcription, DNA-templated);GO:0043565(sequence-specific DNA binding);GO:0045892(negative regulation of transcription, DNA-templated);GO:0045893(positive regulation of transcription, DNA-templated);GO:0045944(positi…	05168(Herpes simplex virus 1 infection)	K09228	NA	zinc finger protein 930 [Source:MGI Symbol;Acc:MGI:2675306]	0.679988	0.255099	0.642156	0	0	0	inf	inf	2.20334e-06	0.000886094	up
133172	0	chr7	+	101378190	101411744	ENSMUST00000084895	31	4404	MSTRG.29027	Arap1	GO:0001921(positive regulation of receptor recycling);GO:0003700(DNA-binding transcription factor activity);GO:0005096(GTPase activator activity);GO:0005515(protein binding);GO:0005547(phosphatidylinositol-3,4,5-trisphosphate binding);GO:0005654(nucleoplasm);GO:0005737(cytoplasm);GO:0005794(Golgi apparatus);GO:0005802(trans-Golgi network);GO:0005829(cytosol);GO:0005886(plasma membrane);GO:0007165…	04144(Endocytosis)	K18439	NA	ArfGAP with RhoGAP domain, ankyrin repeat and PH domain 1 [Source:MGI Symbol;Acc:MGI:1916960]	0	0	0	0.737047	0.226835	0.275254	-inf	-inf	2.25335e-06	0.000897318	down
59507	0	chr17	+	23803221	23824741	ENSMUST00000088621	14	8564	MSTRG.13278	Srrm2	GO:0000398(mRNA splicing, via spliceosome);GO:0005515(protein binding);GO:0005634(nucleus);GO:0005681(spliceosomal complex);GO:0006397(mRNA processing);GO:0008150(biological_process);GO:0008380(RNA splicing);GO:0015030(Cajal body);GO:0016607(nuclear speck);GO:0047485(protein N-terminus binding);GO:0070742(C2H2 zinc finger domain binding);GO:0071007(U2-type catalytic step 2 spliceosome);GO:0071013…	NA	K13172	NA	serine/arginine repetitive matrix 2 [Source:MGI Symbol;Acc:MGI:1923206]	2.68643	8.53017	0.001827	0.000925	0.001183	0	5321.83	12.3777	2.39819e-06	0.000930142	up
82952	0	chr2	-	113831492	113848661	ENSMUST00000110948	11	4878	ENSMUSG00000041219	Arhgap11a	GO:0003674(molecular_function);GO:0005096(GTPase activator activity);GO:0007165(signal transduction);GO:0043547(positive regulation of GTPase activity)	NA	K20635	NA	Rho GTPase activating protein 11A [Source:MGI Symbol;Acc:MGI:2444300]	0	0	0	0.24843	0.502955	0.260576	-inf	-inf	2.42999e-06	0.000931146	down
85458	0	chr2	+	152847995	152894654	ENSMUST00000028969	18	3654	MSTRG.18691	Tpx2	GO:0000922(spindle pole);GO:0005515(protein binding);GO:0005634(nucleus);GO:0005654(nucleoplasm);GO:0005737(cytoplasm);GO:0005815(microtubule organizing center);GO:0005818(aster);GO:0005819(spindle);GO:0005856(cytoskeleton);GO:0005874(microtubule);GO:0005876(spindle microtubule);GO:0006915(apoptotic process);GO:0007049(cell cycle);GO:0015630(microtubule cytoskeleton);GO:0019901(protein kinase bin…	NA	K16812	NA	TPX2, microtubule-associated [Source:MGI Symbol;Acc:MGI:1919369]	0	0	0	0.355386	0.340711	0.610329	-inf	-inf	2.67881e-06	0.0010169	down
75875	0	chr2	-	10063286	10080322	ENSMUST00000145530	6	1000	MSTRG.16710	Atp5c1	GO:0000275(mitochondrial proton-transporting ATP synthase complex, catalytic core F(1));GO:0005739(mitochondrion);GO:0005743(mitochondrial inner membrane);GO:0005753(mitochondrial proton-transporting ATP synthase complex);GO:0006754(ATP biosynthetic process);GO:0006811(ion transport);GO:0015986(ATP synthesis coupled proton transport);GO:0016020(membrane);GO:0016887(ATPase activity);GO:0043209(mye…	00190(Oxidative phosphorylation);04714(Thermogenesis);05010(Alzheimer disease);05012(Parkinson disease);05016(Huntington disease)	K02136	NA	ATP synthase, H+ transporting, mitochondrial F1 complex, gamma polypeptide 1 [Source:MGI Symbol;Acc:MGI:1261437]	0	0	0	3.97527	1.33337	0.677655	-inf	-inf	2.78035e-06	0.00103786	down
150100	0	chr9	+	70207362	70399766	ENSMUST00000214042	29	4699	MSTRG.32693	Myo1e	GO:0000166(nucleotide binding);GO:0001570(vasculogenesis);GO:0001701(in utero embryonic development);GO:0001822(kidney development);GO:0003094(glomerular filtration);GO:0003774(motor activity);GO:0003779(actin binding);GO:0005515(protein binding);GO:0005516(calmodulin binding);GO:0005524(ATP binding);GO:0005737(cytoplasm);GO:0005856(cytoskeleton);GO:0005903(brush border);GO:0005911(cell-cell junc…	NA	K10356	NA	myosin IE [Source:MGI Symbol;Acc:MGI:106621]	1.98202	2.0577	1.53816	0.019186	0.012859	0	174.064	7.44347	2.78513e-06	0.00103786	up
51122	0	chr15	+	84167837	84186206	ENSMUST00000045289	8	1313	MSTRG.11500	Pnpla3	GO:0001676(long-chain fatty acid metabolic process);GO:0003841(1-acylglycerol-3-phosphate O-acyltransferase activity);GO:0004623(phospholipase A2 activity);GO:0004806(triglyceride lipase activity);GO:0005811(lipid droplet);GO:0006629(lipid metabolic process);GO:0006650(glycerophospholipid metabolic process);GO:0006654(phosphatidic acid biosynthetic process);GO:0016020(membrane);GO:0016021(integra…	00561(Glycerolipid metabolism)	K13534	2.3.1.-;EC:3.1.1.3	patatin-like phospholipase domain containing 3 [Source:MGI Symbol;Acc:MGI:2151796]	0	0	0	1.48579	1.1893	0.828293	-inf	-inf	2.91165e-06	0.00107514	down
3590	0	chr1	+	75236469	75245692	ENSMUST00000188346	10	1823	MSTRG.885	Dnajb2	GO:0000502(proteasome complex);GO:0001671(ATPase activator activity);GO:0005634(nucleus);GO:0005737(cytoplasm);GO:0005783(endoplasmic reticulum);GO:0005789(endoplasmic reticulum membrane);GO:0005829(cytosol);GO:0008285(negative regulation of cell population proliferation);GO:0016020(membrane);GO:0016234(inclusion body);GO:0030308(negative regulation of cell growth);GO:0030433(ubiquitin-dependent …	04141(Protein processing in endoplasmic reticulum)	K09508	NA	DnaJ heat shock protein family (Hsp40) member B2 [Source:MGI Symbol;Acc:MGI:1928739]	0.820321	0.734339	0.670047	0	0	0	inf	inf	3.36376e-06	0.0011985	up
88495	0	chr3	+	19957284	19992525	ENSMUST00000108325	19	3183	MSTRG.19381	Cp	GO:0004322(ferroxidase activity);GO:0005507(copper ion binding);GO:0005576(extracellular region);GO:0005615(extracellular space);GO:0005623(cell);GO:0005886(plasma membrane);GO:0006811(ion transport);GO:0006825(copper ion transport);GO:0006826(iron ion transport);GO:0006879(cellular iron ion homeostasis);GO:0016020(membrane);GO:0016021(integral component of membrane);GO:0016491(oxidoreductase act…	00860(Porphyrin and chlorophyll metabolism);04216(Ferroptosis)	K13624	EC:1.16.3.1	ceruloplasmin [Source:MGI Symbol;Acc:MGI:88476]	0	0	0	0.480145	0.472443	0.404199	-inf	-inf	3.68267e-06	0.00128873	down
155933	0	chrX	-	49011017	49288242	ENSMUST00000114911	16	2623	MSTRG.33774	Enox2	GO:0003676(nucleic acid binding);GO:0005576(extracellular region);GO:0005615(extracellular space);GO:0005886(plasma membrane);GO:0007624(ultradian rhythm);GO:0009897(external side of plasma membrane);GO:0015035(protein disulfide oxidoreductase activity);GO:0016020(membrane);GO:0016491(oxidoreductase activity);GO:0040008(regulation of growth);GO:0048511(rhythmic process);GO:0055114(oxidation-reduc…	NA	NA	NA	ecto-NOX disulfide-thiol exchanger 2 [Source:MGI Symbol;Acc:MGI:2384799]	0	0	0	0.857984	0.177713	1.06072	-inf	-inf	3.72107e-06	0.00128873	down
62230	0	chr17	+	34135628	34139100	ENSMUST00000236322	5	1108	MSTRG.13714	H2-DMa	GO:0002376(immune system process);GO:0002503(peptide antigen assembly with MHC class II protein complex);GO:0002504(antigen processing and presentation of peptide or polysaccharide antigen via MHC class II);GO:0006955(immune response);GO:0009986(cell surface);GO:0016020(membrane);GO:0016021(integral component of membrane);GO:0019882(antigen processing and presentation);GO:0023026(MHC class II pro…	04145(Phagosome);04514(Cell adhesion molecules (CAMs));04612(Antigen processing and presentation);04640(Hematopoietic cell lineage);04658(Th1 and Th2 cell differentiation);04659(Th17 cell differentiation);04672(Intestinal immune network for IgA production);04940(Type I diabetes mellitus);05140(Leishmaniasis);05145(Toxoplasmosis);05150(Staphylococcus aureus infection);05152(Tuberculosis);05164(Inf…	K06752	NA	histocompatibility 2, class II, locus DMa [Source:MGI Symbol;Acc:MGI:95921]	0	0	0	3.22382	0.648373	1.01241	-inf	-inf	3.76203e-06	0.00128873	down
152242	0	chr9	-	106233927	106247852	ENSMUST00000133617	10	1902	MSTRG.33156	Alas1	GO:0003824(catalytic activity);GO:0003870(5-aminolevulinate synthase activity);GO:0005654(nucleoplasm);GO:0005739(mitochondrion);GO:0005759(mitochondrial matrix);GO:0005829(cytosol);GO:0006778(porphyrin-containing compound metabolic process);GO:0006782(protoporphyrinogen IX biosynthetic process);GO:0006783(heme biosynthetic process);GO:0009058(biosynthetic process);GO:0016740(transferase activity…	00260(Glycine, serine and threonine metabolism);00860(Porphyrin and chlorophyll metabolism)	K00643	EC:2.3.1.37	aminolevulinic acid synthase 1 [Source:MGI Symbol;Acc:MGI:87989]	0	0	0	20.9446	0	22.3521	-inf	-inf	3.81078e-06	0.00128873	down
35447	0	chr13	+	33003250	33017957	ENSMUST00000063191	8	3472	MSTRG.8072	Serpinb9	GO:0001913(T cell mediated cytotoxicity);GO:0002020(protease binding);GO:0002438(acute inflammatory response to antigenic stimulus);GO:0004867(serine-type endopeptidase inhibitor activity);GO:0005515(protein binding);GO:0005615(extracellular space);GO:0005634(nucleus);GO:0005654(nucleoplasm);GO:0005737(cytoplasm);GO:0005794(Golgi apparatus);GO:0005829(cytosol);GO:0006915(apoptotic process);GO:000…	05146(Amoebiasis)	K13963	NA	serine (or cysteine) peptidase inhibitor, clade B, member 9 [Source:MGI Symbol;Acc:MGI:106603]	0.553653	0.25471	0.386594	0	0	0	inf	inf	3.81483e-06	0.00128873	up
121889	0	chr6	-	119315133	119330757	ENSMUST00000112756	5	3569	MSTRG.27102	Lrtm2	GO:0005515(protein binding);GO:0016020(membrane);GO:0016021(integral component of membrane);GO:0051965(positive regulation of synapse assembly)	NA	NA	NA	leucine-rich repeats and transmembrane domains 2 [Source:MGI Symbol;Acc:MGI:2141485]	0.015335	0	0	1.8542	0.876633	1.73851	0.00343115	-8.18709	3.83909e-06	0.00128873	down
150773	0	chr9	-	79598991	79612970	ENSMUST00000135009	10	1784	MSTRG.32854	Col12a1	GO:0003429(growth plate cartilage chondrocyte morphogenesis);GO:0005515(protein binding);GO:0005576(extracellular region);GO:0005581(collagen trimer);GO:0005595(collagen type XII trimer);GO:0005615(extracellular space);GO:0007155(cell adhesion);GO:0030020(extracellular matrix structural constituent conferring tensile strength);GO:0030199(collagen fibril organization);GO:0031012(extracellular matr…	04974(Protein digestion and absorption)	K08132	NA	collagen, type XII, alpha 1 [Source:MGI Symbol;Acc:MGI:88448]	0	0	0	0.806385	0.386175	1.56763	-inf	-inf	4.09073e-06	0.00135087	down
2924	0	chr1	-	64789121	64956824	ENSMUST00000097713	8	8562	MSTRG.773	Plekhm3	GO:0005515(protein binding);GO:0005737(cytoplasm);GO:0005794(Golgi apparatus);GO:0005886(plasma membrane);GO:0016020(membrane);GO:0045445(myoblast differentiation);GO:0046872(metal ion binding)	NA	NA	NA	pleckstrin homology domain containing, family M, member 3 [Source:MGI Symbol;Acc:MGI:2443627]	2.41879	0.927447	0.002941	0	0	0	inf	inf	4.53165e-06	0.00147253	up
72004	0	chr19	+	8741807	8749772	ENSMUST00000175901	9	1153	MSTRG.15853	Stx5a	GO:0000139(Golgi membrane);GO:0000149(SNARE binding);GO:0005484(SNAP receptor activity);GO:0005623(cell);GO:0005783(endoplasmic reticulum);GO:0005794(Golgi apparatus);GO:0005829(cytosol);GO:0006886(intracellular protein transport);GO:0006888(endoplasmic reticulum to Golgi vesicle-mediated transport);GO:0006906(vesicle fusion);GO:0012505(endomembrane system);GO:0016020(membrane);GO:0016021(integra…	04130(SNARE interactions in vesicular transport)	K08490	NA	syntaxin 5A [Source:MGI Symbol;Acc:MGI:1928483]	0	0	0	1.49937	0.636676	1.74864	-inf	-inf	4.60588e-06	0.00148477	down
128953	0	chr7	+	43444130	43456573	ENSMUST00000206196	5	551	MSTRG.28310	Etfb	GO:0000166(nucleotide binding);GO:0005739(mitochondrion);GO:0005759(mitochondrial matrix);GO:0005829(cytosol);GO:0009055(electron transfer activity);GO:0017133(mitochondrial electron transfer flavoprotein complex);GO:0022900(electron transport chain);GO:0033539(fatty acid beta-oxidation using acyl-CoA dehydrogenase);GO:0055114(oxidation-reduction process)	NA	K03521	NA	electron transferring flavoprotein, beta polypeptide [Source:MGI Symbol;Acc:MGI:106098]	0.048655	0.029733	0.043863	0.018508	72.2033	89.2829	0.00075695	-10.3675	5.21094e-06	0.0016666	down
36149	0	chr13	-	44922079	45002147	ENSMUST00000072329	10	1362	MSTRG.8242	Dtnbp1	GO:0001934(positive regulation of protein phosphorylation);GO:0001956(positive regulation of neurotransmitter secretion);GO:0002092(positive regulation of receptor internalization);GO:0005515(protein binding);GO:0005634(nucleus);GO:0005737(cytoplasm);GO:0005768(endosome);GO:0005783(endoplasmic reticulum);GO:0005789(endoplasmic reticulum membrane);GO:0005886(plasma membrane);GO:0006996(organelle o…	NA	K20189	NA	dystrobrevin binding protein 1 [Source:MGI Symbol;Acc:MGI:2137586]	0.156215	20.2308	22.6964	0.020737	0.046094	0.062608	332.847	8.37872	5.5564e-06	0.0017632	up
119645	0	chr6	+	84008702	84210896	ENSMUST00000203803	55	6590	MSTRG.26557	Dysf	GO:0001525(angiogenesis);GO:0001778(plasma membrane repair);GO:0001938(positive regulation of endothelial cell proliferation);GO:0002280(monocyte activation involved in immune response);GO:0002281(macrophage activation involved in immune response);GO:0005509(calcium ion binding);GO:0005515(protein binding);GO:0005543(phospholipid binding);GO:0005544(calcium-dependent phospholipid binding);GO:0005…	NA	K18261	NA	dysferlin [Source:MGI Symbol;Acc:MGI:1349385]	0	19.8971	0.902732	0	0	0	inf	inf	5.63482e-06	0.00176379	up
159132	0	chrX	-	143297174	143394184	ENSMUST00000074660	9	4096	MSTRG.34333	Chrdl1	GO:0001503(ossification);GO:0001654(eye development);GO:0001709(cell fate determination);GO:0005515(protein binding);GO:0005576(extracellular region);GO:0007275(multicellular organism development);GO:0007399(nervous system development);GO:0030154(cell differentiation);GO:0030182(neuron differentiation);GO:0030514(negative regulation of BMP signaling pathway);GO:0048749(compound eye development)	NA	NA	NA	chordin-like 1 [Source:MGI Symbol;Acc:MGI:1933172]	0	0	0	0.367821	0.137649	0.670024	-inf	-inf	5.64511e-06	0.00176379	down
91176	0	chr3	+	88043124	88055200	ENSMUST00000194258	9	959	MSTRG.20076	Gpatch4	GO:0002244(hematopoietic progenitor cell differentiation);GO:0003676(nucleic acid binding);GO:0005575(cellular_component)	NA	NA	NA	G patch domain containing 4 [Source:MGI Symbol;Acc:MGI:1913864]	0	0	0	1.77796	0.943942	1.50945	-inf	-inf	5.76197e-06	0.00178656	down
87620	0	chr2	-	178068490	178078476	ENSMUST00000108923	3	1372	MSTRG.19220	Zfp931	GO:0003676(nucleic acid binding);GO:0005622(intracellular);GO:0006355(regulation of transcription, DNA-templated);GO:0046872(metal ion binding)	NA	NA	NA	zinc finger protein 931 [Source:MGI Symbol;Acc:MGI:2441662]	0	0	0	1.8154	0.408606	1.14455	-inf	-inf	5.86844e-06	0.00180579	down
127448	0	chr7	+	28732500	28737482	ENSMUST00000167118	5	861	MSTRG.28043	Fbxo17	GO:0005515(protein binding);GO:0008150(biological_process);GO:0019005(SCF ubiquitin ligase complex)	NA	K10101	NA	F-box protein 17 [Source:MGI Symbol;Acc:MGI:1354707]	0	0	0	2.55273	1.48046	0.921953	-inf	-inf	5.95864e-06	0.00181976	down
22609	0	chr11	-	76062985	76179516	ENSMUST00000169734	19	2097	MSTRG.5200	Vps53	GO:0000938(GARP complex);GO:0005768(endosome);GO:0005794(Golgi apparatus);GO:0005802(trans-Golgi network);GO:0005829(cytosol);GO:0007041(lysosomal transport);GO:0010008(endosome membrane);GO:0015031(protein transport);GO:0016020(membrane);GO:0032456(endocytic recycling);GO:0042147(retrograde transport, endosome to Golgi);GO:0048471(perinuclear region of cytoplasm);GO:0055037(recycling endosome);G…	NA	K20299	NA	VPS53 GARP complex subunit [Source:MGI Symbol;Acc:MGI:1915549]	0.081395	3.22448	0.476511	0	0	0	inf	inf	6.10486e-06	0.00184332	up
5990	0	chr1	+	132017808	132032612	ENSMUST00000147218	4	2107	MSTRG.1443	Elk4	GO:0000122(negative regulation of transcription by RNA polymerase II);GO:0000978(RNA polymerase II proximal promoter sequence-specific DNA binding);GO:0000981(DNA-binding transcription factor activity, RNA polymerase II-specific);GO:0003677(DNA binding);GO:0003682(chromatin binding);GO:0003700(DNA-binding transcription factor activity);GO:0005634(nucleus);GO:0005654(nucleoplasm);GO:0005829(cytoso…	04010(MAPK signaling pathway);05166(Human T-cell leukemia virus 1 infection);05202(Transcriptional misregulation in cancer)	K04376	NA	ELK4, member of ETS oncogene family [Source:MGI Symbol;Acc:MGI:102853]	0	6.53265	26.1736	0	0	0	inf	inf	6.21865e-06	0.00185727	up
117244	0	chr6	-	42669942	42693087	ENSMUST00000121083	9	3342	ENSMUSG00000036667	Tcaf1	GO:0005886(plasma membrane);GO:0016020(membrane);GO:0030336(negative regulation of cell migration);GO:0044325(ion channel binding);GO:0090314(positive regulation of protein targeting to membrane);GO:1901529(positive regulation of anion channel activity)	NA	NA	NA	TRPM8 channel-associated factor 1 [Source:MGI Symbol;Acc:MGI:1914665]	0	0	0	0.391383	0.397825	0.375794	-inf	-inf	6.27929e-06	0.0018617	down
148131	0	chr9	-	44923127	44965578	ENSMUST00000117506	20	6039	MSTRG.32292	Ube4a	GO:0000151(ubiquitin ligase complex);GO:0000209(protein polyubiquitination);GO:0004842(ubiquitin-protein transferase activity);GO:0005634(nucleus);GO:0005737(cytoplasm);GO:0006511(ubiquitin-dependent protein catabolic process);GO:0016567(protein ubiquitination);GO:0016740(transferase activity);GO:0030433(ubiquitin-dependent ERAD pathway);GO:0034450(ubiquitin-ubiquitin ligase activity);GO:0061630(…	04120(Ubiquitin mediated proteolysis)	K10596	EC:2.3.2.27	ubiquitination factor E4A [Source:MGI Symbol;Acc:MGI:2154580]	3.90721	0.295081	3.23736	0.005927	0.03658	0.004668	157.703	7.30107	6.37843e-06	0.00187738	up
45805	0	chr14	+	73552766	73595783	ENSMUST00000022706	12	1545	MSTRG.10296	Sucla2	GO:0000166(nucleotide binding);GO:0000287(magnesium ion binding);GO:0003824(catalytic activity);GO:0004774(succinate-CoA ligase activity);GO:0004775(succinate-CoA ligase (ADP-forming) activity);GO:0005524(ATP binding);GO:0005739(mitochondrion);GO:0006099(tricarboxylic acid cycle);GO:0006104(succinyl-CoA metabolic process);GO:0006105(succinate metabolic process);GO:0016874(ligase activity);GO:0043…	00020(Citrate cycle (TCA cycle));00640(Propanoate metabolism)	K01900	6.2.1.5;EC:6.2.1.4	succinate-Coenzyme A ligase, ADP-forming, beta subunit [Source:MGI Symbol;Acc:MGI:1306775]	0	0	0	24.9763	16.1649	0	-inf	-inf	6.72366e-06	0.00193689	down
10303	0	chr10	-	9760913	9900683	ENSMUST00000125200	25	3300	MSTRG.2533	Stxbp5	GO:0005096(GTPase activator activity);GO:0005515(protein binding);GO:0005737(cytoplasm);GO:0005829(cytosol);GO:0005886(plasma membrane);GO:0005892(acetylcholine-gated channel complex);GO:0006887(exocytosis);GO:0007409(axonogenesis);GO:0008021(synaptic vesicle);GO:0010807(regulation of synaptic vesicle priming);GO:0015031(protein transport);GO:0016020(membrane);GO:0016021(integral component of mem…	NA	K08518	NA	syntaxin binding protein 5 (tomosyn) [Source:MGI Symbol;Acc:MGI:1926058]	0	0	0	0.561175	0.220596	0.454245	-inf	-inf	6.8415e-06	0.00195696	down
121643	0	chr6	+	116338056	116409538	ENSMUST00000203193	7	4245	MSTRG.27066	March8	GO:0000209(protein polyubiquitination);GO:0002250(adaptive immune response);GO:0002376(immune system process);GO:0002495(antigen processing and presentation of peptide antigen via MHC class II);GO:0004842(ubiquitin-protein transferase activity);GO:0005764(lysosome);GO:0005765(lysosomal membrane);GO:0005768(endosome);GO:0008270(zinc ion binding);GO:0016020(membrane);GO:0016021(integral component o…	NA	K10656	EC:2.3.2.27	membrane-associated ring finger (C3HC4) 8 [Source:MGI Symbol;Acc:MGI:1919029]	0	0	0	6.24673	0	7.26472	-inf	-inf	8.02858e-06	0.00223359	down
151793	0	chr9	-	100982032	101034877	ENSMUST00000149322	14	2188	MSTRG.33068	Pccb	GO:0000166(nucleotide binding);GO:0003989(acetyl-CoA carboxylase activity);GO:0004658(propionyl-CoA carboxylase activity);GO:0005524(ATP binding);GO:0005739(mitochondrion);GO:0005759(mitochondrial matrix);GO:0006633(fatty acid biosynthetic process);GO:0009317(acetyl-CoA carboxylase complex);GO:0016874(ligase activity)	00280(Valine, leucine and isoleucine degradation);00630(Glyoxylate and dicarboxylate metabolism);00640(Propanoate metabolism)	K01966	2.1.3.15;EC:6.4.1.3	propionyl Coenzyme A carboxylase, beta polypeptide [Source:MGI Symbol;Acc:MGI:1914154]	0	0	0	14.6189	11.4165	0	-inf	-inf	8.24734e-06	0.00227252	down
128437	0	chr7	-	34639019	34655509	ENSMUST00000032709	7	2480	MSTRG.28219	Kctd15	GO:0005515(protein binding);GO:0005575(cellular_component);GO:0007275(multicellular organism development);GO:0008150(biological_process);GO:0042802(identical protein binding);GO:0051260(protein homooligomerization)	NA	K21754	NA	potassium channel tetramerisation domain containing 15 [Source:MGI Symbol;Acc:MGI:2385276]	0	0	0	15.3529	7.05614	0	-inf	-inf	9.47165e-06	0.00258201	down
75760	0	chr2	-	6541869	6884996	ENSMUST00000114934	14	5470	MSTRG.16715	Celf2	GO:0000381(regulation of alternative mRNA splicing, via spliceosome);GO:0003676(nucleic acid binding);GO:0003723(RNA binding);GO:0003729(mRNA binding);GO:0005634(nucleus);GO:0005737(cytoplasm);GO:0006376(mRNA splice site selection);GO:0006397(mRNA processing);GO:0036002(pre-mRNA binding);GO:1990904(ribonucleoprotein complex)	NA	K13207	NA	CUGBP, Elav-like family member 2 [Source:MGI Symbol;Acc:MGI:1338822]	3.90805	4.50677	0	0	0	0	inf	inf	1.03603e-05	0.00278684	up
59784	0	chr17	-	24595937	24632629	ENSMUST00000097373	40	6018	MSTRG.13325	Tsc2	GO:0005096(GTPase activator activity);GO:0005634(nucleus);GO:0005737(cytoplasm);GO:0005764(lysosome);GO:0005794(Golgi apparatus);GO:0005829(cytosol);GO:0014069(postsynaptic density);GO:0016020(membrane);GO:0016239(positive regulation of macroautophagy);GO:0019902(phosphatase binding);GO:0031267(small GTPase binding);GO:0032007(negative regulation of TOR signaling);GO:0033596(TSC1-TSC2 complex);GO…	04072(Phospholipase D signaling pathway);04115(p53 signaling pathway);04140(Autophagy - animal);04150(mTOR signaling pathway);04151(PI3K-Akt signaling pathway);04152(AMPK signaling pathway);04211(Longevity regulating pathway);04218(Cellular senescence);04714(Thermogenesis);04910(Insulin signaling pathway);04919(Thyroid hormone signaling pathway);05163(Human cytomegalovirus infection);05165(Human …	K07207	NA	tuberous sclerosis 2 [Source:MGI Symbol;Acc:MGI:102548]	3.42777	0	3.81611	0	0	0	inf	inf	1.07078e-05	0.00286137	up
105301	0	chr5	+	8422899	8454736	ENSMUST00000170496	11	2602	ENSMUSG00000054099	Slc25a40	GO:0005739(mitochondrion);GO:0005743(mitochondrial inner membrane);GO:0016020(membrane);GO:0016021(integral component of membrane);GO:0022857(transmembrane transporter activity);GO:0055085(transmembrane transport)	NA	K15119	NA	solute carrier family 25, member 40 [Source:MGI Symbol;Acc:MGI:2442486]	0	0	0	1.01971	0.193104	0.382667	-inf	-inf	1.24751e-05	0.00318689	down
98380	0	chr4	-	58435255	58553357	ENSMUST00000055018	4	3512	MSTRG.21750	Lpar1	GO:0000187(activation of MAPK activity);GO:0001965(G-protein alpha-subunit binding);GO:0004930(G protein-coupled receptor activity);GO:0005515(protein binding);GO:0005543(phospholipid binding);GO:0005737(cytoplasm);GO:0005768(endosome);GO:0005886(plasma membrane);GO:0005887(integral component of plasma membrane);GO:0007165(signal transduction);GO:0007186(G protein-coupled receptor signaling pathw…	04015(Rap1 signaling pathway);04072(Phospholipase D signaling pathway);04080(Neuroactive ligand-receptor interaction);04151(PI3K-Akt signaling pathway);04540(Gap junction);04810(Regulation of actin cytoskeleton);05200(Pathways in cancer)	K04289	NA	lysophosphatidic acid receptor 1 [Source:MGI Symbol;Acc:MGI:108429]	0	0.019127	0	0.806034	2.15046	1.40978	0.00438062	-7.83465	1.29042e-05	0.0032759	down
156808	0	chrX	-	73942795	73949253	ENSMUST00000128136	10	3480	MSTRG.33919	Hcfc1	GO:0000122(negative regulation of transcription by RNA polymerase II);GO:0000123(histone acetyltransferase complex);GO:0001228(DNA-binding transcription activator activity, RNA polymerase II-specific);GO:0001835(blastocyst hatching);GO:0003682(chromatin binding);GO:0003713(transcription coactivator activity);GO:0005515(protein binding);GO:0005634(nucleus);GO:0005671(Ada2/Gcn5/Ada3 transcription a…	05168(Herpes simplex virus 1 infection)	K14966	NA	host cell factor C1 [Source:MGI Symbol;Acc:MGI:105942]	2.57456	10.4017	0.000115	3.8e-05	1.7e-05	5.9e-05	113828	16.7965	1.30557e-05	0.00329377	up
26724	0	chr11	-	116171888	116182266	ENSMUST00000130229	10	3292	MSTRG.6107	Acox1	GO:0000038(very long-chain fatty acid metabolic process);GO:0003997(acyl-CoA oxidase activity);GO:0005102(signaling receptor binding);GO:0005504(fatty acid binding);GO:0005634(nucleus);GO:0005654(nucleoplasm);GO:0005730(nucleolus);GO:0005737(cytoplasm);GO:0005739(mitochondrion);GO:0005777(peroxisome);GO:0005778(peroxisomal membrane);GO:0005829(cytosol);GO:0005886(plasma membrane);GO:0006091(gener…	00071(Fatty acid degradation);00592(alpha-Linolenic acid metabolism);01040(Biosynthesis of unsaturated fatty acids);03320(PPAR signaling pathway);04024(cAMP signaling pathway);04146(Peroxisome)	NA	NA	acyl-Coenzyme A oxidase 1, palmitoyl [Source:MGI Symbol;Acc:MGI:1330812]	0	9.75449	3.47437	0	0	0	inf	inf	1.32026e-05	0.00329455	up
142298	0	chr8	+	84688866	84699808	ENSMUST00000001974	17	2567	MSTRG.30887	Trmt1	GO:0000049(tRNA binding);GO:0003723(RNA binding);GO:0004809(tRNA (guanine-N2-)-methyltransferase activity);GO:0008033(tRNA processing);GO:0008168(methyltransferase activity);GO:0016740(transferase activity);GO:0030488(tRNA methylation);GO:0032259(methylation);GO:0046872(metal ion binding)	NA	K00555	2.1.1.216;EC:2.1.1.215	tRNA methyltransferase 1 [Source:MGI Symbol;Acc:MGI:1289155]	1.57275	2.72743	3.13101	0	0	0.03824	194.33	7.60237	1.3221e-05	0.00329455	up
134016	0	chr7	-	105895139	105953940	ENSMUST00000106766	2	8795	MSTRG.29103	Gm4070	GO:0000166(nucleotide binding);GO:0003674(molecular_function);GO:0005525(GTP binding);GO:0005575(cellular_component);GO:0005634(nucleus);GO:0005737(cytoplasm);GO:0005829(cytosol);GO:0008150(biological_process)	NA	NA	NA	predicted gene 4070 [Source:MGI Symbol;Acc:MGI:3782245]	0	0	0	2.21537	0	2.61994	-inf	-inf	1.41944e-05	0.00347317	down
92408	0	chr3	-	95181773	95208937	ENSMUST00000098873	8	8272	MSTRG.20261	Gabpb2	GO:0005515(protein binding);GO:0005634(nucleus);GO:0042803(protein homodimerization activity);GO:0044212(transcription regulatory region DNA binding);GO:0045944(positive regulation of transcription by RNA polymerase II);GO:0046982(protein heterodimerization activity)	NA	K09454	NA	GA repeat binding protein, beta 2 [Source:MGI Symbol;Acc:MGI:95612]	0.002195	0	0.002638	0.024544	2.22596	0.750056	0.0016107	-9.2781	1.73995e-05	0.00408516	down
91812	0	chr3	+	90072649	90092130	ENSMUST00000121503	10	1139	MSTRG.20170	Tpm3	GO:0001725(stress fiber);GO:0002102(podosome);GO:0003779(actin binding);GO:0005515(protein binding);GO:0005737(cytoplasm);GO:0005829(cytosol);GO:0005856(cytoskeleton);GO:0005884(actin filament);GO:0007015(actin filament organization);GO:0015629(actin cytoskeleton);GO:0030426(growth cone);GO:0030863(cortical cytoskeleton);GO:0032154(cleavage furrow);GO:0043005(neuron projection);GO:0051015(actin f…	04260(Cardiac muscle contraction);04261(Adrenergic signaling in cardiomyocytes);05200(Pathways in cancer);05216(Thyroid cancer);05410(Hypertrophic cardiomyopathy (HCM));05414(Dilated cardiomyopathy (DCM))	K09290	NA	tropomyosin 3, gamma [Source:MGI Symbol;Acc:MGI:1890149]	0.014271	0.102818	0	7.56661	8.66901	3.05519	0.00606968	-7.36416	1.77557e-05	0.00414484	down
134589	0	chr7	+	112759438	112898660	ENSMUST00000170352	10	1218	MSTRG.29225	Tead1	GO:0000978(RNA polymerase II proximal promoter sequence-specific DNA binding);GO:0001228(DNA-binding transcription activator activity, RNA polymerase II-specific);GO:0003677(DNA binding);GO:0003700(DNA-binding transcription factor activity);GO:0005634(nucleus);GO:0005654(nucleoplasm);GO:0006355(regulation of transcription, DNA-templated);GO:0035329(hippo signaling);GO:0045944(positive regulation …	04390(Hippo signaling pathway);04392(Hippo signaling pathway - multiple species)	NA	NA	TEA domain family member 1 [Source:MGI Symbol;Acc:MGI:101876]	12.1865	0	15.21	0	0	0	inf	inf	1.85476e-05	0.00428048	up
159446	0	chrX	+	151198140	151318309	ENSMUST00000096285	22	8551	MSTRG.34403	Wnk3	GO:0000166(nucleotide binding);GO:0004672(protein kinase activity);GO:0004674(protein serine/threonine kinase activity);GO:0005524(ATP binding);GO:0005737(cytoplasm);GO:0005829(cytosol);GO:0005912(adherens junction);GO:0005923(bicellular tight junction);GO:0006468(protein phosphorylation);GO:0010765(positive regulation of sodium ion transport);GO:0010766(negative regulation of sodium ion transpor…	NA	K08867	EC:2.7.11.1	WNK lysine deficient protein kinase 3 [Source:MGI Symbol;Acc:MGI:2652875]	0	0	0.001579	0.163147	0.206271	0.121092	0.0032191	-8.27913	1.94529e-05	0.00446405	down
103417	0	chr4	-	141113001	141139775	ENSMUST00000039939	3	3200	MSTRG.22882	Szrd1	GO:0003674(molecular_function);GO:0005575(cellular_component);GO:0008150(biological_process)	NA	NA	NA	SUZ RNA binding domain containing 1 [Source:MGI Symbol;Acc:MGI:1098672]	0	0	0	1.89618	1.46468	0.002096	-inf	-inf	2.02576e-05	0.00462261	down
47817	0	chr15	+	32244810	32563558	ENSMUST00000226876	9	2375	MSTRG.10785	Sema5a	GO:0005515(protein binding);GO:0016020(membrane);GO:0016021(integral component of membrane)	04360(Axon guidance)	K06841	NA	sema domain, seven thrombospondin repeats (type 1 and type 1-like), transmembrane domain (TM) and short cytoplasmic domain, (semaphorin) 5A [Source:MGI Symbol;Acc:MGI:107556]	1.60562	0.039338	1.27772	0.001616	0.000885	0	1168.6	10.1906	2.05929e-05	0.00467286	up
99212	0	chr4	+	88121299	88411004	ENSMUST00000159342	42	5456	MSTRG.21958	Focad	GO:0003674(molecular_function);GO:0005925(focal adhesion);GO:0008150(biological_process);GO:0016020(membrane);GO:0016021(integral component of membrane);GO:0030054(cell junction)	NA	NA	NA	focadhesin [Source:MGI Symbol;Acc:MGI:2676921]	0	0	0	3.24004	0	3.15348	-inf	-inf	2.11623e-05	0.00477539	down
6995	0	chr1	-	152516951	152625217	ENSMUST00000027760	18	4572	MSTRG.1660	Rgl1	GO:0005085(guanyl-nucleotide exchange factor activity);GO:0005622(intracellular);GO:0007165(signal transduction);GO:0007264(small GTPase mediated signal transduction);GO:0008321(Ral guanyl-nucleotide exchange factor activity)	04014(Ras signaling pathway)	K17635	NA	ral guanine nucleotide dissociation stimulator,-like 1 [Source:MGI Symbol;Acc:MGI:107484]	0.101087	0.090097	0.01964	5.19727	3.02437	2.93805	0.0188916	-5.72611	2.14226e-05	0.00480741	down
15551	0	chr10	+	94199004	94220948	ENSMUST00000179990	4	566	MSTRG.3734	Ndufa12	GO:0003674(molecular_function);GO:0005739(mitochondrion);GO:0005743(mitochondrial inner membrane);GO:0005747(mitochondrial respiratory chain complex I);GO:0005829(cytosol);GO:0006979(response to oxidative stress);GO:0008137(NADH dehydrogenase (ubiquinone) activity);GO:0009055(electron transfer activity);GO:0016020(membrane);GO:0022900(electron transport chain);GO:0042775(mitochondrial ATP synthes…	00190(Oxidative phosphorylation);04714(Thermogenesis);04723(Retrograde endocannabinoid signaling);04932(Non-alcoholic fatty liver disease (NAFLD));05010(Alzheimer disease);05012(Parkinson disease);05016(Huntington disease)	K11352	NA	NADH:ubiquinone oxidoreductase subunit A12 [Source:MGI Symbol;Acc:MGI:1913664]	0.072756	0.030088	0.012624	0.542146	5.62518	9.36012	0.00743638	-7.07118	2.31827e-05	0.00514554	down
11181	0	chr10	+	28074867	28552198	ENSMUST00000218633	14	2986	MSTRG.2737	Ptprk	GO:0001750(photoreceptor outer segment);GO:0004721(phosphoprotein phosphatase activity);GO:0004725(protein tyrosine phosphatase activity);GO:0005515(protein binding);GO:0005886(plasma membrane);GO:0005911(cell-cell junction);GO:0006470(protein dephosphorylation);GO:0007155(cell adhesion);GO:0007165(signal transduction);GO:0007179(transforming growth factor beta receptor signaling pathway);GO:0008…	NA	K06776	EC:3.1.3.48	protein tyrosine phosphatase, receptor type, K [Source:MGI Symbol;Acc:MGI:103310]	0.020743	0	0	2.03513	0.481446	2.00007	0.00459257	-7.76648	2.37093e-05	0.00517755	down
77699	0	chr2	+	29978380	30031184	ENSMUST00000129241	57	7585	MSTRG.17096	Sptan1	GO:0003779(actin binding);GO:0005509(calcium ion binding);GO:0005515(protein binding);GO:0005516(calmodulin binding);GO:0005737(cytoplasm);GO:0005856(cytoskeleton);GO:0005886(plasma membrane);GO:0005916(fascia adherens);GO:0005938(cell cortex);GO:0015630(microtubule cytoskeleton);GO:0016020(membrane);GO:0016328(lateral plasma membrane);GO:0019905(syntaxin binding);GO:0030018(Z disc);GO:0030507(sp…	04210(Apoptosis)	K06114	NA	spectrin alpha, non-erythrocytic 1 [Source:MGI Symbol;Acc:MGI:98386]	0	0	0	0	2.06705	2.0474	-inf	-inf	2.42666e-05	0.00524287	down
67846	0	chr18	-	36725067	36726798	ENSMUST00000061829	2	1641	MSTRG.14921	Cd14	GO:0001530(lipopolysaccharide binding);GO:0002237(response to molecule of bacterial origin);GO:0002376(immune system process);GO:0005515(protein binding);GO:0005576(extracellular region);GO:0005615(extracellular space);GO:0005794(Golgi apparatus);GO:0005886(plasma membrane);GO:0006898(receptor-mediated endocytosis);GO:0006954(inflammatory response);GO:0009408(response to heat);GO:0009617(response…	04010(MAPK signaling pathway);04064(NF-kappa B signaling pathway);04145(Phagosome);04620(Toll-like receptor signaling pathway);04640(Hematopoietic cell lineage);05132(Salmonella infection);05133(Pertussis);05134(Legionellosis);05146(Amoebiasis);05152(Tuberculosis);05202(Transcriptional misregulation in cancer);05221(Acute myeloid leukemia)	K04391	NA	CD14 antigen [Source:MGI Symbol;Acc:MGI:88318]	0.007222	0	0	1.24486	0.480617	0.794399	0.00286601	-8.44674	2.49184e-05	0.00535521	down
8011	0	chr1	-	166393614	166409828	ENSMUST00000169324	5	7034	MSTRG.1886	Pogk	GO:0003676(nucleic acid binding);GO:0003677(DNA binding);GO:0005622(intracellular);GO:0006355(regulation of transcription, DNA-templated)	NA	NA	NA	pogo transposable element with KRAB domain [Source:MGI Symbol;Acc:MGI:1918842]	2.37003	0	1.38837	0	0	0	inf	inf	2.56354e-05	0.00543054	up
113071	0	chr5	+	130213166	130214050	ENSMUST00000143865	2	426	MSTRG.25112	Rabgef1	GO:0001933(negative regulation of protein phosphorylation);GO:0002686(negative regulation of leukocyte migration);GO:0003677(DNA binding);GO:0005515(protein binding);GO:0005730(nucleolus);GO:0005737(cytoplasm);GO:0005768(endosome);GO:0005769(early endosome);GO:0005829(cytosol);GO:0006612(protein targeting to membrane);GO:0006897(endocytosis);GO:0008270(zinc ion binding);GO:0015031(protein transpo…	NA	K20131	NA	RAB guanine nucleotide exchange factor (GEF) 1 [Source:MGI Symbol;Acc:MGI:1929459]	5.28055	0.671062	2.26358	0	0	0	inf	inf	2.567e-05	0.00543054	up
133192	0	chr7	+	101421846	101512819	ENSMUST00000210364	32	4105	MSTRG.29027	Pde2a	GO:0000122(negative regulation of transcription by RNA polymerase II);GO:0000166(nucleotide binding);GO:0000287(magnesium ion binding);GO:0003170(heart valve development);GO:0003279(cardiac septum development);GO:0003281(ventricular septum development);GO:0004114(3',5'-cyclic-nucleotide phosphodiesterase activity);GO:0004115(3',5'-cyclic-AMP phosphodiesterase activity);GO:0004118(cGMP-stimulated …	00230(Purine metabolism);04022(cGMP-PKG signaling pathway);04740(Olfactory transduction);04925(Aldosterone synthesis and secretion);05032(Morphine addiction)	K18283	EC:3.1.4.17	phosphodiesterase 2A, cGMP-stimulated [Source:MGI Symbol;Acc:MGI:2446107]	0	2.3527	4.09488	0	0	0	inf	inf	2.63434e-05	0.00551527	up
24972	0	chr11	-	100429353	100441089	ENSMUST00000092688	9	1399	MSTRG.5726	Nt5c3b	GO:0000166(nucleotide binding);GO:0000287(magnesium ion binding);GO:0005737(cytoplasm);GO:0008150(biological_process);GO:0008253(5'-nucleotidase activity);GO:0009117(nucleotide metabolic process);GO:0016311(dephosphorylation);GO:0016787(hydrolase activity);GO:0046872(metal ion binding)	00230(Purine metabolism);00240(Pyrimidine metabolism);00760(Nicotinate and nicotinamide metabolism)	K01081	EC:3.1.3.5	5'-nucleotidase, cytosolic IIIB [Source:MGI Symbol;Acc:MGI:1915356]	0	0	0.002242	0.894043	1.11381	0.775216	0.000805584	-10.2777	2.63833e-05	0.00551527	down
69696	0	chr18	+	69345721	69687967	ENSMUST00000078486	20	7147	MSTRG.15469	Tcf4	GO:0000122(negative regulation of transcription by RNA polymerase II);GO:0000790(nuclear chromatin);GO:0000978(RNA polymerase II proximal promoter sequence-specific DNA binding);GO:0000981(DNA-binding transcription factor activity, RNA polymerase II-specific);GO:0001093(TFIIB-class transcription factor binding);GO:0001228(DNA-binding transcription activator activity, RNA polymerase II-specific);G…	NA	NA	NA	transcription factor 4 [Source:MGI Symbol;Acc:MGI:98506]	0	1.53779	2.11254	0	0	0	inf	inf	2.64779e-05	0.00551527	up
131514	0	chr7	-	79449563	79466180	ENSMUST00000149444	23	4247	MSTRG.28663	Polg	GO:0002020(protease binding);GO:0003677(DNA binding);GO:0003682(chromatin binding);GO:0003887(DNA-directed DNA polymerase activity);GO:0005739(mitochondrion);GO:0005760(gamma DNA polymerase complex);GO:0006260(DNA replication);GO:0006287(base-excision repair, gap-filling);GO:0007568(aging);GO:0009416(response to light stimulus);GO:0010332(response to gamma radiation);GO:0016020(membrane);GO:00160…	NA	K02332	EC:2.7.7.7	polymerase (DNA directed), gamma [Source:MGI Symbol;Acc:MGI:1196389]	0	0	0	2.16298	5.54234	0	-inf	-inf	2.67274e-05	0.0055267	down
138537	0	chr8	+	12757016	12868728	ENSMUST00000091237	29	7443	MSTRG.29991	Atp11a	GO:0000166(nucleotide binding);GO:0000287(magnesium ion binding);GO:0004012(phospholipid-translocating ATPase activity);GO:0005524(ATP binding);GO:0005768(endosome);GO:0005769(early endosome);GO:0005783(endoplasmic reticulum);GO:0005802(trans-Golgi network);GO:0005886(plasma membrane);GO:0006869(lipid transport);GO:0015914(phospholipid transport);GO:0016020(membrane);GO:0016021(integral component…	NA	K01530	EC:7.6.2.1	ATPase, class VI, type 11A [Source:MGI Symbol;Acc:MGI:1354735]	0	0	0	1.7952	0	2.03222	-inf	-inf	2.68049e-05	0.0055267	down
28	0	chr1	-	4491390	4497354	ENSMUST00000192650	4	3242	MSTRG.2	Sox17	GO:0000122(negative regulation of transcription by RNA polymerase II);GO:0000981(DNA-binding transcription factor activity, RNA polymerase II-specific);GO:0001228(DNA-binding transcription activator activity, RNA polymerase II-specific);GO:0001525(angiogenesis);GO:0001570(vasculogenesis);GO:0001706(endoderm formation);GO:0001828(inner cell mass cellular morphogenesis);GO:0001947(heart looping);GO…	04310(Wnt signaling pathway)	K04495	NA	SRY (sex determining region Y)-box 17 [Source:MGI Symbol;Acc:MGI:107543]	0.012247	2.44695	1.2178	0.003137	0	0	1172.14	10.1949	2.91904e-05	0.00595808	up
36351	0	chr13	-	49036303	49148014	ENSMUST00000049265	28	6738	MSTRG.8308	Wnk2	GO:0004672(protein kinase activity);GO:0004674(protein serine/threonine kinase activity);GO:0005524(ATP binding);GO:0005737(cytoplasm);GO:0005829(cytosol);GO:0006468(protein phosphorylation);GO:0008285(negative regulation of cell population proliferation);GO:0046777(protein autophosphorylation);GO:0050801(ion homeostasis);GO:0070373(negative regulation of ERK1 and ERK2 cascade);GO:0090263(positiv…	NA	K08867	EC:2.7.11.1	WNK lysine deficient protein kinase 2 [Source:MGI Symbol;Acc:MGI:1922857]	0	2.42002	1.1767	0	0	0	inf	inf	3.194e-05	0.00629812	up
46996	0	chr15	+	3270767	3280508	ENSMUST00000082424	5	2013	MSTRG.10583	Selenop	GO:0001887(selenium compound metabolic process);GO:0005515(protein binding);GO:0005576(extracellular region);GO:0005615(extracellular space);GO:0007420(brain development);GO:0007626(locomotory behavior);GO:0008430(selenium binding);GO:0009791(post-embryonic development);GO:0010269(response to selenium ion);GO:0019953(sexual reproduction);GO:0040008(regulation of growth)	NA	NA	NA	selenoprotein P [Source:MGI Symbol;Acc:MGI:894288]	55.848	0	23.5842	0	0.029171	0	2722.98	11.411	3.19418e-05	0.00629812	up
59775	0	chr17	+	24576544	24596507	ENSMUST00000227107	31	6681	MSTRG.13323	Pkd1	GO:0001502(cartilage condensation);GO:0001568(blood vessel development);GO:0001701(in utero embryonic development);GO:0001822(kidney development);GO:0001889(liver development);GO:0001892(embryonic placenta development);GO:0002133(polycystin complex);GO:0005262(calcium channel activity);GO:0005515(protein binding);GO:0005634(nucleus);GO:0005737(cytoplasm);GO:0005783(endoplasmic reticulum);GO:00057…	NA	K04985	NA	polycystin 1, transient receptor poteintial channel interacting [Source:MGI Symbol;Acc:MGI:97603]	0	0	0	2.35341	0	1.36403	-inf	-inf	3.27865e-05	0.00640251	down
11675	0	chr10	+	40349358	40483818	ENSMUST00000215000	12	5681	MSTRG.2893	Cdk19	GO:0000166(nucleotide binding);GO:0004672(protein kinase activity);GO:0004674(protein serine/threonine kinase activity);GO:0004693(cyclin-dependent protein serine/threonine kinase activity);GO:0005524(ATP binding);GO:0005634(nucleus);GO:0005829(cytosol);GO:0006468(protein phosphorylation);GO:0016301(kinase activity);GO:0016310(phosphorylation);GO:0016592(mediator complex);GO:0016740(transferase a…	NA	K02208	2.7.11.23;EC:2.7.11.22	cyclin-dependent kinase 19 [Source:MGI Symbol;Acc:MGI:1925584]	0	0	0	0	1.56312	2.89325	-inf	-inf	3.32486e-05	0.006444	down
97264	0	chr4	+	41762309	41769474	ENSMUST00000108042	13	1768	MSTRG.21452	Il11ra1	GO:0001779(natural killer cell differentiation);GO:0001890(placenta development);GO:0004896(cytokine receptor activity);GO:0004921(interleukin-11 receptor activity);GO:0005515(protein binding);GO:0008284(positive regulation of cell population proliferation);GO:0009897(external side of plasma membrane);GO:0016020(membrane);GO:0016021(integral component of membrane);GO:0019221(cytokine-mediated sig…	04060(Cytokine-cytokine receptor interaction);04630(Jak-STAT signaling pathway);04640(Hematopoietic cell lineage)	K05056	NA	interleukin 11 receptor, alpha chain 1 [Source:MGI Symbol;Acc:MGI:107426]	0	0	0	9.59643	0	4.77875	-inf	-inf	3.33163e-05	0.006444	down
150367	0	chr9	+	72985619	73013931	ENSMUST00000124008	8	2877	MSTRG.32776	Ccpg1	GO:0007049(cell cycle);GO:0008284(positive regulation of cell population proliferation);GO:0016020(membrane);GO:0016021(integral component of membrane);GO:0045787(positive regulation of cell cycle);GO:0045944(positive regulation of transcription by RNA polymerase II);GO:2001106(regulation of Rho guanyl-nucleotide exchange factor activity)	NA	NA	NA	cell cycle progression 1 [Source:MGI Symbol;Acc:MGI:1196419]	0	0	0	0.744893	0.738746	0.035658	-inf	-inf	3.37622e-05	0.00649931	down
11919	0	chr10	+	43478831	43515396	ENSMUST00000167488	4	6337	MSTRG.2990	Bend3	GO:0000122(negative regulation of transcription by RNA polymerase II);GO:0000182(rDNA binding);GO:0000183(chromatin silencing at rDNA);GO:0003677(DNA binding);GO:0005634(nucleus);GO:0005654(nucleoplasm);GO:0005720(nuclear heterochromatin);GO:0005730(nucleolus);GO:0006306(DNA methylation);GO:0006325(chromatin organization);GO:0034773(histone H4-K20 trimethylation);GO:0036124(histone H3-K9 trimethy…	NA	NA	NA	BEN domain containing 3 [Source:MGI Symbol;Acc:MGI:2677212]	0	0	0	2.22041	0	1.51659	-inf	-inf	3.4151e-05	0.00654314	down
89925	0	chr3	+	54693113	54728763	ENSMUST00000200439	26	3753	MSTRG.19802	Supt20	GO:0000124(SAGA complex);GO:0001650(fibrillar center);GO:0003712(transcription coregulator activity);GO:0006357(regulation of transcription by RNA polymerase II);GO:0007275(multicellular organism development);GO:0007369(gastrulation);GO:0035948(positive regulation of gluconeogenesis by positive regulation of transcription from RNA polymerase II promoter);GO:0070461(SAGA-type complex);GO:1903506(r…	04140(Autophagy - animal)	K21245	NA	suppressor of Ty 20 [Source:MGI Symbol;Acc:MGI:1929651]	0	0	0	2.53076	0	3.56692	-inf	-inf	3.56708e-05	0.00670777	down
107028	0	chr5	+	34336380	34353436	ENSMUST00000030992	8	2895	MSTRG.23731	Rnf4	GO:0003677(DNA binding);GO:0004842(ubiquitin-protein transferase activity);GO:0005515(protein binding);GO:0005634(nucleus);GO:0005654(nucleoplasm);GO:0005737(cytoplasm);GO:0005829(cytosol);GO:0008134(transcription factor binding);GO:0008270(zinc ion binding);GO:0016567(protein ubiquitination);GO:0016605(PML body);GO:0016740(transferase activity);GO:0017025(TBP-class protein binding);GO:0030331(es…	NA	K22651	EC:2.3.2.27	ring finger protein 4 [Source:MGI Symbol;Acc:MGI:1201691]	3.06825	0	3.17402	0	0	0	inf	inf	3.84073e-05	0.00712341	up
51907	0	chr15	-	98285588	98296130	ENSMUST00000023722	6	4212	MSTRG.11645	Zfp641	GO:0003676(nucleic acid binding);GO:0003677(DNA binding);GO:0005622(intracellular);GO:0005634(nucleus);GO:0005654(nucleoplasm);GO:0005829(cytosol);GO:0006355(regulation of transcription, DNA-templated);GO:0046872(metal ion binding)	05168(Herpes simplex virus 1 infection)	K09228	NA	zinc finger protein 641 [Source:MGI Symbol;Acc:MGI:2442788]	1.41086	0	3.28656	0	0	0	inf	inf	3.97487e-05	0.00733869	up
38782	0	chr13	-	89656340	89742322	ENSMUST00000159910	14	8332	MSTRG.8793	Vcan	GO:0005509(calcium ion binding);GO:0005540(hyaluronic acid binding);GO:0007155(cell adhesion)	04514(Cell adhesion molecules (CAMs))	K06793	NA	versican [Source:MGI Symbol;Acc:MGI:102889]	0	0	0	1.30215	0	1.12539	-inf	-inf	4.02242e-05	0.00735957	down
54120	0	chr16	-	17840361	17891657	ENSMUST00000066127	9	3790	MSTRG.12104	Dgcr2	GO:0005515(protein binding);GO:0016020(membrane);GO:0016021(integral component of membrane)	NA	NA	NA	DiGeorge syndrome critical region gene 2 [Source:MGI Symbol;Acc:MGI:892866]	2.2471	0	2.30216	0	0	0	inf	inf	4.04203e-05	0.00736229	up
111556	0	chr5	+	115559537	115562555	ENSMUST00000156359	6	854	MSTRG.24766	Rplp0	GO:0000027(ribosomal large subunit assembly);GO:0002181(cytoplasmic translation);GO:0003735(structural constituent of ribosome);GO:0005622(intracellular);GO:0005634(nucleus);GO:0005737(cytoplasm);GO:0005783(endoplasmic reticulum);GO:0005829(cytosol);GO:0005840(ribosome);GO:0014069(postsynaptic density);GO:0016020(membrane);GO:0022625(cytosolic large ribosomal subunit);GO:0030425(dendrite);GO:0036…	03010(Ribosome)	K02941	NA	ribosomal protein, large, P0 [Source:MGI Symbol;Acc:MGI:1927636]	158.345	168.563	0	0	0	0.106902	3058.02	11.5784	4.06297e-05	0.00736739	up
104443	0	chr4	+	152279012	152285337	ENSMUST00000055754	5	3757	MSTRG.23174	Gpr153	GO:0003674(molecular_function);GO:0004930(G protein-coupled receptor activity);GO:0005575(cellular_component);GO:0005886(plasma membrane);GO:0007165(signal transduction);GO:0007186(G protein-coupled receptor signaling pathway);GO:0008150(biological_process);GO:0016020(membrane);GO:0016021(integral component of membrane)	NA	K08437	NA	G protein-coupled receptor 153 [Source:MGI Symbol;Acc:MGI:1916157]	0	0	0	0.110744	0.357272	0.272535	-inf	-inf	4.22379e-05	0.00753523	down
140975	0	chr8	+	68794014	68829408	ENSMUST00000070713	18	4192	MSTRG.30552	Ints10	GO:0003674(molecular_function);GO:0005634(nucleus);GO:0016180(snRNA processing);GO:0032039(integrator complex)	NA	K13147	NA	integrator complex subunit 10 [Source:MGI Symbol;Acc:MGI:1918135]	0	0	0	3.12941	1.69423	0	-inf	-inf	4.25015e-05	0.00753855	down
11791	0	chr10	-	41718840	41745931	ENSMUST00000105505	9	2071	MSTRG.2939	Cep57l1	GO:0008017(microtubule binding);GO:0042802(identical protein binding);GO:0043015(gamma-tubulin binding)	NA	K16762	NA	centrosomal protein 57-like 1 [Source:MGI Symbol;Acc:MGI:1915511]	0.743672	1.33502	0.463119	0.009482	0.008486	0	141.463	7.14428	4.33811e-05	0.00762793	up
127503	0	chr7	+	28833854	28841708	ENSMUST00000066723	10	1384	MSTRG.28069	Lgals4	GO:0005515(protein binding);GO:0005615(extracellular space);GO:0016936(galactoside binding);GO:0030246(carbohydrate binding);GO:0062023(collagen-containing extracellular matrix)	NA	K10091	NA	lectin, galactose binding, soluble 4 [Source:MGI Symbol;Acc:MGI:107536]	1.43989	5.50124	0.553096	0.036275	0	0	206.595	7.69066	4.38702e-05	0.00768069	up
73267	0	chr19	+	25236975	25434496	ENSMUST00000049400	14	5637	MSTRG.16077	Kank1	GO:0005515(protein binding);GO:0005634(nucleus);GO:0005737(cytoplasm);GO:0005886(plasma membrane);GO:0008013(beta-catenin binding);GO:0008283(cell population proliferation);GO:0010977(negative regulation of neuron projection development);GO:0030036(actin cytoskeleton organization);GO:0030177(positive regulation of Wnt signaling pathway);GO:0030336(negative regulation of cell migration);GO:0030837…	NA	K22808	NA	KN motif and ankyrin repeat domains 1 [Source:MGI Symbol;Acc:MGI:2147707]	0	5.3e-05	0.026973	3.40925	0.972068	0.603185	0.00542201	-7.52696	4.41012e-05	0.00768799	down
814	0	chr1	-	23845625	23922317	ENSMUST00000027339	10	2289	MSTRG.218	Smap1	GO:0005096(GTPase activator activity);GO:0005515(protein binding);GO:0005737(cytoplasm);GO:0005886(plasma membrane);GO:0016020(membrane);GO:0030276(clathrin binding);GO:0043547(positive regulation of GTPase activity);GO:0045648(positive regulation of erythrocyte differentiation);GO:0046872(metal ion binding);GO:2000369(regulation of clathrin-dependent endocytosis)	04144(Endocytosis)	K12486	NA	small ArfGAP 1 [Source:MGI Symbol;Acc:MGI:2138261]	0	0	0	3.38693	0	4.91315	-inf	-inf	4.4727e-05	0.00776377	down
160217	0	chrX	+	169879622	169990798	ENSMUST00000112105	10	3974	MSTRG.34587	Mid1	GO:0005515(protein binding);GO:0005622(intracellular);GO:0005737(cytoplasm);GO:0005856(cytoskeleton);GO:0005874(microtubule);GO:0005881(cytoplasmic microtubule);GO:0007026(negative regulation of microtubule depolymerization);GO:0008017(microtubule binding);GO:0008270(zinc ion binding);GO:0015630(microtubule cytoskeleton);GO:0016740(transferase activity);GO:0031625(ubiquitin protein ligase binding…	04120(Ubiquitin mediated proteolysis)	K08285	EC:2.3.2.27	midline 1 [Source:MGI Symbol;Acc:MGI:1100537]	0	2.16557	1.85116	0	0	0	inf	inf	4.69308e-05	0.00811164	up
105955	0	chr5	-	24438440	24445194	ENSMUST00000115043	10	3056	MSTRG.23492	Fastk	GO:0004672(protein kinase activity);GO:0004674(protein serine/threonine kinase activity);GO:0006468(protein phosphorylation);GO:0043484(regulation of RNA splicing)	NA	K08290	EC:2.7.11.8	Fas-activated serine/threonine kinase [Source:MGI Symbol;Acc:MGI:1913837]	0	0	0	1.51258	0	5.63342	-inf	-inf	4.82731e-05	0.008204	down
2362	0	chr1	-	57955101	57970084	ENSMUST00000164963	4	2114	MSTRG.607	Kctd18	GO:0003674(molecular_function);GO:0005575(cellular_component);GO:0008150(biological_process);GO:0051260(protein homooligomerization)	NA	K21921	NA	potassium channel tetramerisation domain containing 18 [Source:MGI Symbol;Acc:MGI:3603813]	0.897482	1.81329	0.003881	0	0	0	inf	inf	4.89151e-05	0.00824412	up
22499	0	chr11	-	75440948	75454438	ENSMUST00000117392	10	6625	MSTRG.5164	Wdr81	GO:0000421(autophagosome membrane);GO:0005515(protein binding);GO:0005737(cytoplasm);GO:0005739(mitochondrion);GO:0005764(lysosome);GO:0005765(lysosomal membrane);GO:0005768(endosome);GO:0005829(cytosol);GO:0006511(ubiquitin-dependent protein catabolic process);GO:0007005(mitochondrion organization);GO:0010923(negative regulation of phosphatase activity);GO:0016020(membrane);GO:0031313(extrinsic …	NA	K17601	NA	WD repeat domain 81 [Source:MGI Symbol;Acc:MGI:2681828]	0.002251	0.000228	0.000265	2.1756	7.9e-05	1.67177	0.0007132	-10.4534	4.95671e-05	0.00827276	down
67404	0	chr18	-	33437019	33464029	ENSMUST00000168890	5	2185	MSTRG.14823	Nrep	GO:0005515(protein binding);GO:0005634(nucleus);GO:0005737(cytoplasm);GO:0017015(regulation of transforming growth factor beta receptor signaling pathway);GO:0031103(axon regeneration);GO:0045664(regulation of neuron differentiation)	NA	NA	NA	neuronal regeneration related protein [Source:MGI Symbol;Acc:MGI:99444]	0.027142	0	0.151189	20.4275	0.451012	15.9014	0.00484859	-7.68822	5.01096e-05	0.00830756	down
42959	0	chr14	+	45329861	45340851	ENSMUST00000228479	10	813	MSTRG.9739	Psmc6	GO:0000166(nucleotide binding);GO:0000502(proteasome complex);GO:0005524(ATP binding);GO:0005634(nucleus);GO:0005737(cytoplasm);GO:0008540(proteasome regulatory particle, base subcomplex);GO:0016234(inclusion body);GO:0016787(hydrolase activity);GO:0022624(proteasome accessory complex);GO:0030163(protein catabolic process);GO:0030433(ubiquitin-dependent ERAD pathway);GO:0031597(cytosolic proteaso…	03050(Proteasome);05169(Epstein-Barr virus infection)	K03064	NA	proteasome (prosome, macropain) 26S subunit, ATPase, 6 [Source:MGI Symbol;Acc:MGI:1914339]	4.39007	3.18238	5.88392	0.152975	0.08488	0.137204	35.878	5.16503	5.03929e-05	0.00831274	up
107704	0	chr5	-	45434053	45450171	ENSMUST00000118097	7	1232	MSTRG.23870	Qdpr	GO:0001889(liver development);GO:0004155(6,7-dihydropteridine reductase activity);GO:0005737(cytoplasm);GO:0005739(mitochondrion);GO:0005829(cytosol);GO:0006559(L-phenylalanine catabolic process);GO:0006729(tetrahydrobiopterin biosynthetic process);GO:0010044(response to aluminum ion);GO:0010288(response to lead ion);GO:0016491(oxidoreductase activity);GO:0033762(response to glucagon);GO:0035690(…	00790(Folate biosynthesis)	K00357	EC:1.5.1.34	quinoid dihydropteridine reductase [Source:MGI Symbol;Acc:MGI:97836]	0	0	0	8.81766	0	5.12471	-inf	-inf	5.05502e-05	0.00831274	down
137242	0	chr7	-	141189934	141194004	ENSMUST00000168550	6	2272	MSTRG.29744	Hras	GO:0000139(Golgi membrane);GO:0000166(nucleotide binding);GO:0001934(positive regulation of protein phosphorylation);GO:0003924(GTPase activity);GO:0005515(protein binding);GO:0005525(GTP binding);GO:0005794(Golgi apparatus);GO:0005886(plasma membrane);GO:0006897(endocytosis);GO:0006915(apoptotic process);GO:0007050(cell cycle arrest);GO:0007093(mitotic cell cycle checkpoint);GO:0007165(signal tr…	01521(EGFR tyrosine kinase inhibitor resistance);01522(Endocrine resistance);04010(MAPK signaling pathway);04012(ErbB signaling pathway);04014(Ras signaling pathway);04015(Rap1 signaling pathway);04062(Chemokine signaling pathway);04068(FoxO signaling pathway);04071(Sphingolipid signaling pathway);04072(Phospholipase D signaling pathway);04137(Mitophagy - animal);04140(Autophagy - animal);04144(E…	K02833	NA	Harvey rat sarcoma virus oncogene [Source:MGI Symbol;Acc:MGI:96224]	0	0.002984	0.003513	2.21224	0.015568	1.55384	0.00171803	-9.18503	5.14538e-05	0.00841948	down
24638	0	chr11	-	98152154	98193260	ENSMUST00000092735	18	2627	MSTRG.5678	Med1	GO:0000122(negative regulation of transcription by RNA polymerase II);GO:0000151(ubiquitin ligase complex);GO:0000785(chromatin);GO:0000902(cell morphogenesis);GO:0000978(RNA polymerase II proximal promoter sequence-specific DNA binding);GO:0000979(RNA polymerase II core promoter sequence-specific DNA binding);GO:0001525(angiogenesis);GO:0001701(in utero embryonic development);GO:0001889(liver de…	01522(Endocrine resistance);04919(Thyroid hormone signaling pathway)	K15144	NA	mediator complex subunit 1 [Source:MGI Symbol;Acc:MGI:1100846]	6.84813	0	6.50868	0.000649	0.000327	0	13685.3	13.7403	5.2928e-05	0.00859931	up
22868	0	chr11	-	78180935	78183584	ENSMUST00000102483	5	560	MSTRG.5254	Rpl23a	GO:0000027(ribosomal large subunit assembly);GO:0003723(RNA binding);GO:0003735(structural constituent of ribosome);GO:0005515(protein binding);GO:0005622(intracellular);GO:0005634(nucleus);GO:0005840(ribosome);GO:0006412(translation);GO:0008150(biological_process);GO:0019843(rRNA binding);GO:0022625(cytosolic large ribosomal subunit);GO:0070180(large ribosomal subunit rRNA binding);GO:1904841(TO…	03010(Ribosome)	K02893	NA	ribosomal protein L23A [Source:MGI Symbol;Acc:MGI:3040672]	13.4795	0	8.67599	0	0	0	inf	inf	5.3335e-05	0.00863092	up
90449	0	chr3	+	66985703	67358390	ENSMUST00000046542	9	3062	MSTRG.19908	Rsrc1	GO:0000380(alternative mRNA splicing, via spliceosome);GO:0000398(mRNA splicing, via spliceosome);GO:0005515(protein binding);GO:0005634(nucleus);GO:0005737(cytoplasm);GO:0006397(mRNA processing);GO:0006468(protein phosphorylation);GO:0006913(nucleocytoplasmic transport);GO:0008380(RNA splicing);GO:0016607(nuclear speck);GO:0046677(response to antibiotic)	NA	NA	NA	arginine/serine-rich coiled-coil 1 [Source:MGI Symbol;Acc:MGI:1914130]	2.34943	1.96716	0	0	0	0	inf	inf	5.50032e-05	0.00880598	up
86271	0	chr2	+	158665398	158766334	ENSMUST00000052927	12	6685	MSTRG.18853	Ppp1r16b	GO:0001938(positive regulation of endothelial cell proliferation);GO:0005515(protein binding);GO:0005634(nucleus);GO:0005886(plasma membrane);GO:0014066(regulation of phosphatidylinositol 3-kinase signaling);GO:0016020(membrane);GO:0016607(nuclear speck);GO:0019888(protein phosphatase regulator activity);GO:0035304(regulation of protein dephosphorylation);GO:0035307(positive regulation of protein…	NA	K17459	NA	protein phosphatase 1, regulatory subunit 16B [Source:MGI Symbol;Acc:MGI:2151841]	0	0	0	1.06019	1.15414	0	-inf	-inf	5.50672e-05	0.00880598	down
17734	0	chr11	-	3917192	3931995	ENSMUST00000020710	10	1897	MSTRG.4133	Tcn2	GO:0005576(extracellular region);GO:0005615(extracellular space);GO:0006811(ion transport);GO:0006824(cobalt ion transport);GO:0015889(cobalamin transport);GO:0031419(cobalamin binding);GO:0046872(metal ion binding)	04977(Vitamin digestion and absorption)	NA	NA	transcobalamin 2 [Source:MGI Symbol;Acc:MGI:98534]	0	0	0	4.18945	0	3.6554	-inf	-inf	5.55223e-05	0.00884394	down
145522	0	chr9	+	7184551	7207040	ENSMUST00000034499	7	1122	MSTRG.31534	Dcun1d5	GO:0000151(ubiquitin ligase complex);GO:0003674(molecular_function);GO:0005575(cellular_component);GO:0008150(biological_process);GO:0016020(membrane);GO:0016021(integral component of membrane);GO:0031624(ubiquitin conjugating enzyme binding);GO:0032182(ubiquitin-like protein binding);GO:0045116(protein neddylation);GO:0051443(positive regulation of ubiquitin-protein transferase activity);GO:0097…	NA	K17824	NA	DCN1, defective in cullin neddylation 1, domain containing 5 (S. cerevisiae) [Source:MGI Symbol;Acc:MGI:1924113]	6.07751	5.23518	0	0	0	0	inf	inf	5.63854e-05	0.00891468	up
101004	0	chr4	-	118137006	118179978	ENSMUST00000106403	22	4536	MSTRG.22369	Kdm4a	GO:0001650(fibrillar center);GO:0005634(nucleus);GO:0005721(pericentric heterochromatin);GO:0005737(cytoplasm);GO:0005829(cytosol);GO:0006325(chromatin organization);GO:0006338(chromatin remodeling);GO:0008270(zinc ion binding);GO:0010507(negative regulation of autophagy);GO:0010628(positive regulation of gene expression);GO:0010629(negative regulation of gene expression);GO:0014898(cardiac muscl…	NA	K06709	EC:1.14.11.-	lysine (K)-specific demethylase 4A [Source:MGI Symbol;Acc:MGI:2446210]	0	0	0	0	1.852	1.4161	-inf	-inf	5.64054e-05	0.00891468	down
12546	0	chr10	-	60764577	60831382	ENSMUST00000218637	16	3653	MSTRG.3123	Unc5b	GO:0001525(angiogenesis);GO:0005042(netrin receptor activity);GO:0005515(protein binding);GO:0005829(cytosol);GO:0005886(plasma membrane);GO:0006915(apoptotic process);GO:0007165(signal transduction);GO:0007275(multicellular organism development);GO:0007411(axon guidance);GO:0014068(positive regulation of phosphatidylinositol 3-kinase signaling);GO:0016020(membrane);GO:0016021(integral component …	04360(Axon guidance)	K07521	NA	unc-5 netrin receptor B [Source:MGI Symbol;Acc:MGI:894703]	0	0	0	1.62253	2.19613	0	-inf	-inf	5.68588e-05	0.00892003	down
152639	0	chr9	-	107773563	107872821	ENSMUST00000183032	21	3716	MSTRG.33209	Rbm6	GO:0003676(nucleic acid binding);GO:0003723(RNA binding);GO:0005634(nucleus)	NA	NA	NA	RNA binding motif protein 6 [Source:MGI Symbol;Acc:MGI:1338037]	1.42712	2.20078	0	0	0	0	inf	inf	5.68784e-05	0.00892003	up
25640	0	chr11	-	103331497	103360900	ENSMUST00000107024	16	3976	MSTRG.5859	Arhgap27	GO:0005096(GTPase activator activity);GO:0005515(protein binding);GO:0005634(nucleus);GO:0005654(nucleoplasm);GO:0005737(cytoplasm);GO:0005768(endosome);GO:0005829(cytosol);GO:0006897(endocytosis);GO:0006898(receptor-mediated endocytosis);GO:0007165(signal transduction);GO:0016020(membrane);GO:0017124(SH3 domain binding);GO:0043087(regulation of GTPase activity);GO:0043547(positive regulation of …	NA	K20636	NA	Rho GTPase activating protein 27 [Source:MGI Symbol;Acc:MGI:1916903]	2.02875	1.89339	0.000301	0	0.000114	0.000313	9186.06	13.1652	5.74071e-05	0.00896832	up
26551	0	chr11	-	115607918	115612503	ENSMUST00000106507	5	1656	MSTRG.6074	Mif4gd	GO:0003723(RNA binding);GO:0005515(protein binding);GO:0005634(nucleus);GO:0005730(nucleolus);GO:0005737(cytoplasm);GO:0005829(cytosol);GO:0006417(regulation of translation);GO:0006446(regulation of translational initiation);GO:0008022(protein C-terminus binding);GO:0008494(translation activator activity);GO:0042802(identical protein binding);GO:0045727(positive regulation of translation)	NA	NA	NA	MIF4G domain containing [Source:MGI Symbol;Acc:MGI:1916924]	0.048715	0	0.053531	2.0031	1.63292	4.20054	0.0130473	-6.2601	5.8189e-05	0.00902107	down
74376	0	chr19	-	44034944	44069775	ENSMUST00000071698	12	3228	MSTRG.16358	Erlin1	GO:0005783(endoplasmic reticulum);GO:0005789(endoplasmic reticulum membrane);GO:0015485(cholesterol binding);GO:0016020(membrane);GO:0016021(integral component of membrane);GO:0030433(ubiquitin-dependent ERAD pathway);GO:0031625(ubiquitin protein ligase binding);GO:0032933(SREBP signaling pathway);GO:0032991(protein-containing complex);GO:0045541(negative regulation of cholesterol biosynthetic pr…	NA	NA	NA	ER lipid raft associated 1 [Source:MGI Symbol;Acc:MGI:2387613]	0	0	0.001664	0.002635	2.05665	1.93008	0.000417108	-11.2273	5.89002e-05	0.00909662	down
149132	0	chr9	-	57790513	57834236	ENSMUST00000004780	8	3785	ENSMUSG00000004661	Arid3b	GO:0000977(RNA polymerase II regulatory region sequence-specific DNA binding);GO:0000978(RNA polymerase II proximal promoter sequence-specific DNA binding);GO:0000980(RNA polymerase II distal enhancer sequence-specific DNA binding);GO:0001228(DNA-binding transcription activator activity, RNA polymerase II-specific);GO:0003677(DNA binding);GO:0005634(nucleus);GO:0005654(nucleoplasm);GO:0007275(mul…	NA	NA	NA	AT rich interactive domain 3B (BRIGHT-like) [Source:MGI Symbol;Acc:MGI:1930768]	1.56829	1.48383	0	0	0	0	inf	inf	5.94727e-05	0.00915023	up
79762	0	chr2	-	65088350	65238626	ENSMUST00000102726	14	5031	MSTRG.17560	Cobll1	GO:0003785(actin monomer binding)	NA	NA	NA	Cobl-like 1 [Source:MGI Symbol;Acc:MGI:2442894]	0	0	0	0	1.13244	1.57691	-inf	-inf	6.06137e-05	0.00925567	down
11079	0	chr10	+	25359856	25523513	ENSMUST00000218903	18	4115	MSTRG.2714	Epb41l2	GO:0003779(actin binding);GO:0005198(structural molecule activity);GO:0005515(protein binding);GO:0005634(nucleus);GO:0005654(nucleoplasm);GO:0005737(cytoplasm);GO:0005856(cytoskeleton);GO:0005886(plasma membrane);GO:0005938(cell cortex);GO:0007049(cell cycle);GO:0008092(cytoskeletal protein binding);GO:0008180(COP9 signalosome);GO:0008360(regulation of cell shape);GO:0015629(actin cytoskeleton);…	NA	K06107	NA	erythrocyte membrane protein band 4.1 like 2 [Source:MGI Symbol;Acc:MGI:103009]	1.07135	0	1.09083	0	0	0	inf	inf	6.09121e-05	0.00925906	up
47468	0	chr15	-	12808772	12824630	ENSMUST00000227299	8	3206	MSTRG.10704	6030458C11Rik	GO:0003674(molecular_function);GO:0005575(cellular_component);GO:0008150(biological_process)	NA	NA	NA	RIKEN cDNA 6030458C11 gene [Source:MGI Symbol;Acc:MGI:1925127]	0	0	0	1.79179	0	2.00152	-inf	-inf	6.12271e-05	0.00925906	down
2007	0	chr1	+	52119492	52161007	ENSMUST00000186857	25	4241	MSTRG.494	Stat1	GO:0000790(nuclear chromatin);GO:0000978(RNA polymerase II proximal promoter sequence-specific DNA binding);GO:0000979(RNA polymerase II core promoter sequence-specific DNA binding);GO:0000981(DNA-binding transcription factor activity, RNA polymerase II-specific);GO:0001937(negative regulation of endothelial cell proliferation);GO:0002230(positive regulation of defense response to virus by host);…	04062(Chemokine signaling pathway);04217(Necroptosis);04380(Osteoclast differentiation);04620(Toll-like receptor signaling pathway);04621(NOD-like receptor signaling pathway);04625(C-type lectin receptor signaling pathway);04630(Jak-STAT signaling pathway);04658(Th1 and Th2 cell differentiation);04659(Th17 cell differentiation);04917(Prolactin signaling pathway);04919(Thyroid hormone signaling pa…	K11220	NA	signal transducer and activator of transcription 1 [Source:MGI Symbol;Acc:MGI:103063]	0	0	0	0.952873	0	2.71868	-inf	-inf	6.13198e-05	0.00925906	down
45396	0	chr14	+	67233586	67430918	ENSMUST00000176161	17	5204	MSTRG.10181	Ebf2	GO:0000978(RNA polymerase II proximal promoter sequence-specific DNA binding);GO:0001228(DNA-binding transcription activator activity, RNA polymerase II-specific);GO:0001709(cell fate determination);GO:0003677(DNA binding);GO:0003682(chromatin binding);GO:0003700(DNA-binding transcription factor activity);GO:0005515(protein binding);GO:0005634(nucleus);GO:0006355(regulation of transcription, DNA-…	NA	K09103	NA	early B cell factor 2 [Source:MGI Symbol;Acc:MGI:894332]	0	0	0	1.42233	0.899545	0	-inf	-inf	6.30324e-05	0.00946123	down
100994	0	chr4	-	117932160	118134882	ENSMUST00000097912	11	2143	MSTRG.22365	St3gal3	GO:0003836(beta-galactoside (CMP) alpha-2,3-sialyltransferase activity);GO:0005794(Golgi apparatus);GO:0006486(protein glycosylation);GO:0008118(N-acetyllactosaminide alpha-2,3-sialyltransferase activity);GO:0008373(sialyltransferase activity);GO:0016020(membrane);GO:0016021(integral component of membrane);GO:0016740(transferase activity);GO:0016757(transferase activity, transferring glycosyl gro…	00514(Other types of O-glycan biosynthesis);00515(Mannose type O-glycan biosynthesis);00533(Glycosaminoglycan biosynthesis - keratan sulfate);00601(Glycosphingolipid biosynthesis - lacto and neolacto series)	K00781	EC:2.4.99.6	ST3 beta-galactoside alpha-2,3-sialyltransferase 3 [Source:MGI Symbol;Acc:MGI:1316659]	0	0	0	3.37012	0	2.27551	-inf	-inf	6.3283e-05	0.00946123	down
160293	0	chrY	-	1097671	1245724	ENSMUST00000139365	27	4684	MSTRG.34607	Uty	GO:0005515(protein binding);GO:0016020(membrane);GO:0016021(integral component of membrane)	05202(Transcriptional misregulation in cancer)	K11447	EC:1.14.11.-	ubiquitously transcribed tetratricopeptide repeat gene, Y chromosome [Source:MGI Symbol;Acc:MGI:894810]	0	2.54702	3.47625	0	0.000351	0	17160.3	14.0668	6.33575e-05	0.00946123	up
148560	0	chr9	-	50605244	50617464	ENSMUST00000171462	7	3339	MSTRG.32359	Nkapd1	GO:0003674(molecular_function);GO:0005575(cellular_component);GO:0008150(biological_process)	NA	NA	NA	NKAP domain containing 1 [Source:MGI Symbol;Acc:MGI:2143205]	1.22943	0	1.28461	0	0	0	inf	inf	6.39907e-05	0.00948654	up
150783	0	chr9	-	79755406	79759251	ENSMUST00000215933	4	477	MSTRG.32857	Cox7a2	GO:0002082(regulation of oxidative phosphorylation);GO:0003674(molecular_function);GO:0004129(cytochrome-c oxidase activity);GO:0005739(mitochondrion);GO:0005743(mitochondrial inner membrane);GO:0005746(mitochondrial respirasome);GO:0009055(electron transfer activity);GO:0016020(membrane);GO:0022900(electron transport chain);GO:0097250(mitochondrial respirasome assembly);GO:1902600(proton transme…	00190(Oxidative phosphorylation);04260(Cardiac muscle contraction);04714(Thermogenesis);04932(Non-alcoholic fatty liver disease (NAFLD));05010(Alzheimer disease);05012(Parkinson disease);05016(Huntington disease)	K02270	NA	cytochrome c oxidase subunit 7A2 [Source:MGI Symbol;Acc:MGI:1316715]	0.014907	0	0.069504	10.2561	0.092756	57.6229	0.00124185	-9.65329	6.39941e-05	0.00948654	down
83262	0	chr2	-	119516511	119541513	ENSMUST00000171024	11	5290	MSTRG.18209	Exd1	GO:0003676(nucleic acid binding);GO:0003723(RNA binding);GO:0005737(cytoplasm);GO:0006139(nucleobase-containing compound metabolic process);GO:0008408(3'-5' exonuclease activity);GO:0031047(gene silencing by RNA);GO:0034587(piRNA metabolic process);GO:0042803(protein homodimerization activity);GO:0043186(P granule);GO:0051321(meiotic cell cycle);GO:0090305(nucleic acid phosphodiester bond hydroly…	NA	K18740	NA	exonuclease 3'-5' domain containing 1 [Source:MGI Symbol;Acc:MGI:3045306]	0.673965	0	0.822198	0	0	0	inf	inf	6.46664e-05	0.00955134	up
69980	0	chr18	+	76944437	76972902	ENSMUST00000148955	7	3069	MSTRG.15511	Hdhd2	GO:0016311(dephosphorylation);GO:0016791(phosphatase activity);GO:0019899(enzyme binding);GO:0046872(metal ion binding)	NA	NA	NA	haloacid dehalogenase-like hydrolase domain containing 2 [Source:MGI Symbol;Acc:MGI:1924237]	0	0	0	0	1.41815	2.7967	-inf	-inf	6.52566e-05	0.0096036	down
3508	0	chr1	+	75142794	75147909	ENSMUST00000190240	10	2438	MSTRG.884	Retreg2	GO:0003674(molecular_function);GO:0008150(biological_process);GO:0016020(membrane);GO:0016021(integral component of membrane)	NA	NA	NA	reticulophagy regulator family member 2 [Source:MGI Symbol;Acc:MGI:2388278]	0	0	0	3.27719	0	1.77961	-inf	-inf	6.60256e-05	0.00967555	down
16269	0	chr10	-	115369472	115384410	ENSMUST00000020346	2	3681	MSTRG.3885	Thap2	GO:0003674(molecular_function);GO:0003676(nucleic acid binding);GO:0003677(DNA binding);GO:0005730(nucleolus);GO:0008150(biological_process);GO:0046872(metal ion binding)	NA	K23204	NA	THAP domain containing, apoptosis associated protein 2 [Source:MGI Symbol;Acc:MGI:1914066]	0.911118	0	1.708	0	0	0	inf	inf	6.65993e-05	0.00967555	up
50618	0	chr15	-	81012291	81105083	ENSMUST00000109579	13	4154	MSTRG.11407	Mrtfa	GO:0000976(transcription regulatory region sequence-specific DNA binding);GO:0001764(neuron migration);GO:0003700(DNA-binding transcription factor activity);GO:0003713(transcription coactivator activity);GO:0003779(actin binding);GO:0003785(actin monomer binding);GO:0005515(protein binding);GO:0005634(nucleus);GO:0005654(nucleoplasm);GO:0005737(cytoplasm);GO:0005829(cytosol);GO:0006357(regulation…	NA	K22525	NA	myocardin related transcription factor A [Source:MGI Symbol;Acc:MGI:2384495]	0.072736	0.009223	0.033273	11.847	0.008395	11.866	0.00485773	-7.6855	6.70135e-05	0.00967555	down
63686	0	chr17	+	46161032	46169368	ENSMUST00000169383	12	2929	MSTRG.13921	Gtpbp2	GO:0000166(nucleotide binding);GO:0003746(translation elongation factor activity);GO:0003924(GTPase activity);GO:0005515(protein binding);GO:0005525(GTP binding);GO:0006414(translational elongation);GO:0043231(intracellular membrane-bounded organelle)	NA	NA	NA	GTP binding protein 2 [Source:MGI Symbol;Acc:MGI:1860138]	0	2.49056	1.15442	0	0	0	inf	inf	6.76676e-05	0.00967555	up
133190	0	chr7	+	101421709	101512524	ENSMUST00000211368	31	3885	MSTRG.29027	Pde2a	GO:0000122(negative regulation of transcription by RNA polymerase II);GO:0000166(nucleotide binding);GO:0000287(magnesium ion binding);GO:0003170(heart valve development);GO:0003279(cardiac septum development);GO:0003281(ventricular septum development);GO:0004114(3',5'-cyclic-nucleotide phosphodiesterase activity);GO:0004115(3',5'-cyclic-AMP phosphodiesterase activity);GO:0004118(cGMP-stimulated …	00230(Purine metabolism);04022(cGMP-PKG signaling pathway);04740(Olfactory transduction);04925(Aldosterone synthesis and secretion);05032(Morphine addiction)	K18283	EC:3.1.4.17	phosphodiesterase 2A, cGMP-stimulated [Source:MGI Symbol;Acc:MGI:2446107]	0	1.34479	1.10073	0	0	0	inf	inf	6.78567e-05	0.00967555	up
15296	0	chr10	+	89806715	89818182	ENSMUST00000218607	7	1154	MSTRG.3686	Uhrf1bp1l	GO:0005737(cytoplasm);GO:0005768(endosome);GO:0005769(early endosome);GO:0005829(cytosol);GO:0008150(biological_process);GO:0042803(protein homodimerization activity);GO:0062069(GARP complex binding)	NA	NA	NA	UHRF1 (ICBP90) binding protein 1-like [Source:MGI Symbol;Acc:MGI:2442888]	0.940604	0.966579	0.195507	0	0	0	inf	inf	6.78894e-05	0.00967555	up
107285	0	chr5	-	36490605	36530623	ENSMUST00000171385	12	3884	MSTRG.23800	Tbc1d14	GO:0005654(nucleoplasm);GO:0005776(autophagosome);GO:0005794(Golgi apparatus);GO:0005829(cytosol);GO:0010507(negative regulation of autophagy);GO:0019901(protein kinase binding);GO:0043231(intracellular membrane-bounded organelle);GO:0055037(recycling endosome);GO:0071955(recycling endosome to Golgi transport);GO:2000785(regulation of autophagosome assembly)	NA	K20167	NA	TBC1 domain family, member 14 [Source:MGI Symbol;Acc:MGI:1098708]	0	0	0	0.005381	0.30579	1.2628	-inf	-inf	6.86894e-05	0.00975534	down
103077	0	chr4	-	137741733	137796384	ENSMUST00000030551	12	2522	MSTRG.22836	Alpl	GO:0001958(endochondral ossification);GO:0003006(developmental process involved in reproduction);GO:0003824(catalytic activity);GO:0004035(alkaline phosphatase activity);GO:0005515(protein binding);GO:0005615(extracellular space);GO:0005886(plasma membrane);GO:0016020(membrane);GO:0016311(dephosphorylation);GO:0016462(pyrophosphatase activity);GO:0016787(hydrolase activity);GO:0016791(phosphatase…	00730(Thiamine metabolism);00790(Folate biosynthesis)	K01077	EC:3.1.3.1	alkaline phosphatase, liver/bone/kidney [Source:MGI Symbol;Acc:MGI:87983]	0	0	0	1.87071	0	2.16591	-inf	-inf	6.93269e-05	0.00978256	down
41387	0	chr14	+	21831271	21840435	ENSMUST00000153320	9	893	MSTRG.9388	Vdac2	GO:0000166(nucleotide binding);GO:0001669(acrosomal vesicle);GO:0005515(protein binding);GO:0005739(mitochondrion);GO:0005741(mitochondrial outer membrane);GO:0005743(mitochondrial inner membrane);GO:0006811(ion transport);GO:0006820(anion transport);GO:0007339(binding of sperm to zona pellucida);GO:0008021(synaptic vesicle);GO:0008308(voltage-gated anion channel activity);GO:0015288(porin activi…	04020(Calcium signaling pathway);04022(cGMP-PKG signaling pathway);04216(Ferroptosis);04217(Necroptosis);04218(Cellular senescence);04621(NOD-like receptor signaling pathway);04979(Cholesterol metabolism);05012(Parkinson disease);05016(Huntington disease);05166(Human T-cell leukemia virus 1 infection)	K15040	NA	voltage-dependent anion channel 2 [Source:MGI Symbol;Acc:MGI:106915]	3.73073	0	3.93554	0	0	0	inf	inf	6.94304e-05	0.00978256	up
92544	0	chr3	-	95734148	95739567	ENSMUST00000029753	11	1894	MSTRG.20299	Ecm1	GO:0001503(ossification);GO:0001525(angiogenesis);GO:0001938(positive regulation of endothelial cell proliferation);GO:0001960(negative regulation of cytokine-mediated signaling pathway);GO:0002020(protease binding);GO:0002063(chondrocyte development);GO:0002828(regulation of type 2 immune response);GO:0003416(endochondral bone growth);GO:0005134(interleukin-2 receptor binding);GO:0005201(extrace…	NA	NA	NA	extracellular matrix protein 1 [Source:MGI Symbol;Acc:MGI:103060]	0	0	0	10.1136	0	1.1713	-inf	-inf	7.05654e-05	0.00988354	down
143382	0	chr8	-	104226698	104248551	ENSMUST00000211995	9	2312	MSTRG.31106	Tk2	GO:0000166(nucleotide binding);GO:0004137(deoxycytidine kinase activity);GO:0004797(thymidine kinase activity);GO:0005524(ATP binding);GO:0005739(mitochondrion);GO:0006139(nucleobase-containing compound metabolic process);GO:0009157(deoxyribonucleoside monophosphate biosynthetic process);GO:0009165(nucleotide biosynthetic process);GO:0016301(kinase activity);GO:0016310(phosphorylation);GO:0019206…	00240(Pyrimidine metabolism);00983(Drug metabolism - other enzymes)	K00857	EC:2.7.1.21	thymidine kinase 2, mitochondrial [Source:MGI Symbol;Acc:MGI:1913266]	0	0	0	1.58003	0	1.77224	-inf	-inf	7.16371e-05	0.00989328	down
143049	0	chr8	+	94602066	94660275	ENSMUST00000211983	15	3397	MSTRG.31047	Rspry1	GO:0003674(molecular_function);GO:0005515(protein binding);GO:0005575(cellular_component);GO:0005576(extracellular region);GO:0008150(biological_process);GO:0046872(metal ion binding)	NA	NA	NA	ring finger and SPRY domain containing 1 [Source:MGI Symbol;Acc:MGI:1914860]	0	1.2555	1.14645	0	0	0	inf	inf	7.1956e-05	0.00989328	up
35326	0	chr13	-	29906575	29984391	ENSMUST00000222730	7	4579	MSTRG.8032	E2f3	GO:0000122(negative regulation of transcription by RNA polymerase II);GO:0000977(RNA polymerase II regulatory region sequence-specific DNA binding);GO:0000981(DNA-binding transcription factor activity, RNA polymerase II-specific);GO:0000987(proximal promoter sequence-specific DNA binding);GO:0001228(DNA-binding transcription activator activity, RNA polymerase II-specific);GO:0003677(DNA binding);…	01522(Endocrine resistance);04110(Cell cycle);04218(Cellular senescence);04934(Cushing syndrome);05160(Hepatitis C);05161(Hepatitis B);05163(Human cytomegalovirus infection);05166(Human T-cell leukemia virus 1 infection);05167(Kaposi sarcoma-associated herpesvirus infection);05169(Epstein-Barr virus infection);05200(Pathways in cancer);05206(MicroRNAs in cancer);05212(Pancreatic cancer);05214(Gli…	K06620	NA	E2F transcription factor 3 [Source:MGI Symbol;Acc:MGI:1096340]	0	0	0	0	1.16753	0.870644	-inf	-inf	7.21328e-05	0.00989328	down
156807	0	chrX	-	73942792	73966357	ENSMUST00000033761	26	8138	MSTRG.33919	Hcfc1	GO:0000122(negative regulation of transcription by RNA polymerase II);GO:0000123(histone acetyltransferase complex);GO:0001228(DNA-binding transcription activator activity, RNA polymerase II-specific);GO:0001835(blastocyst hatching);GO:0003682(chromatin binding);GO:0003713(transcription coactivator activity);GO:0005515(protein binding);GO:0005634(nucleus);GO:0005671(Ada2/Gcn5/Ada3 transcription a…	05168(Herpes simplex virus 1 infection)	K14966	NA	host cell factor C1 [Source:MGI Symbol;Acc:MGI:105942]	0.519298	1.30885	0.000909	0.000624	0.000429	0.000879	946.719	9.88679	7.24217e-05	0.00989328	up
150775	0	chr9	-	79601759	79718720	ENSMUST00000121227	65	9953	MSTRG.32854	Col12a1	GO:0003429(growth plate cartilage chondrocyte morphogenesis);GO:0005515(protein binding);GO:0005576(extracellular region);GO:0005581(collagen trimer);GO:0005595(collagen type XII trimer);GO:0005615(extracellular space);GO:0007155(cell adhesion);GO:0030020(extracellular matrix structural constituent conferring tensile strength);GO:0030199(collagen fibril organization);GO:0031012(extracellular matr…	04974(Protein digestion and absorption)	K08132	NA	collagen, type XII, alpha 1 [Source:MGI Symbol;Acc:MGI:88448]	0	0	0	0.604758	0.347719	0	-inf	-inf	7.27125e-05	0.00989328	down
124678	0	chr7	+	4740185	4747514	ENSMUST00000108583	9	2177	MSTRG.27692	Kmt5c	GO:0000780(condensed nuclear chromosome, centromeric region);GO:0005515(protein binding);GO:0005634(nucleus);GO:0005654(nucleoplasm);GO:0005694(chromosome);GO:0005720(nuclear heterochromatin);GO:0005721(pericentric heterochromatin);GO:0006325(chromatin organization);GO:0008168(methyltransferase activity);GO:0016571(histone methylation);GO:0016740(transferase activity);GO:0018024(histone-lysine N-…	00310(Lysine degradation)	K11429	EC:2.1.1.43	lysine methyltransferase 5C [Source:MGI Symbol;Acc:MGI:2385262]	0	0	0	1.56663	0	2.05346	-inf	-inf	7.27586e-05	0.00989328	down
139140	0	chr8	+	23058275	23150497	ENSMUST00000084038	45	8147	MSTRG.30135	Ank1	GO:0005515(protein binding);GO:0005634(nucleus);GO:0005737(cytoplasm);GO:0005856(cytoskeleton);GO:0005886(plasma membrane);GO:0006779(porphyrin-containing compound biosynthetic process);GO:0006888(endoplasmic reticulum to Golgi vesicle-mediated transport);GO:0007165(signal transduction);GO:0008093(cytoskeletal adaptor activity);GO:0009898(cytoplasmic side of plasma membrane);GO:0010638(positive r…	05205(Proteoglycans in cancer)	K10380	NA	ankyrin 1, erythroid [Source:MGI Symbol;Acc:MGI:88024]	0	0	0	0.530075	0	0.542134	-inf	-inf	7.30819e-05	0.00989328	down
4338	0	chr1	+	87190637	87200070	ENSMUST00000073252	12	2925	ENSMUSG00000026251	Chrnd	GO:0003009(skeletal muscle contraction);GO:0004888(transmembrane signaling receptor activity);GO:0005216(ion channel activity);GO:0005230(extracellular ligand-gated ion channel activity);GO:0005515(protein binding);GO:0005654(nucleoplasm);GO:0005829(cytosol);GO:0005886(plasma membrane);GO:0005887(integral component of plasma membrane);GO:0005892(acetylcholine-gated channel complex);GO:0006811(ion…	04080(Neuroactive ligand-receptor interaction)	NA	NA	cholinergic receptor, nicotinic, delta polypeptide [Source:MGI Symbol;Acc:MGI:87893]	1.29406	1.05109	0	0	0	0	inf	inf	7.31939e-05	0.00989328	up
121883	0	chr6	+	119248784	119301418	ENSMUST00000188239	17	2578	MSTRG.27100	Cacna2d4	GO:0005245(voltage-gated calcium channel activity);GO:0005891(voltage-gated calcium channel complex);GO:0050908(detection of light stimulus involved in visual perception);GO:0070588(calcium ion transmembrane transport)	04010(MAPK signaling pathway);04260(Cardiac muscle contraction);04261(Adrenergic signaling in cardiomyocytes);04921(Oxytocin signaling pathway);05410(Hypertrophic cardiomyopathy (HCM));05412(Arrhythmogenic right ventricular cardiomyopathy (ARVC));05414(Dilated cardiomyopathy (DCM))	K04861	NA	calcium channel, voltage-dependent, alpha 2/delta subunit 4 [Source:MGI Symbol;Acc:MGI:2442632]	0	0	0	1.47215	0	1.47647	-inf	-inf	7.33853e-05	0.00989328	down
77721	0	chr2	+	30077743	30091013	ENSMUST00000148650	21	3460	MSTRG.17100	Pkn3	GO:0000166(nucleotide binding);GO:0004672(protein kinase activity);GO:0004674(protein serine/threonine kinase activity);GO:0004697(protein kinase C activity);GO:0005524(ATP binding);GO:0005634(nucleus);GO:0005737(cytoplasm);GO:0006468(protein phosphorylation);GO:0007165(signal transduction);GO:0010631(epithelial cell migration);GO:0016301(kinase activity);GO:0016310(phosphorylation);GO:0016740(tr…	04151(PI3K-Akt signaling pathway);05132(Salmonella infection)	K06071	EC:2.7.11.13	protein kinase N3 [Source:MGI Symbol;Acc:MGI:2388285]	0	0	0	0.922475	0	1.36987	-inf	-inf	7.40358e-05	0.00989328	down
156181	0	chrX	+	56454880	56495720	ENSMUST00000101553	11	3201	MSTRG.33823	Ints6l	GO:0003674(molecular_function);GO:0032039(integrator complex);GO:0034472(snRNA 3'-end processing)	NA	K13180	EC:3.6.4.-	integrator complex subunit 6 like [Source:MGI Symbol;Acc:MGI:2442593]	0	0	0	1.01336	1.34907	0	-inf	-inf	7.40449e-05	0.00989328	down
138032	0	chr8	+	3515384	3544267	ENSMUST00000004681	34	4438	MSTRG.29889	Pnpla6	GO:0001525(angiogenesis);GO:0004622(lysophospholipase activity);GO:0005783(endoplasmic reticulum);GO:0005789(endoplasmic reticulum membrane);GO:0006629(lipid metabolic process);GO:0009887(animal organ morphogenesis);GO:0016020(membrane);GO:0016021(integral component of membrane);GO:0016042(lipid catabolic process);GO:0016787(hydrolase activity);GO:0046470(phosphatidylcholine metabolic process);GO…	00564(Glycerophospholipid metabolism)	K14676	EC:3.1.1.5	patatin-like phospholipase domain containing 6 [Source:MGI Symbol;Acc:MGI:1354723]	0	0	0	1.12045	0	0.805495	-inf	-inf	7.45125e-05	0.00990953	down
2363	0	chr1	-	57955248	57970128	ENSMUST00000114410	7	2512	MSTRG.607	Kctd18	GO:0003674(molecular_function);GO:0005575(cellular_component);GO:0008150(biological_process);GO:0051260(protein homooligomerization)	NA	K21921	NA	potassium channel tetramerisation domain containing 18 [Source:MGI Symbol;Acc:MGI:3603813]	0.052119	0.010988	0.002011	0.532453	1.46869	1.21421	0.0202523	-5.62577	7.53622e-05	0.00996635	down
1200	0	chr1	+	36307754	36320528	ENSMUST00000116629	6	2056	MSTRG.279	Arid5a	GO:0000122(negative regulation of transcription by RNA polymerase II);GO:0002062(chondrocyte differentiation);GO:0002376(immune system process);GO:0003677(DNA binding);GO:0003682(chromatin binding);GO:0003714(transcription corepressor activity);GO:0003723(RNA binding);GO:0005515(protein binding);GO:0005634(nucleus);GO:0005654(nucleoplasm);GO:0005667(transcription factor complex);GO:0005730(nucleo…	NA	NA	NA	AT rich interactive domain 5A (MRF1-like) [Source:MGI Symbol;Acc:MGI:2443039]	0	7.74368	0.922665	0	0	0	inf	inf	7.55733e-05	0.00996635	up
33238	0	chr12	+	112760655	112768990	ENSMUST00000063888	11	1982	MSTRG.7696	Pld4	GO:0002244(hematopoietic progenitor cell differentiation);GO:0003824(catalytic activity);GO:0005515(protein binding);GO:0005634(nucleus);GO:0005783(endoplasmic reticulum);GO:0005789(endoplasmic reticulum membrane);GO:0006629(lipid metabolic process);GO:0006909(phagocytosis);GO:0016020(membrane);GO:0016021(integral component of membrane);GO:0016042(lipid catabolic process);GO:0016787(hydrolase act…	00564(Glycerophospholipid metabolism);00565(Ether lipid metabolism)	K16860	EC:3.1.4.4	phospholipase D family, member 4 [Source:MGI Symbol;Acc:MGI:2144765]	0	0	0	3.06455	1.54428	0	-inf	-inf	7.71098e-05	0.0100968	down
89904	0	chr3	+	54361143	54390452	ENSMUST00000081564	23	2670	MSTRG.19798	Postn	GO:0001666(response to hypoxia);GO:0001953(negative regulation of cell-matrix adhesion);GO:0003073(regulation of systemic arterial blood pressure);GO:0005201(extracellular matrix structural constituent);GO:0005515(protein binding);GO:0005576(extracellular region);GO:0005615(extracellular space);GO:0005737(cytoplasm);GO:0005794(Golgi apparatus);GO:0005802(trans-Golgi network);GO:0007155(cell adhes…	NA	NA	NA	periostin, osteoblast specific factor [Source:MGI Symbol;Acc:MGI:1926321]	0	0	0	3.74696	0	1.04016	-inf	-inf	7.81432e-05	0.0100968	down
25248	0	chr11	+	101552858	101581951	ENSMUST00000107208	23	4344	MSTRG.5790	Nbr1	GO:0000407(phagophore assembly site);GO:0005515(protein binding);GO:0005654(nucleoplasm);GO:0005737(cytoplasm);GO:0005739(mitochondrion);GO:0005764(lysosome);GO:0005770(late endosome);GO:0005776(autophagosome);GO:0005829(cytosol);GO:0008270(zinc ion binding);GO:0016236(macroautophagy);GO:0016604(nuclear body);GO:0030500(regulation of bone mineralization);GO:0031410(cytoplasmic vesicle);GO:0031430…	04137(Mitophagy - animal)	K17987	NA	NBR1, autophagy cargo receptor [Source:MGI Symbol;Acc:MGI:108498]	0.461361	3.36224	0	0	0	0	inf	inf	7.81648e-05	0.0100968	up
156656	0	chrX	+	73342621	73359080	ENSMUST00000114499	5	6284	MSTRG.33889	Zfp275	GO:0003676(nucleic acid binding)	05168(Herpes simplex virus 1 infection)	K09228	NA	zinc finger protein 275 [Source:MGI Symbol;Acc:MGI:1350985]	0	0	0	0.429398	1.07033	0	-inf	-inf	7.82614e-05	0.0100968	down
1564	0	chr1	+	39901224	40024969	ENSMUST00000195636	31	4082	MSTRG.372	Map4k4	GO:0000166(nucleotide binding);GO:0004111(creatine kinase activity);GO:0004672(protein kinase activity);GO:0004674(protein serine/threonine kinase activity);GO:0005524(ATP binding);GO:0005737(cytoplasm);GO:0005925(focal adhesion);GO:0006468(protein phosphorylation);GO:0008017(microtubule binding);GO:0010977(negative regulation of neuron projection development);GO:0030335(positive regulation of ce…	04010(MAPK signaling pathway)	K04407	EC:2.7.11.1	mitogen-activated protein kinase kinase kinase kinase 4 [Source:MGI Symbol;Acc:MGI:1349394]	0	0	0	0.680664	0	1.11448	-inf	-inf	7.85368e-05	0.0100968	down
149246	0	chr9	-	58524300	58540941	ENSMUST00000039788	7	3186	ENSMUSG00000035914	Cd276	GO:0005102(signaling receptor binding);GO:0009897(external side of plasma membrane);GO:0016020(membrane);GO:0016021(integral component of membrane);GO:0030501(positive regulation of bone mineralization);GO:0042102(positive regulation of T cell proliferation);GO:0042110(T cell activation);GO:0042130(negative regulation of T cell proliferation);GO:0042802(identical protein binding);GO:0045077(negat…	04514(Cell adhesion molecules (CAMs))	K06746	NA	CD276 antigen [Source:MGI Symbol;Acc:MGI:2183926]	0	0	0	0.822141	0	1.59732	-inf	-inf	7.85513e-05	0.0100968	down
96145	0	chr4	+	3678127	3791612	ENSMUST00000103010	13	3387	MSTRG.21191	Lyn	GO:0000166(nucleotide binding);GO:0001782(B cell homeostasis);GO:0001817(regulation of cytokine production);GO:0001933(negative regulation of protein phosphorylation);GO:0001934(positive regulation of protein phosphorylation);GO:0002250(adaptive immune response);GO:0002376(immune system process);GO:0002431(Fc receptor mediated stimulatory signaling pathway);GO:0002513(tolerance induction to self …	04062(Chemokine signaling pathway);04064(NF-kappa B signaling pathway);04611(Platelet activation);04662(B cell receptor signaling pathway);04664(Fc epsilon RI signaling pathway);04666(Fc gamma R-mediated phagocytosis);04730(Long-term depression);05167(Kaposi sarcoma-associated herpesvirus infection);05169(Epstein-Barr virus infection);05203(Viral carcinogenesis)	K05854	EC:2.7.10.2	LYN proto-oncogene, Src family tyrosine kinase [Source:MGI Symbol;Acc:MGI:96892]	1.41129	0.63467	0	0	0	0	inf	inf	8.08295e-05	0.0102919	up
159616	0	chrX	-	153685154	153696280	ENSMUST00000039424	3	4795	ENSMUSG00000041633	Kctd12b	GO:0003674(molecular_function);GO:0005515(protein binding);GO:0008277(regulation of G protein-coupled receptor signaling pathway);GO:0043235(receptor complex);GO:0051260(protein homooligomerization)	NA	K21918	NA	potassium channel tetramerisation domain containing 12b [Source:MGI Symbol;Acc:MGI:2444667]	0	0	0	0.988071	0.526389	0	-inf	-inf	8.19993e-05	0.0103758	down
123071	0	chr6	+	129533376	129541434	ENSMUST00000204956	5	539	MSTRG.27364	Gabarapl1	GO:0000045(autophagosome assembly);GO:0000421(autophagosome membrane);GO:0000422(autophagy of mitochondrion);GO:0005515(protein binding);GO:0005737(cytoplasm);GO:0005739(mitochondrion);GO:0005776(autophagosome);GO:0005783(endoplasmic reticulum);GO:0005794(Golgi apparatus);GO:0005829(cytosol);GO:0005856(cytoskeleton);GO:0005874(microtubule);GO:0006914(autophagy);GO:0006995(cellular response to nit…	04068(FoxO signaling pathway);04136(Autophagy - other);04137(Mitophagy - animal);04140(Autophagy - animal);04371(Apelin signaling pathway);04621(NOD-like receptor signaling pathway);04727(GABAergic synapse);05167(Kaposi sarcoma-associated herpesvirus infection)	K08341	NA	gamma-aminobutyric acid (GABA) A receptor-associated protein-like 1 [Source:MGI Symbol;Acc:MGI:1914980]	3.90312	9.57876	0	0	0	0	inf	inf	8.30809e-05	0.0104476	up
30817	0	chr12	-	79156170	79172448	ENSMUST00000162789	5	1059	MSTRG.7136	Vti1b	GO:0000149(SNARE binding);GO:0005623(cell);GO:0005765(lysosomal membrane);GO:0005794(Golgi apparatus);GO:0005829(cytosol);GO:0006886(intracellular protein transport);GO:0016020(membrane);GO:0016021(integral component of membrane);GO:0016192(vesicle-mediated transport);GO:0019869(chloride channel inhibitor activity);GO:0031901(early endosome membrane);GO:0031902(late endosome membrane);GO:0031982(…	04130(SNARE interactions in vesicular transport)	K08493	NA	vesicle transport through interaction with t-SNAREs 1B [Source:MGI Symbol;Acc:MGI:1855688]	2.03449	6.06284	0	0	0	0	inf	inf	8.49833e-05	0.0106539	up
149258	0	chr9	+	58582441	58651962	ENSMUST00000176896	8	841	MSTRG.32479	Nptn	GO:0001772(immunological synapse);GO:0001818(negative regulation of cytokine production);GO:0001934(positive regulation of protein phosphorylation);GO:0005105(type 1 fibroblast growth factor receptor binding);GO:0005515(protein binding);GO:0005886(plasma membrane);GO:0006874(cellular calcium ion homeostasis);GO:0007155(cell adhesion);GO:0007156(homophilic cell adhesion via plasma membrane adhesio…	NA	K22653	NA	neuroplastin [Source:MGI Symbol;Acc:MGI:108077]	0	0	0	0	2.90609	9.8894	-inf	-inf	8.62856e-05	0.0107508	down
49464	0	chr15	-	75894800	75909340	ENSMUST00000109975	9	2842	MSTRG.11217	Eef1d	GO:0001650(fibrillar center);GO:0003746(translation elongation factor activity);GO:0005634(nucleus);GO:0005737(cytoplasm);GO:0005783(endoplasmic reticulum);GO:0005829(cytosol);GO:0005853(eukaryotic translation elongation factor 1 complex);GO:0006412(translation);GO:0006414(translational elongation);GO:0071479(cellular response to ionizing radiation)	NA	K15410	NA	eukaryotic translation elongation factor 1 delta (guanine nucleotide exchange protein) [Source:MGI Symbol;Acc:MGI:1913906]	0.008247	0.009086	0.00287	0.384656	0.852645	0.402243	0.0123223	-6.34258	8.67627e-05	0.0107772	down
94420	0	chr3	-	123076519	123112810	ENSMUST00000139160	2	3849	MSTRG.20786	Synpo2	GO:0000045(autophagosome assembly);GO:0001725(stress fiber);GO:0003779(actin binding);GO:0005515(protein binding);GO:0005634(nucleus);GO:0005737(cytoplasm);GO:0005829(cytosol);GO:0005925(focal adhesion);GO:0015629(actin cytoskeleton);GO:0030018(Z disc);GO:0030054(cell junction);GO:0030335(positive regulation of cell migration);GO:0030674(protein binding, bridging);GO:0031005(filamin binding);GO:0…	NA	NA	NA	synaptopodin 2 [Source:MGI Symbol;Acc:MGI:2153070]	0	0	0	0.386517	0.837008	0.005489	-inf	-inf	8.77308e-05	0.0108411	down
129837	0	chr7	+	45705269	45710114	ENSMUST00000211513	3	1156	MSTRG.28422	Dbp	GO:0000977(RNA polymerase II regulatory region sequence-specific DNA binding);GO:0001228(DNA-binding transcription activator activity, RNA polymerase II-specific);GO:0001889(liver development);GO:0003677(DNA binding);GO:0003700(DNA-binding transcription factor activity);GO:0005634(nucleus);GO:0005654(nucleoplasm);GO:0006355(regulation of transcription, DNA-templated);GO:0006357(regulation of tran…	NA	K09056	NA	D site albumin promoter binding protein [Source:MGI Symbol;Acc:MGI:94866]	0	0	0	1.97188	0	6.88559	-inf	-inf	8.82402e-05	0.0108411	down
26898	0	chr11	+	116853895	116875457	ENSMUST00000106365	14	2952	MSTRG.6144	Mfsd11	GO:0003674(molecular_function);GO:0005575(cellular_component);GO:0008150(biological_process);GO:0016020(membrane);GO:0016021(integral component of membrane)	NA	NA	NA	major facilitator superfamily domain containing 11 [Source:MGI Symbol;Acc:MGI:1917150]	0	0.028218	0	0.877463	0.709308	0.70709	0.0123015	-6.34502	8.83451e-05	0.0108411	down
13110	0	chr10	+	69926133	70023995	ENSMUST00000182437	24	3113	MSTRG.3272	Ank3	GO:0000281(mitotic cytokinesis);GO:0005200(structural constituent of cytoskeleton);GO:0005515(protein binding);GO:0005737(cytoplasm);GO:0005764(lysosome);GO:0005856(cytoskeleton);GO:0005886(plasma membrane);GO:0005923(bicellular tight junction);GO:0007009(plasma membrane organization);GO:0007010(cytoskeleton organization);GO:0007165(signal transduction);GO:0007409(axonogenesis);GO:0007411(axon gu…	05205(Proteoglycans in cancer)	K10380	NA	ankyrin 3, epithelial [Source:MGI Symbol;Acc:MGI:88026]	0	0	0	0	0.717349	2.75923	-inf	-inf	8.94503e-05	0.0108962	down
6994	0	chr1	-	152516760	152766305	ENSMUST00000111859	19	5092	MSTRG.1660	Rgl1	GO:0005085(guanyl-nucleotide exchange factor activity);GO:0005622(intracellular);GO:0007165(signal transduction);GO:0007264(small GTPase mediated signal transduction);GO:0008321(Ral guanyl-nucleotide exchange factor activity)	04014(Ras signaling pathway)	K17635	NA	ral guanine nucleotide dissociation stimulator,-like 1 [Source:MGI Symbol;Acc:MGI:107484]	1.86447	1.60307	1.33945	0.028423	0.048011	0.077723	31.1825	4.96266	9.14788e-05	0.0110916	up
57790	0	chr16	+	94370743	94434345	ENSMUST00000150346	20	2180	MSTRG.12884	Ttc3	GO:0004842(ubiquitin-protein transferase activity);GO:0005515(protein binding);GO:0005634(nucleus);GO:0005730(nucleolus);GO:0005829(cytosol);GO:0006511(ubiquitin-dependent protein catabolic process);GO:0016020(membrane);GO:0016021(integral component of membrane);GO:0070936(protein K48-linked ubiquitination)	NA	K15712	EC:2.3.2.27	tetratricopeptide repeat domain 3 [Source:MGI Symbol;Acc:MGI:1276539]	0.545245	0.475771	0.078301	0	0	0	inf	inf	9.22124e-05	0.0110922	up
146806	0	chr9	+	31030644	31070233	ENSMUST00000216649	6	3157	MSTRG.32051	Zbtb44	GO:0003676(nucleic acid binding);GO:0003677(DNA binding);GO:0005515(protein binding);GO:0005634(nucleus);GO:0008150(biological_process);GO:0046872(metal ion binding)	NA	K10515	NA	zinc finger and BTB domain containing 44 [Source:MGI Symbol;Acc:MGI:1925123]	0.348434	1.03036	0.351285	0.008683	0.016585	0.007828	52.2745	5.70804	9.41853e-05	0.011285	up
130014	0	chr7	-	46689269	46708917	ENSMUST00000210791	10	3386	ENSMUSG00000006763	Saal1	GO:0003674(molecular_function);GO:0005581(collagen trimer);GO:0005615(extracellular space);GO:0005634(nucleus);GO:0008150(biological_process)	NA	NA	NA	serum amyloid A-like 1 [Source:MGI Symbol;Acc:MGI:1926185]	0.000463	0	0	0.217368	0.271416	0.380049	0.000532899	-10.8739	9.47215e-05	0.0113159	down
96387	0	chr4	+	11191354	11204675	ENSMUST00000170901	12	3006	MSTRG.21253	Ccne2	GO:0000079(regulation of cyclin-dependent protein serine/threonine kinase activity);GO:0000082(G1/S transition of mitotic cell cycle);GO:0000278(mitotic cell cycle);GO:0000307(cyclin-dependent protein kinase holoenzyme complex);GO:0000723(telomere maintenance);GO:0004672(protein kinase activity);GO:0005634(nucleus);GO:0005737(cytoplasm);GO:0005813(centrosome);GO:0006270(DNA replication initiation…	04110(Cell cycle);04114(Oocyte meiosis);04115(p53 signaling pathway);04151(PI3K-Akt signaling pathway);04218(Cellular senescence);04934(Cushing syndrome);05161(Hepatitis B);05162(Measles);05165(Human papillomavirus infection);05166(Human T-cell leukemia virus 1 infection);05169(Epstein-Barr virus infection);05200(Pathways in cancer);05203(Viral carcinogenesis);05206(MicroRNAs in cancer);05215(Pro…	K06626	NA	cyclin E2 [Source:MGI Symbol;Acc:MGI:1329034]	0	0.683162	1.33032	0	0	0	inf	inf	9.92012e-05	0.0118163	up
155782	0	chrX	+	42068755	42109656	ENSMUST00000145065	6	5407	MSTRG.33749	Xiap	GO:0002020(protease binding);GO:0004842(ubiquitin-protein transferase activity);GO:0005515(protein binding);GO:0005634(nucleus);GO:0005737(cytoplasm);GO:0005829(cytosol);GO:0006915(apoptotic process);GO:0016055(Wnt signaling pathway);GO:0016567(protein ubiquitination);GO:0016740(transferase activity);GO:0031398(positive regulation of protein ubiquitination);GO:0032991(protein-containing complex);…	01524(Platinum drug resistance);04064(NF-kappa B signaling pathway);04120(Ubiquitin mediated proteolysis);04210(Apoptosis);04215(Apoptosis - multiple species);04217(Necroptosis);04510(Focal adhesion);04621(NOD-like receptor signaling pathway);05145(Toxoplasmosis);05166(Human T-cell leukemia virus 1 infection);05200(Pathways in cancer);05222(Small cell lung cancer)	K04725	EC:2.3.2.27	X-linked inhibitor of apoptosis [Source:MGI Symbol;Acc:MGI:107572]	0	0	0	1.95309	0	0.317331	-inf	-inf	0.000100093	0.0118876	down
58350	0	chr17	-	7738569	7804974	ENSMUST00000097425	20	5845	MSTRG.12987	Fndc1	GO:0001934(positive regulation of protein phosphorylation);GO:0003674(molecular_function);GO:0005515(protein binding);GO:0005737(cytoplasm);GO:0005886(plasma membrane);GO:0005911(cell-cell junction);GO:0010666(positive regulation of cardiac muscle cell apoptotic process);GO:0016607(nuclear speck);GO:0031966(mitochondrial membrane);GO:0051223(regulation of protein transport);GO:0071456(cellular re…	NA	NA	NA	fibronectin type III domain containing 1 [Source:MGI Symbol;Acc:MGI:1915905]	0	0	0	1.38928	0	0.28874	-inf	-inf	0.000103837	0.0122606	down
68450	0	chr18	+	45269005	45685883	ENSMUST00000183850	11	3546	MSTRG.15098	Kcnn2	GO:0005515(protein binding);GO:0005516(calmodulin binding);GO:0005790(smooth endoplasmic reticulum);GO:0005886(plasma membrane);GO:0006811(ion transport);GO:0006813(potassium ion transport);GO:0009986(cell surface);GO:0015269(calcium-activated potassium channel activity);GO:0016020(membrane);GO:0016021(integral component of membrane);GO:0016286(small conductance calcium-activated potassium channe…	04726(Serotonergic synapse);04911(Insulin secretion);04976(Bile secretion)	K04943	NA	potassium intermediate/small conductance calcium-activated channel, subfamily N, member 2 [Source:MGI Symbol;Acc:MGI:2153182]	0	0	0	1.06206	0	0.757212	-inf	-inf	0.00010826	0.012709	down
38783	0	chr13	-	89656645	89742334	ENSMUST00000109544	14	5702	MSTRG.8793	Vcan	GO:0005509(calcium ion binding);GO:0005540(hyaluronic acid binding);GO:0007155(cell adhesion)	04514(Cell adhesion molecules (CAMs))	K06793	NA	versican [Source:MGI Symbol;Acc:MGI:102889]	0	0	0	0.465091	0	0.672842	-inf	-inf	0.000109199	0.0127822	down
35034	0	chr13	-	23583670	23621124	ENSMUST00000051091	2	2506	MSTRG.7950	Hist1h2be	GO:0000786(nucleosome);GO:0002227(innate immune response in mucosa);GO:0003677(DNA binding);GO:0005615(extracellular space);GO:0005634(nucleus);GO:0005654(nucleoplasm);GO:0005694(chromosome);GO:0005829(cytosol);GO:0006334(nucleosome assembly);GO:0019731(antibacterial humoral response);GO:0042802(identical protein binding);GO:0046982(protein heterodimerization activity);GO:0050830(defense response…	05034(Alcoholism);05203(Viral carcinogenesis);05322(Systemic lupus erythematosus)	K11252	NA	histone cluster 1, H2be [Source:MGI Symbol;Acc:MGI:2448380]	0	0	0	1.61032	0	0.958712	-inf	-inf	0.000111211	0.0129405	down
45335	0	chr14	-	66153267	66160678	ENSMUST00000136216	7	3478	ENSMUSG00000059456	Ptk2b	GO:0000165(MAPK cascade);GO:0000166(nucleotide binding);GO:0000302(response to reactive oxygen species);GO:0001525(angiogenesis);GO:0001556(oocyte maturation);GO:0001666(response to hypoxia);GO:0001954(positive regulation of cell-matrix adhesion);GO:0002040(sprouting angiogenesis);GO:0002250(adaptive immune response);GO:0002315(marginal zone B cell differentiation);GO:0002376(immune system proces…	04020(Calcium signaling pathway);04062(Chemokine signaling pathway);04072(Phospholipase D signaling pathway);04650(Natural killer cell mediated cytotoxicity);04670(Leukocyte transendothelial migration);04912(GnRH signaling pathway);05161(Hepatitis B);05163(Human cytomegalovirus infection);05170(Human immunodeficiency virus 1 infection)	NA	NA	PTK2 protein tyrosine kinase 2 beta [Source:MGI Symbol;Acc:MGI:104908]	0	0	0	0.38801	0.040733	0.321644	-inf	-inf	0.000114135	0.0132078	down
51311	0	chr15	+	88751660	88784516	ENSMUST00000041297	3	5425	MSTRG.11542	Zbed4	GO:0003677(DNA binding);GO:0005634(nucleus);GO:0005654(nucleoplasm);GO:0005737(cytoplasm);GO:0046872(metal ion binding);GO:0046983(protein dimerization activity)	NA	NA	NA	zinc finger, BED type containing 4 [Source:MGI Symbol;Acc:MGI:2682302]	3.20243	3.89553	4.97351	0.150439	0.046025	0.289209	24.8552	4.63547	0.000114521	0.0132148	up
8694	0	chr1	-	174833785	174921819	ENSMUST00000055294	2	3745	MSTRG.2027	Grem2	GO:0005125(cytokine activity);GO:0005576(extracellular region);GO:0005615(extracellular space);GO:0007275(multicellular organism development);GO:0008201(heparin binding);GO:0010172(embryonic body morphogenesis);GO:0010469(regulation of signaling receptor activity);GO:0019221(cytokine-mediated signaling pathway);GO:0030514(negative regulation of BMP signaling pathway);GO:0036122(BMP binding);GO:00…	04350(TGF-beta signaling pathway)	NA	NA	gremlin 2, DAN family BMP antagonist [Source:MGI Symbol;Acc:MGI:1344367]	0	0	0	2.8029	0	0.336038	-inf	-inf	0.000115083	0.013242	down
121962	0	chr6	-	119937460	119948426	ENSMUST00000162541	5	1221	MSTRG.27159	Wnk1	GO:0000166(nucleotide binding);GO:0000287(magnesium ion binding);GO:0002028(regulation of sodium ion transport);GO:0003084(positive regulation of systemic arterial blood pressure);GO:0004672(protein kinase activity);GO:0004674(protein serine/threonine kinase activity);GO:0004860(protein kinase inhibitor activity);GO:0005515(protein binding);GO:0005524(ATP binding);GO:0005737(cytoplasm);GO:0005829…	NA	K08867	EC:2.7.11.1	WNK lysine deficient protein kinase 1 [Source:MGI Symbol;Acc:MGI:2442092]	0	0.042102	0.04578	4.56953	0.663234	1.0457	0.0139974	-6.1587	0.000117599	0.0134933	down
23401	0	chr11	+	83964476	84040928	ENSMUST00000183714	21	3651	MSTRG.5361	Synrg	GO:0003674(molecular_function);GO:0005515(protein binding);GO:0005737(cytoplasm);GO:0005794(Golgi apparatus);GO:0005829(cytosol);GO:0006897(endocytosis);GO:0008150(biological_process);GO:0015031(protein transport);GO:0016020(membrane);GO:0030130(clathrin coat of trans-Golgi network vesicle)	NA	NA	NA	synergin, gamma [Source:MGI Symbol;Acc:MGI:1354742]	2.38463	2.12701	10.1624	0.035762	0.149945	0	79.0173	6.3041	0.000119001	0.0135775	up
83917	0	chr2	-	126628913	126675502	ENSMUST00000110424	9	2613	MSTRG.18331	Gabpb1	GO:0005515(protein binding);GO:0005634(nucleus);GO:0005654(nucleoplasm);GO:0036464(cytoplasmic ribonucleoprotein granule);GO:0044212(transcription regulatory region DNA binding);GO:0045944(positive regulation of transcription by RNA polymerase II);GO:0046982(protein heterodimerization activity)	NA	K09454	NA	GA repeat binding protein, beta 1 [Source:MGI Symbol;Acc:MGI:95611]	0	1.43115	0.759312	0	0	0	inf	inf	0.000126585	0.0143621	up
127213	0	chr7	+	27499324	27520214	ENSMUST00000098644	7	4841	MSTRG.28004	Prx	GO:0005515(protein binding);GO:0005634(nucleus);GO:0005737(cytoplasm);GO:0005886(plasma membrane);GO:0016020(membrane);GO:0019226(transmission of nerve impulse);GO:0019233(sensory perception of pain);GO:0030054(cell junction);GO:0030315(T-tubule);GO:0032287(peripheral nervous system myelin maintenance);GO:0032290(peripheral nervous system myelin formation);GO:0043209(myelin sheath);GO:0043484(reg…	NA	NA	NA	periaxin [Source:MGI Symbol;Acc:MGI:108176]	0	0.68267	0.496247	0	0	0	inf	inf	0.000127807	0.0144603	up
121682	0	chr6	-	116624904	116628922	ENSMUST00000057540	2	2375	MSTRG.27069	Zfp422	GO:0003676(nucleic acid binding);GO:0003677(DNA binding);GO:0005634(nucleus);GO:0005654(nucleoplasm);GO:0006355(regulation of transcription, DNA-templated);GO:0042476(odontogenesis);GO:0046872(metal ion binding)	NA	NA	NA	zinc finger protein 422 [Source:MGI Symbol;Acc:MGI:1914505]	1.46299	0	1.07813	0	0	0	inf	inf	0.0001299	0.0146563	up
63502	0	chr17	+	43953115	44039516	ENSMUST00000044792	4	3313	MSTRG.13875	Rcan2	GO:0003676(nucleic acid binding);GO:0005737(cytoplasm);GO:0006979(response to oxidative stress);GO:0007219(Notch signaling pathway);GO:0007614(short-term memory);GO:0008597(calcium-dependent protein serine/threonine phosphatase regulator activity);GO:0019722(calcium-mediated signaling);GO:0031987(locomotion involved in locomotory behavior);GO:0033173(calcineurin-NFAT signaling cascade);GO:0043666…	04919(Thyroid hormone signaling pathway)	K17903	NA	regulator of calcineurin 2 [Source:MGI Symbol;Acc:MGI:1858219]	0	3e-06	0.025264	1.37378	1.34846	0.173162	0.00872658	-6.84037	0.000130272	0.0146576	down
23155	0	chr11	+	80428686	80469882	ENSMUST00000174743	9	847	MSTRG.5316	Psmd11	GO:0000502(proteasome complex);GO:0005198(structural molecule activity);GO:0005515(protein binding);GO:0005838(proteasome regulatory particle);GO:0006511(ubiquitin-dependent protein catabolic process);GO:0008541(proteasome regulatory particle, lid subcomplex);GO:0022624(proteasome accessory complex);GO:0043248(proteasome assembly);GO:0048863(stem cell differentiation)	03050(Proteasome);05169(Epstein-Barr virus infection)	K03036	NA	proteasome (prosome, macropain) 26S subunit, non-ATPase, 11 [Source:MGI Symbol;Acc:MGI:1916327]	0	0	0	0	12.9641	1.18235	-inf	-inf	0.000132198	0.0148247	down
135773	0	chr7	-	127015051	127017352	ENSMUST00000202798	3	1412	MSTRG.29412	Gm42742	GO:0005515(protein binding);GO:0005634(nucleus);GO:0005654(nucleoplasm);GO:0006281(DNA repair);GO:0006310(DNA recombination);GO:0006974(cellular response to DNA damage stimulus);GO:0030331(estrogen receptor binding);GO:0033148(positive regulation of intracellular estrogen receptor signaling pathway);GO:0035097(histone methyltransferase complex);GO:0044666(MLL3/4 complex);GO:0045944(positive regul…	NA	K14973	NA	predicted gene 42742 [Source:MGI Symbol;Acc:MGI:5662879]	0.005794	0.002866	0.001426	1.60379	0.004328	4.35118	0.00169248	-9.20665	0.000138558	0.0154221	down
110042	0	chr5	-	100441928	100498591	ENSMUST00000137750	13	4056	MSTRG.24405	Lin54	GO:0000977(RNA polymerase II regulatory region sequence-specific DNA binding);GO:0003677(DNA binding);GO:0005634(nucleus);GO:0006355(regulation of transcription, DNA-templated);GO:0007049(cell cycle);GO:0046872(metal ion binding)	04218(Cellular senescence)	K21776	NA	lin-54 homolog (C. elegans) [Source:MGI Symbol;Acc:MGI:2140902]	0	0.028907	0.004992	0.572099	0.459647	0.786746	0.0186413	-5.74536	0.000153406	0.0169322	down
6123	0	chr1	+	133131344	133139783	ENSMUST00000122956	2	3688	MSTRG.1463	Ppp1r15b	GO:0000164(protein phosphatase type 1 complex);GO:0001933(negative regulation of protein phosphorylation);GO:0005737(cytoplasm);GO:0005783(endoplasmic reticulum);GO:0006417(regulation of translation);GO:0006446(regulation of translational initiation);GO:0006979(response to oxidative stress);GO:0006983(ER overload response);GO:0019888(protein phosphatase regulator activity);GO:0032516(positive reg…	NA	K17558	NA	protein phosphatase 1, regulatory subunit 15B [Source:MGI Symbol;Acc:MGI:2444211]	0.879349	0.701333	0	0	0	0	inf	inf	0.000161244	0.017606	up
22437	0	chr11	-	74906799	74925948	ENSMUST00000121738	8	3183	MSTRG.5150	Srr	GO:0000166(nucleotide binding);GO:0000287(magnesium ion binding);GO:0003824(catalytic activity);GO:0003941(L-serine ammonia-lyase activity);GO:0005509(calcium ion binding);GO:0005515(protein binding);GO:0005524(ATP binding);GO:0005737(cytoplasm);GO:0005886(plasma membrane);GO:0006520(cellular amino acid metabolic process);GO:0006563(L-serine metabolic process);GO:0007420(brain development);GO:000…	00260(Glycine, serine and threonine metabolism)	K12235	EC:5.1.1.18	serine racemase [Source:MGI Symbol;Acc:MGI:1351636]	2.00195	0.054187	2.37593	0	0.02319	0	191.12	7.57833	0.000166264	0.0181027	up
20604	0	chr11	-	60226715	60239176	ENSMUST00000153920	4	3791	MSTRG.4790	Tom1l2	GO:0005622(intracellular);GO:0005623(cell);GO:0006886(intracellular protein transport);GO:0007165(signal transduction);GO:0015031(protein transport);GO:0019901(protein kinase binding);GO:0030276(clathrin binding);GO:0045839(negative regulation of mitotic nuclear division)	NA	NA	NA	target of myb1-like 2 (chicken) [Source:MGI Symbol;Acc:MGI:2443306]	30.0877	0.68607	0.202411	0.084885	0.167758	0.095556	88.9611	6.4751	0.000189048	0.0201015	up
37456	0	chr13	+	63015167	63302284	ENSMUST00000021911	16	2979	MSTRG.8531	2010111I01Rik	GO:0004177(aminopeptidase activity);GO:0005730(nucleolus);GO:0006508(proteolysis);GO:0008237(metallopeptidase activity);GO:0008270(zinc ion binding);GO:0070006(metalloaminopeptidase activity)	NA	K09606	EC:3.4.11.-	RIKEN cDNA 2010111I01 gene [Source:MGI Symbol;Acc:MGI:1919311]	0.772818	0	1.09843	0	0	0	inf	inf	0.000194394	0.0206159	up
98379	0	chr4	-	58435255	58553311	ENSMUST00000107571	4	3543	MSTRG.21750	Lpar1	GO:0000187(activation of MAPK activity);GO:0001965(G-protein alpha-subunit binding);GO:0004930(G protein-coupled receptor activity);GO:0005515(protein binding);GO:0005543(phospholipid binding);GO:0005737(cytoplasm);GO:0005768(endosome);GO:0005886(plasma membrane);GO:0005887(integral component of plasma membrane);GO:0007165(signal transduction);GO:0007186(G protein-coupled receptor signaling pathw…	04015(Rap1 signaling pathway);04072(Phospholipase D signaling pathway);04080(Neuroactive ligand-receptor interaction);04151(PI3K-Akt signaling pathway);04540(Gap junction);04810(Regulation of actin cytoskeleton);05200(Pathways in cancer)	K04289	NA	lysophosphatidic acid receptor 1 [Source:MGI Symbol;Acc:MGI:108429]	1.31461	0.382984	1.09359	0.047876	0.014851	0.036821	28.0386	4.80934	0.000195358	0.0206642	up
98295	0	chr4	-	56880247	56947411	ENSMUST00000107609	18	2643	MSTRG.21730	Tmem245	GO:0016020(membrane);GO:0016021(integral component of membrane)	NA	NA	NA	transmembrane protein 245 [Source:MGI Symbol;Acc:MGI:2445107]	0	0.014915	0.014499	0.02671	4.37242	2.36777	0.00434675	-7.84585	0.000198509	0.020943	down
119812	0	chr6	+	85915738	85930284	ENSMUST00000113753	7	2222	MSTRG.26592	Tprkb	GO:0000408(EKC/KEOPS complex);GO:0002949(tRNA threonylcarbamoyladenosine modification);GO:0005634(nucleus);GO:0005737(cytoplasm);GO:0005829(cytosol);GO:0008033(tRNA processing);GO:0019901(protein kinase binding)	NA	K15901	NA	Tp53rk binding protein [Source:MGI Symbol;Acc:MGI:1917036]	0	2.92187	1.42747	0	0.002252	0	1931.32	10.9154	0.00020131	0.0211834	up
93336	0	chr3	-	104013625	104220103	ENSMUST00000121198	21	5912	MSTRG.20506	Magi3	GO:0000166(nucleotide binding);GO:0005109(frizzled binding);GO:0005515(protein binding);GO:0005524(ATP binding);GO:0005634(nucleus);GO:0005737(cytoplasm);GO:0005886(plasma membrane);GO:0005911(cell-cell junction);GO:0005923(bicellular tight junction);GO:0007165(signal transduction);GO:0016020(membrane);GO:0016301(kinase activity);GO:0016310(phosphorylation);GO:0030054(cell junction);GO:0032947(pr…	04015(Rap1 signaling pathway)	K06112	NA	membrane associated guanylate kinase, WW and PDZ domain containing 3 [Source:MGI Symbol;Acc:MGI:1923484]	0	0	0	0.475698	0	0.512797	-inf	-inf	0.000212341	0.0222507	down
120730	0	chr6	-	94604529	94700158	ENSMUST00000204645	20	4849	MSTRG.26854	Lrig1	GO:0005515(protein binding);GO:0005615(extracellular space);GO:0005886(plasma membrane);GO:0007605(sensory perception of sound);GO:0016020(membrane);GO:0016021(integral component of membrane);GO:0022405(hair cycle process);GO:0031012(extracellular matrix);GO:0032474(otolith morphogenesis);GO:0060384(innervation)	NA	NA	NA	leucine-rich repeats and immunoglobulin-like domains 1 [Source:MGI Symbol;Acc:MGI:107935]	0.002291	0.000335	0.004905	0.738155	0.691994	0.001851	0.00525908	-7.57097	0.000226027	0.0235404	down
154263	0	chr9	-	122851914	122862128	ENSMUST00000056467	6	2961	MSTRG.33520	Zfp445	GO:0003676(nucleic acid binding);GO:0003677(DNA binding);GO:0003700(DNA-binding transcription factor activity);GO:0005622(intracellular);GO:0005634(nucleus);GO:0006355(regulation of transcription, DNA-templated);GO:0046872(metal ion binding)	NA	K09229	NA	zinc finger protein 445 [Source:MGI Symbol;Acc:MGI:2143340]	0.116399	14.6302	7.79794	0.231591	0.099469	0.09933	52.3816	5.71099	0.000226678	0.0235478	up
150142	0	chr9	-	70604548	70657151	ENSMUST00000213380	9	2521	MSTRG.32706	Mindy2	GO:0004843(thiol-dependent ubiquitin-specific protease activity);GO:0005654(nucleoplasm);GO:0005829(cytosol);GO:0006508(proteolysis);GO:0008233(peptidase activity);GO:0008234(cysteine-type peptidase activity);GO:0016787(hydrolase activity);GO:0016807(cysteine-type carboxypeptidase activity);GO:0036435(K48-linked polyubiquitin modification-dependent protein binding);GO:0036459(thiol-dependent ubiq…	NA	K01309	EC:3.4.19.12	MINDY lysine 48 deubiquitinase 2 [Source:MGI Symbol;Acc:MGI:2443086]	0	0	0	1.00286	1.22603	0	-inf	-inf	0.000235065	0.0242331	down
104295	0	chr4	-	150897384	150901835	ENSMUST00000132265	3	472	MSTRG.23129	Park7	GO:0000785(chromatin);GO:0001933(negative regulation of protein phosphorylation);GO:0001963(synaptic transmission, dopaminergic);GO:0002866(positive regulation of acute inflammatory response to antigenic stimulus);GO:0003713(transcription coactivator activity);GO:0003723(RNA binding);GO:0003729(mRNA binding);GO:0005102(signaling receptor binding);GO:0005507(copper ion binding);GO:0005515(protein …	05012(Parkinson disease)	K05687	EC:3.5.1.124	Parkinson disease (autosomal recessive, early onset) 7 [Source:MGI Symbol;Acc:MGI:2135637]	0.092039	0.08311	0.100494	0.282271	11.5174	4.86133	0.0165442	-5.91753	0.000239326	0.024583	down
104759	0	chr4	+	155601611	155620090	ENSMUST00000043829	9	2910	MSTRG.23224	Slc35e2	GO:0001835(blastocyst hatching);GO:0005794(Golgi apparatus);GO:0015165(pyrimidine nucleotide-sugar transmembrane transporter activity);GO:0015297(antiporter activity);GO:0016020(membrane);GO:0016021(integral component of membrane);GO:0022857(transmembrane transporter activity);GO:0055085(transmembrane transport);GO:0090481(pyrimidine nucleotide-sugar transmembrane transport)	NA	K15284	NA	solute carrier family 35, member E2 [Source:MGI Symbol;Acc:MGI:2444240]	0.668487	0	1.08498	0	0	0	inf	inf	0.000240716	0.024583	up
44384	0	chr14	-	55098855	55106147	ENSMUST00000170285	21	2600	MSTRG.9960	Ap1g2	GO:0000139(Golgi membrane);GO:0005515(protein binding);GO:0005768(endosome);GO:0005794(Golgi apparatus);GO:0005798(Golgi-associated vesicle);GO:0005802(trans-Golgi network);GO:0006886(intracellular protein transport);GO:0010008(endosome membrane);GO:0015031(protein transport);GO:0016020(membrane);GO:0016192(vesicle-mediated transport);GO:0030117(membrane coat);GO:0030121(AP-1 adaptor complex);GO:…	04142(Lysosome);05170(Human immunodeficiency virus 1 infection)	K12391	NA	adaptor protein complex AP-1, gamma 2 subunit [Source:MGI Symbol;Acc:MGI:1328307]	1.07153	0	0.870868	0	0	0	inf	inf	0.000241015	0.024583	up
11623	0	chr10	-	39958061	39986643	ENSMUST00000073618	4	2978	MSTRG.2844	Mfsd4b5	GO:0005355(glucose transmembrane transporter activity);GO:0005575(cellular_component);GO:0006812(cation transport);GO:0008324(cation transmembrane transporter activity);GO:0016020(membrane);GO:0016021(integral component of membrane);GO:0055085(transmembrane transport);GO:0098655(cation transmembrane transport);GO:1904659(glucose transmembrane transport)	NA	NA	NA	major facilitator superfamily domain containing 4B5 [Source:MGI Symbol;Acc:MGI:2446139]	0	0	0.010453	0.172087	0.444679	0.521958	0.00917957	-6.76736	0.000241485	0.024583	down
9314	0	chr1	-	183086266	183147461	ENSMUST00000171366	8	4687	ENSMUSG00000030768	Disp1	GO:0007225(patched ligand maturation);GO:0007275(multicellular organism development);GO:0007368(determination of left/right symmetry);GO:0009880(embryonic pattern specification);GO:0009953(dorsal/ventral pattern formation);GO:0015833(peptide transport);GO:0016020(membrane);GO:0016021(integral component of membrane);GO:0060539(diaphragm development);GO:1904680(peptide transmembrane transporter act…	NA	NA	NA	dispatched RND transporter family member 1 [Source:MGI Symbol;Acc:MGI:1916147]	0	0	0	0.604167	0.567842	0	-inf	-inf	0.000243061	0.0246181	down
6000	0	chr1	-	132038513	132067911	ENSMUST00000159038	10	1957	MSTRG.1444	Mfsd4a	GO:0005355(glucose transmembrane transporter activity);GO:0005575(cellular_component);GO:0016020(membrane);GO:0016021(integral component of membrane);GO:0055085(transmembrane transport);GO:1904659(glucose transmembrane transport)	NA	NA	NA	major facilitator superfamily domain containing 4A [Source:MGI Symbol;Acc:MGI:2442786]	0.527488	2.29733	0	0	0	0	inf	inf	0.000243563	0.0246181	up
103580	0	chr4	-	143107391	143212705	ENSMUST00000105778	10	7304	MSTRG.22919	Prdm2	GO:0000977(RNA polymerase II regulatory region sequence-specific DNA binding);GO:0001228(DNA-binding transcription activator activity, RNA polymerase II-specific);GO:0003676(nucleic acid binding);GO:0003677(DNA binding);GO:0003700(DNA-binding transcription factor activity);GO:0005515(protein binding);GO:0005634(nucleus);GO:0005794(Golgi apparatus);GO:0006355(regulation of transcription, DNA-templ…	00310(Lysine degradation)	K11432	EC:2.1.1.43	PR domain containing 2, with ZNF domain [Source:MGI Symbol;Acc:MGI:107628]	0.015102	0.00218	0.000681	4.60333	0.001015	0.674088	0.0034031	-8.19894	0.000253186	0.0255184	down
7268	0	chr1	-	156429793	156466804	ENSMUST00000051396	15	2925	MSTRG.1719	Soat1	GO:0000062(fatty-acyl-CoA binding);GO:0004772(sterol O-acyltransferase activity);GO:0005783(endoplasmic reticulum);GO:0005789(endoplasmic reticulum membrane);GO:0006629(lipid metabolic process);GO:0008202(steroid metabolic process);GO:0008203(cholesterol metabolic process);GO:0008374(O-acyltransferase activity);GO:0010742(macrophage derived foam cell differentiation);GO:0010878(cholesterol storag…	00100(Steroid biosynthesis);04979(Cholesterol metabolism)	K00637	EC:2.3.1.26	sterol O-acyltransferase 1 [Source:MGI Symbol;Acc:MGI:104665]	0	0	0	0.347048	0.388413	0.018204	-inf	-inf	0.000261744	0.0262507	down
15550	0	chr10	+	94198955	94221443	ENSMUST00000020209	4	1110	MSTRG.3734	Ndufa12	GO:0003674(molecular_function);GO:0005739(mitochondrion);GO:0005743(mitochondrial inner membrane);GO:0005747(mitochondrial respiratory chain complex I);GO:0005829(cytosol);GO:0006979(response to oxidative stress);GO:0008137(NADH dehydrogenase (ubiquinone) activity);GO:0009055(electron transfer activity);GO:0016020(membrane);GO:0022900(electron transport chain);GO:0042775(mitochondrial ATP synthes…	00190(Oxidative phosphorylation);04714(Thermogenesis);04723(Retrograde endocannabinoid signaling);04932(Non-alcoholic fatty liver disease (NAFLD));05010(Alzheimer disease);05012(Parkinson disease);05016(Huntington disease)	K11352	NA	NADH:ubiquinone oxidoreductase subunit A12 [Source:MGI Symbol;Acc:MGI:1913664]	1.64196	2.10288	0.002158	38.2347	60.7715	60.8787	0.0234356	-5.41516	0.000263784	0.0263901	down
58231	0	chr17	+	6106858	6138789	ENSMUST00000152672	2	1718	MSTRG.12959	Tulp4	GO:0005515(protein binding);GO:0005737(cytoplasm);GO:0005929(cilium);GO:0016567(protein ubiquitination);GO:0035091(phosphatidylinositol binding);GO:0061512(protein localization to cilium)	NA	NA	NA	tubby like protein 4 [Source:MGI Symbol;Acc:MGI:1916092]	0.022481	0.060007	0.008329	6.79036	0.001377	10.5199	0.00524602	-7.57456	0.000265149	0.0264425	down
85431	0	chr2	+	152669534	152704128	ENSMUST00000079247	11	1090	MSTRG.18681	H13	GO:0004190(aspartic-type endopeptidase activity);GO:0005783(endoplasmic reticulum);GO:0005789(endoplasmic reticulum membrane);GO:0005791(rough endoplasmic reticulum);GO:0005886(plasma membrane);GO:0006465(signal peptide processing);GO:0006508(proteolysis);GO:0008233(peptidase activity);GO:0016020(membrane);GO:0016021(integral component of membrane);GO:0016787(hydrolase activity);GO:0031625(ubiqui…	NA	K09595	EC:3.4.23.-	histocompatibility 13 [Source:MGI Symbol;Acc:MGI:95886]	0	0	0	0	1.85236	3.21135	-inf	-inf	0.00026561	0.0264425	down
98094	0	chr4	+	49632060	49650251	ENSMUST00000156314	13	2300	MSTRG.21694	Rnf20	GO:0000151(ubiquitin ligase complex);GO:0000209(protein polyubiquitination);GO:0002039(p53 binding);GO:0003682(chromatin binding);GO:0003713(transcription coactivator activity);GO:0003730(mRNA 3'-UTR binding);GO:0004842(ubiquitin-protein transferase activity);GO:0005515(protein binding);GO:0005634(nucleus);GO:0005654(nucleoplasm);GO:0005730(nucleolus);GO:0006325(chromatin organization);GO:0006355…	NA	K10696	EC:2.3.2.27	ring finger protein 20 [Source:MGI Symbol;Acc:MGI:1925927]	4.10593	0.007914	3.65169	0.040439	0.011867	0.015979	113.722	6.82937	0.000272048	0.0269513	up
52053	0	chr15	-	98932137	98953551	ENSMUST00000134214	4	899	MSTRG.11672	Gm49450	GO:0000166(nucleotide binding);GO:0003924(GTPase activity);GO:0005200(structural constituent of cytoskeleton);GO:0005525(GTP binding);GO:0005874(microtubule);GO:0007010(cytoskeleton organization);GO:0007017(microtubule-based process)	NA	NA	NA	predicted gene, 49450 [Source:MGI Symbol;Acc:MGI:6155101]	0	0	0	3.92759	1.94985	0	-inf	-inf	0.000282525	0.0278534	down
90789	0	chr3	+	81037172	81214034	ENSMUST00000129285	7	2818	MSTRG.19977	Pdgfc	GO:0005161(platelet-derived growth factor receptor binding);GO:0005576(extracellular region);GO:0005615(extracellular space);GO:0005634(nucleus);GO:0005737(cytoplasm);GO:0005829(cytosol);GO:0005886(plasma membrane);GO:0007171(activation of transmembrane receptor protein tyrosine kinase activity);GO:0007275(multicellular organism development);GO:0008083(growth factor activity);GO:0008284(positive …	01521(EGFR tyrosine kinase inhibitor resistance);04010(MAPK signaling pathway);04014(Ras signaling pathway);04015(Rap1 signaling pathway);04072(Phospholipase D signaling pathway);04151(PI3K-Akt signaling pathway);04510(Focal adhesion);04540(Gap junction);04810(Regulation of actin cytoskeleton);05215(Prostate cancer);05218(Melanoma);05231(Choline metabolism in cancer)	K05450	NA	platelet-derived growth factor, C polypeptide [Source:MGI Symbol;Acc:MGI:1859631]	0	0	0	1.23888	0	0.627708	-inf	-inf	0.000284527	0.0279152	down
31279	0	chr12	+	84362030	84373792	ENSMUST00000152913	12	1583	MSTRG.7265	Coq6	GO:0004497(monooxygenase activity);GO:0005739(mitochondrion);GO:0005743(mitochondrial inner membrane);GO:0005794(Golgi apparatus);GO:0006744(ubiquinone biosynthetic process);GO:0016020(membrane);GO:0016491(oxidoreductase activity);GO:0016709(oxidoreductase activity, acting on paired donors, with incorporation or reduction of molecular oxygen, NAD(P)H as one donor, and incorporation of one atom of…	00130(Ubiquinone and other terpenoid-quinone biosynthesis)	K06126	EC:1.14.13.-	coenzyme Q6 monooxygenase [Source:MGI Symbol;Acc:MGI:1924408]	2.86152	0.652675	0	0	0	0	inf	inf	0.000287451	0.0281342	up
54070	0	chr16	-	17651221	17722947	ENSMUST00000232236	18	3404	MSTRG.12113	Med15	GO:0003712(transcription coregulator activity);GO:0005634(nucleus);GO:0005654(nucleoplasm);GO:0005737(cytoplasm);GO:0006357(regulation of transcription by RNA polymerase II);GO:0016592(mediator complex);GO:0019827(stem cell population maintenance)	NA	K15157	NA	mediator complex subunit 15 [Source:MGI Symbol;Acc:MGI:2137379]	0.380816	18.4627	4.45176	0.000733	0.234816	0.00582	96.513	6.59265	0.000288619	0.0281806	up
101309	0	chr4	-	120757438	120815712	ENSMUST00000120779	10	2006	MSTRG.22439	Nfyc	GO:0000978(RNA polymerase II proximal promoter sequence-specific DNA binding);GO:0000980(RNA polymerase II distal enhancer sequence-specific DNA binding);GO:0001228(DNA-binding transcription activator activity, RNA polymerase II-specific);GO:0003677(DNA binding);GO:0003700(DNA-binding transcription factor activity);GO:0005634(nucleus);GO:0005654(nucleoplasm);GO:0005667(transcription factor comple…	04612(Antigen processing and presentation);05152(Tuberculosis)	K08066	NA	nuclear transcription factor-Y gamma [Source:MGI Symbol;Acc:MGI:107901]	0.107288	0.03646	0.116004	7.4813	7.61939	0.193225	0.016984	-5.87968	0.00029072	0.0282524	down
109070	0	chr5	+	76951348	76967509	ENSMUST00000120912	10	2345	MSTRG.24258	Paics	GO:0000166(nucleotide binding);GO:0003824(catalytic activity);GO:0004638(phosphoribosylaminoimidazole carboxylase activity);GO:0004639(phosphoribosylaminoimidazolesuccinocarboxamide synthase activity);GO:0005524(ATP binding);GO:0005737(cytoplasm);GO:0005829(cytosol);GO:0006164(purine nucleotide biosynthetic process);GO:0006189('de novo' IMP biosynthetic process);GO:0008152(metabolic process);GO:0…	00230(Purine metabolism)	K01587	6.3.2.6;EC:4.1.1.21	phosphoribosylaminoimidazole carboxylase, phosphoribosylaminoribosylaminoimidazole, succinocarboxamide synthetase [Source:MGI Symbol;Acc:MGI:1914304]	0	1.931	1.35466	0	0.001677	0.005338	468.377	8.87153	0.000290745	0.0282524	up
110793	0	chr5	+	110101204	110105953	ENSMUST00000125748	5	3177	MSTRG.24604	Plcxd1	GO:0006629(lipid metabolic process);GO:0008081(phosphoric diester hydrolase activity)	NA	NA	NA	phosphatidylinositol-specific phospholipase C, X domain containing 1 [Source:MGI Symbol;Acc:MGI:2685422]	0.633169	0.829732	0	0	0	0	inf	inf	0.000292805	0.0283846	up
77688	0	chr2	+	29965560	30031451	ENSMUST00000113717	56	7958	MSTRG.17096	Sptan1	GO:0003779(actin binding);GO:0005509(calcium ion binding);GO:0005515(protein binding);GO:0005516(calmodulin binding);GO:0005737(cytoplasm);GO:0005856(cytoskeleton);GO:0005886(plasma membrane);GO:0005916(fascia adherens);GO:0005938(cell cortex);GO:0015630(microtubule cytoskeleton);GO:0016020(membrane);GO:0016328(lateral plasma membrane);GO:0019905(syntaxin binding);GO:0030018(Z disc);GO:0030507(sp…	04210(Apoptosis)	K06114	NA	spectrin alpha, non-erythrocytic 1 [Source:MGI Symbol;Acc:MGI:98386]	0.00062	0.004585	0.012189	0.000163	2.05962	2.05769	0.00422444	-7.88703	0.000299091	0.0288562	down
119002	0	chr6	+	71912392	71955035	ENSMUST00000206753	20	3302	MSTRG.26416	Polr1a	GO:0001054(RNA polymerase I activity);GO:0003677(DNA binding);GO:0003682(chromatin binding);GO:0003899(DNA-directed 5'-3' RNA polymerase activity);GO:0005515(protein binding);GO:0005634(nucleus);GO:0005654(nucleoplasm);GO:0005730(nucleolus);GO:0005736(RNA polymerase I complex);GO:0006351(transcription, DNA-templated);GO:0006360(transcription by RNA polymerase I);GO:0008270(zinc ion binding);GO:00…	03020(RNA polymerase)	K02999	EC:2.7.7.6	polymerase (RNA) I polypeptide A [Source:MGI Symbol;Acc:MGI:1096397]	0.012075	0.010038	0.032377	3.49885	0.015688	2.20095	0.00953374	-6.71274	0.000300859	0.028958	down
89903	0	chr3	+	54361125	54391034	ENSMUST00000073012	22	3189	MSTRG.19798	Postn	GO:0001666(response to hypoxia);GO:0001953(negative regulation of cell-matrix adhesion);GO:0003073(regulation of systemic arterial blood pressure);GO:0005201(extracellular matrix structural constituent);GO:0005515(protein binding);GO:0005576(extracellular region);GO:0005615(extracellular space);GO:0005737(cytoplasm);GO:0005794(Golgi apparatus);GO:0005802(trans-Golgi network);GO:0007155(cell adhes…	NA	NA	NA	periostin, osteoblast specific factor [Source:MGI Symbol;Acc:MGI:1926321]	0	0	0	0.388304	0	1.35173	-inf	-inf	0.000302147	0.0290132	down
70833	0	chr19	-	4261696	4269180	ENSMUST00000113852	14	2705	ENSMUSG00000034616	Ssh3	GO:0003779(actin binding);GO:0004721(phosphoprotein phosphatase activity);GO:0004725(protein tyrosine phosphatase activity);GO:0005634(nucleus);GO:0005737(cytoplasm);GO:0005856(cytoskeleton);GO:0006470(protein dephosphorylation);GO:0008064(regulation of actin polymerization or depolymerization);GO:0008138(protein tyrosine/serine/threonine phosphatase activity);GO:0010591(regulation of lamellipodi…	04360(Axon guidance);04810(Regulation of actin cytoskeleton)	K05766	3.1.3.48;EC:3.1.3.16	slingshot protein phosphatase 3 [Source:MGI Symbol;Acc:MGI:2683546]	0	0	0	0.340865	1.86614	0	-inf	-inf	0.000304368	0.0291576	down
22397	0	chr11	-	74673950	74723858	ENSMUST00000102520	11	5789	MSTRG.5135	Pafah1b1	GO:0000132(establishment of mitotic spindle orientation);GO:0000226(microtubule cytoskeleton organization);GO:0000235(astral microtubule);GO:0000776(kinetochore);GO:0001667(ameboidal-type cell migration);GO:0001675(acrosome assembly);GO:0001764(neuron migration);GO:0001961(positive regulation of cytokine-mediated signaling pathway);GO:0005515(protein binding);GO:0005634(nucleus);GO:0005635(nuclea…	00565(Ether lipid metabolism)	K16794	NA	platelet-activating factor acetylhydrolase, isoform 1b, subunit 1 [Source:MGI Symbol;Acc:MGI:109520]	0.492346	0.460711	0.340149	0.285238	23.7004	22.9231	0.0275685	-5.18083	0.000306766	0.0293182	down
146995	0	chr9	-	35204208	35211055	ENSMUST00000127996	11	2289	MSTRG.32123	Foxred1	GO:0005737(cytoplasm);GO:0005739(mitochondrion);GO:0005743(mitochondrial inner membrane);GO:0005747(mitochondrial respiratory chain complex I);GO:0016020(membrane);GO:0016021(integral component of membrane);GO:0016491(oxidoreductase activity);GO:0032981(mitochondrial respiratory chain complex I assembly);GO:0055114(oxidation-reduction process);GO:0070469(respirasome)	NA	K18166	NA	FAD-dependent oxidoreductase domain containing 1 [Source:MGI Symbol;Acc:MGI:2446262]	0.300171	0.991277	1.38728	0.051016	0.010309	0	43.6809	5.44893	0.000310564	0.0295421	up
95731	0	chr3	-	152248063	152263506	ENSMUST00000198648	7	810	MSTRG.21058	Nexn	GO:0003779(actin binding);GO:0005737(cytoplasm);GO:0005856(cytoskeleton);GO:0005886(plasma membrane);GO:0005912(adherens junction);GO:0005924(cell-substrate adherens junction);GO:0007156(homophilic cell adhesion via plasma membrane adhesion molecules);GO:0007411(axon guidance);GO:0008307(structural constituent of muscle);GO:0009617(response to bacterium);GO:0030018(Z disc);GO:0030054(cell junctio…	NA	NA	NA	nexilin [Source:MGI Symbol;Acc:MGI:1916060]	2.51453	0	2.96602	0	0	0	inf	inf	0.000319815	0.0302803	up
115134	0	chr5	-	149616544	149636338	ENSMUST00000202361	18	3802	MSTRG.25652	Hsph1	GO:0000166(nucleotide binding);GO:0000774(adenyl-nucleotide exchange factor activity);GO:0005515(protein binding);GO:0005524(ATP binding);GO:0005576(extracellular region);GO:0005634(nucleus);GO:0005654(nucleoplasm);GO:0005737(cytoplasm);GO:0005829(cytosol);GO:0005874(microtubule);GO:0006986(response to unfolded protein);GO:0032991(protein-containing complex);GO:0043014(alpha-tubulin binding);GO:0…	04141(Protein processing in endoplasmic reticulum)	K09485	NA	heat shock 105kDa/110kDa protein 1 [Source:MGI Symbol;Acc:MGI:105053]	3.09052	26.9805	24.5167	1.2686	0.325518	1.25084	19.1875	4.2621	0.000326498	0.0307696	up
68214	0	chr18	-	39410547	39487245	ENSMUST00000115571	8	6327	MSTRG.15015	Nr3c1	GO:0000122(negative regulation of transcription by RNA polymerase II);GO:0000978(RNA polymerase II proximal promoter sequence-specific DNA binding);GO:0001047(core promoter binding);GO:0001228(DNA-binding transcription activator activity, RNA polymerase II-specific);GO:0003677(DNA binding);GO:0003700(DNA-binding transcription factor activity);GO:0003707(steroid hormone receptor activity);GO:00048…	04080(Neuroactive ligand-receptor interaction)	K05771	NA	nuclear receptor subfamily 3, group C, member 1 [Source:MGI Symbol;Acc:MGI:95824]	0.062546	0.037101	0.04682	0.654326	0.925873	2.40011	0.0367979	-4.76423	0.000328778	0.0309128	down
24254	0	chr11	+	95749000	95772353	ENSMUST00000148945	6	3982	MSTRG.5582	Zfp652	GO:0003676(nucleic acid binding);GO:0003677(DNA binding);GO:0005634(nucleus);GO:0008150(biological_process);GO:0046872(metal ion binding)	NA	NA	NA	zinc finger protein 652 [Source:MGI Symbol;Acc:MGI:2442221]	0	0.510564	0.582987	0	0	0	inf	inf	0.000333038	0.0310021	up
112390	0	chr5	+	123343834	123374082	ENSMUST00000120593	8	4161	MSTRG.24961	Bcl7a	GO:0003674(molecular_function);GO:0005575(cellular_component);GO:0008150(biological_process)	NA	NA	NA	B cell CLL/lymphoma 7A [Source:MGI Symbol;Acc:MGI:1924295]	0.004809	0.001808	0.005531	0.002806	0.501072	1.34699	0.0065634	-7.25134	0.000333489	0.0310021	down
98629	0	chr4	+	62619520	62703018	ENSMUST00000084521	16	3888	MSTRG.21795	Rgs3	GO:0005096(GTPase activator activity);GO:0005515(protein binding);GO:0005634(nucleus);GO:0005654(nucleoplasm);GO:0005737(cytoplasm);GO:0005829(cytosol);GO:0005886(plasma membrane);GO:0007165(signal transduction);GO:0007186(G protein-coupled receptor signaling pathway);GO:0009968(negative regulation of signal transduction);GO:0016020(membrane);GO:0043547(positive regulation of GTPase activity)	04360(Axon guidance)	K07524	NA	regulator of G-protein signaling 3 [Source:MGI Symbol;Acc:MGI:1354734]	0	0	0	0	1.16702	0.264894	-inf	-inf	0.000337648	0.0313119	down
74619	0	chr19	-	46033425	46039481	ENSMUST00000137771	10	2014	MSTRG.16410	Ldb1	GO:0000122(negative regulation of transcription by RNA polymerase II);GO:0000790(nuclear chromatin);GO:0000972(transcription-dependent tethering of RNA polymerase II gene DNA at nuclear periphery);GO:0001102(RNA polymerase II activating transcription factor binding);GO:0001158(enhancer sequence-specific DNA binding);GO:0001702(gastrulation with mouth forming second);GO:0001942(hair follicle devel…	05202(Transcriptional misregulation in cancer)	K15617	NA	LIM domain binding 1 [Source:MGI Symbol;Acc:MGI:894762]	0.98773	1.17064	0	0	0	0	inf	inf	0.000344904	0.0316953	up
16555	0	chr10	-	120142163	120201498	ENSMUST00000135106	12	2473	MSTRG.3939	Irak3	GO:0000166(nucleotide binding);GO:0000287(magnesium ion binding);GO:0001960(negative regulation of cytokine-mediated signaling pathway);GO:0002755(MyD88-dependent toll-like receptor signaling pathway);GO:0004672(protein kinase activity);GO:0004674(protein serine/threonine kinase activity);GO:0005515(protein binding);GO:0005524(ATP binding);GO:0005634(nucleus);GO:0005737(cytoplasm);GO:0005886(plas…	04722(Neurotrophin signaling pathway)	K04732	EC:2.7.11.1	interleukin-1 receptor-associated kinase 3 [Source:MGI Symbol;Acc:MGI:1921164]	0	1.38484	0.445181	0	0	0	inf	inf	0.000349396	0.0319634	up
75374	0	chr19	+	59260896	59296012	ENSMUST00000026084	16	3785	MSTRG.16580	Slc18a2	GO:0001975(response to amphetamine);GO:0005275(amine transmembrane transporter activity);GO:0005335(serotonin:sodium symporter activity);GO:0005515(protein binding);GO:0005737(cytoplasm);GO:0006836(neurotransmitter transport);GO:0006855(drug transmembrane transport);GO:0007568(aging);GO:0007626(locomotory behavior);GO:0008021(synaptic vesicle);GO:0008144(drug binding);GO:0008504(monoamine transme…	04721(Synaptic vesicle cycle);04726(Serotonergic synapse);04728(Dopaminergic synapse);05012(Parkinson disease);05030(Cocaine addiction);05031(Amphetamine addiction);05034(Alcoholism)	K08155	NA	solute carrier family 18 (vesicular monoamine), member 2 [Source:MGI Symbol;Acc:MGI:106677]	0	0	0	0.768971	0	0.482607	-inf	-inf	0.000354258	0.0322629	down
113380	0	chr5	-	134656040	134678248	ENSMUST00000111233	15	3109	MSTRG.25268	Limk1	GO:0000166(nucleotide binding);GO:0004672(protein kinase activity);GO:0004674(protein serine/threonine kinase activity);GO:0005515(protein binding);GO:0005524(ATP binding);GO:0005634(nucleus);GO:0005737(cytoplasm);GO:0005794(Golgi apparatus);GO:0005829(cytosol);GO:0005925(focal adhesion);GO:0006468(protein phosphorylation);GO:0016020(membrane);GO:0016301(kinase activity);GO:0016310(phosphorylatio…	04360(Axon guidance);04666(Fc gamma R-mediated phagocytosis);04810(Regulation of actin cytoskeleton);05170(Human immunodeficiency virus 1 infection)	K05743	EC:2.7.11.1	LIM-domain containing, protein kinase [Source:MGI Symbol;Acc:MGI:104572]	0	0	0	0.956284	0.565287	0	-inf	-inf	0.00035901	0.0325433	down
158560	0	chrX	+	129749805	130461197	ENSMUST00000037854	27	3742	MSTRG.34230	Diaph2	GO:0003779(actin binding);GO:0005730(nucleolus);GO:0005783(endoplasmic reticulum);GO:0007015(actin filament organization);GO:0007275(multicellular organism development);GO:0007292(female gamete generation);GO:0016043(cellular component organization);GO:0017048(Rho GTPase binding);GO:0030036(actin cytoskeleton organization);GO:0030041(actin filament polymerization);GO:0030154(cell differentiation)…	04810(Regulation of actin cytoskeleton)	K05741	NA	diaphanous related formin 2 [Source:MGI Symbol;Acc:MGI:1858500]	0	0	0	1.11577	0.270788	0	-inf	-inf	0.00036103	0.0325433	down
54	0	chr1	-	4781221	4785739	ENSMUST00000146665	4	1569	MSTRG.4	Mrpl15	GO:0000002(mitochondrial genome maintenance);GO:0003735(structural constituent of ribosome);GO:0005739(mitochondrion);GO:0005762(mitochondrial large ribosomal subunit);GO:0005840(ribosome);GO:0006412(translation);GO:0015934(large ribosomal subunit);GO:1990830(cellular response to leukemia inhibitory factor)	03010(Ribosome)	K02876	NA	mitochondrial ribosomal protein L15 [Source:MGI Symbol;Acc:MGI:1351639]	0	0	0	1.4088	0	1.50312	-inf	-inf	0.000361343	0.0325433	down
154762	0	chrX	+	7842605	7875284	ENSMUST00000150644	8	2233	MSTRG.33579	Otud5	GO:0004843(thiol-dependent ubiquitin-specific protease activity);GO:0005515(protein binding);GO:0005575(cellular_component);GO:0006508(proteolysis);GO:0008233(peptidase activity);GO:0008234(cysteine-type peptidase activity);GO:0016579(protein deubiquitination);GO:0016787(hydrolase activity);GO:0031647(regulation of protein stability);GO:0032496(response to lipopolysaccharide);GO:0036459(thiol-dep…	04622(RIG-I-like receptor signaling pathway)	K12655	EC:3.4.19.12	OTU domain containing 5 [Source:MGI Symbol;Acc:MGI:1859615]	0	0	0	0.47338	1.82044	0	-inf	-inf	0.000362958	0.0326165	down
1021	0	chr1	+	33719895	33742564	ENSMUST00000088287	8	4322	MSTRG.248	Rab23	GO:0000045(autophagosome assembly);GO:0003924(GTPase activity);GO:0005525(GTP binding);GO:0005737(cytoplasm);GO:0005776(autophagosome);GO:0005813(centrosome);GO:0005829(cytosol);GO:0005886(plasma membrane);GO:0006968(cellular defense response);GO:0030054(cell junction);GO:0042308(negative regulation of protein import into nucleus);GO:0045335(phagocytic vesicle);GO:0046039(GTP metabolic process);G…	NA	K06234	NA	RAB23, member RAS oncogene family [Source:MGI Symbol;Acc:MGI:99833]	0	0	0	0.627618	0.431959	0	-inf	-inf	0.000367885	0.0328412	down
157803	0	chrX	-	101404384	101420849	ENSMUST00000063577	25	6057	MSTRG.34096	Zmym3	GO:0000981(DNA-binding transcription factor activity, RNA polymerase II-specific);GO:0005515(protein binding);GO:0005634(nucleus);GO:0005654(nucleoplasm);GO:0006357(regulation of transcription by RNA polymerase II);GO:0007010(cytoskeleton organization);GO:0008270(zinc ion binding);GO:0022604(regulation of cell morphogenesis);GO:0046872(metal ion binding)	NA	NA	NA	zinc finger, MYM-type 3 [Source:MGI Symbol;Acc:MGI:1927231]	0	0.009082	0	0.002655	1.61916	1.86553	0.00260428	-8.5849	0.00037375	0.0332188	down
27585	0	chr11	-	121222588	121229305	ENSMUST00000106115	7	2239	MSTRG.6291	Cybc1	GO:0002376(immune system process);GO:0003674(molecular_function);GO:0005783(endoplasmic reticulum);GO:0005789(endoplasmic reticulum membrane);GO:0016020(membrane);GO:0016021(integral component of membrane);GO:0045087(innate immune response);GO:0045728(respiratory burst after phagocytosis)	NA	NA	NA	cytochrome b 245 chaperone 1 [Source:MGI Symbol;Acc:MGI:2384959]	0	0	0	1.34946	0.716951	0	-inf	-inf	0.000376756	0.0334129	down
17358	0	chr10	+	128953773	128958279	ENSMUST00000219427	4	984	MSTRG.4095	Itga7	GO:0007155(cell adhesion);GO:0007229(integrin-mediated signaling pathway);GO:0008305(integrin complex);GO:0016020(membrane);GO:0016021(integral component of membrane);GO:0034113(heterotypic cell-cell adhesion);GO:0035987(endodermal cell differentiation)	04151(PI3K-Akt signaling pathway);04510(Focal adhesion);04512(ECM-receptor interaction);04810(Regulation of actin cytoskeleton);05165(Human papillomavirus infection);05410(Hypertrophic cardiomyopathy (HCM));05412(Arrhythmogenic right ventricular cardiomyopathy (ARVC));05414(Dilated cardiomyopathy (DCM))	K06583	NA	integrin alpha 7 [Source:MGI Symbol;Acc:MGI:102700]	0.000371	0.111637	0.000546	21.2973	3.7e-05	10.212	0.00357208	-8.12902	0.00037846	0.0334909	down
135507	0	chr7	-	126466999	126474824	ENSMUST00000205889	9	3011	MSTRG.29447	Sh2b1	GO:0001726(ruffle);GO:0005068(transmembrane receptor protein tyrosine kinase adaptor activity);GO:0005515(protein binding);GO:0005634(nucleus);GO:0005737(cytoplasm);GO:0005829(cytosol);GO:0005886(plasma membrane);GO:0007165(signal transduction);GO:0007169(transmembrane receptor protein tyrosine kinase signaling pathway);GO:0009967(positive regulation of signal transduction);GO:0016020(membrane);G…	04722(Neurotrophin signaling pathway)	K12459	NA	SH2B adaptor protein 1 [Source:MGI Symbol;Acc:MGI:1201407]	1.22496	0.007471	0.623874	0.006718	0	0.00232	205.389	7.68222	0.000383227	0.0337879	up
6526	0	chr1	-	136268123	136346104	ENSMUST00000048309	19	7823	MSTRG.1572	Camsap2	GO:0000226(microtubule cytoskeleton organization);GO:0005515(protein binding);GO:0005516(calmodulin binding);GO:0005737(cytoplasm);GO:0005794(Golgi apparatus);GO:0005813(centrosome);GO:0005829(cytosol);GO:0005856(cytoskeleton);GO:0005874(microtubule);GO:0007026(negative regulation of microtubule depolymerization);GO:0008017(microtubule binding);GO:0030507(spectrin binding);GO:0031113(regulation o…	NA	K17493	NA	calmodulin regulated spectrin-associated protein family, member 2 [Source:MGI Symbol;Acc:MGI:1922434]	0.026508	0.192634	0.951528	0.003372	0.015068	0.002469	55.9888	5.80707	0.000384424	0.0337879	up
112478	0	chr5	-	123728724	123742833	ENSMUST00000182948	8	1609	MSTRG.25003	Rsrc2	GO:0005575(cellular_component);GO:0008150(biological_process)	NA	NA	NA	arginine/serine-rich coiled-coil 2 [Source:MGI Symbol;Acc:MGI:1913489]	1.47902	1.89286	1.90635	0	0	0.096612	54.6333	5.77171	0.000385145	0.0337879	up
6412	0	chr1	-	135438848	135607295	ENSMUST00000190298	30	8557	MSTRG.1542	Nav1	GO:0001578(microtubule bundle formation);GO:0001764(neuron migration);GO:0005737(cytoplasm);GO:0005856(cytoskeleton);GO:0005874(microtubule);GO:0007275(multicellular organism development);GO:0007399(nervous system development);GO:0015630(microtubule cytoskeleton);GO:0022008(neurogenesis);GO:0030154(cell differentiation);GO:0043194(axon initial segment)	NA	K16776	NA	neuron navigator 1 [Source:MGI Symbol;Acc:MGI:2183683]	0	0.012318	0.00497	0.336005	0.035282	1.24885	0.0106707	-6.5502	0.000393035	0.0344058	down
155285	0	chrX	-	21028943	21062052	ENSMUST00000115334	5	3160	MSTRG.33698	Zfp182	GO:0003676(nucleic acid binding);GO:0005622(intracellular);GO:0006355(regulation of transcription, DNA-templated);GO:0046872(metal ion binding)	05168(Herpes simplex virus 1 infection)	K09228	NA	zinc finger protein 182 [Source:MGI Symbol;Acc:MGI:2442220]	0.712927	0	0.569742	0	0	0	inf	inf	0.000399304	0.0348514	up
129514	0	chr7	-	45095008	45103755	ENSMUST00000211668	5	1343	MSTRG.28371	Fcgrt	GO:0005615(extracellular space);GO:0005886(plasma membrane);GO:0006955(immune response);GO:0009897(external side of plasma membrane);GO:0016020(membrane);GO:0016021(integral component of membrane);GO:0019864(IgG binding);GO:0030881(beta-2-microglobulin binding)	NA	NA	NA	Fc receptor, IgG, alpha chain transporter [Source:MGI Symbol;Acc:MGI:103017]	0.11276	0.050341	0.111495	2.12452	1.33012	1.80826	0.0521757	-4.26048	0.000399841	0.0348514	down
91806	0	chr3	+	90052871	90062445	ENSMUST00000161918	5	1385	MSTRG.20186	4933434E20Rik	GO:0003674(molecular_function);GO:0005575(cellular_component);GO:0008150(biological_process);GO:0016020(membrane);GO:0016021(integral component of membrane)	NA	NA	NA	RIKEN cDNA 4933434E20 gene [Source:MGI Symbol;Acc:MGI:1914027]	0	0.758596	2.37017	0	0	0	inf	inf	0.000404025	0.035022	up
38339	0	chr13	-	74692368	74808810	ENSMUST00000223206	32	5141	MSTRG.8663	Cast	GO:0002020(protease binding);GO:0004869(cysteine-type endopeptidase inhibitor activity);GO:0005634(nucleus);GO:0005737(cytoplasm);GO:0005783(endoplasmic reticulum);GO:0005829(cytosol);GO:0007343(egg activation);GO:0010466(negative regulation of peptidase activity);GO:0010859(calcium-dependent cysteine-type endopeptidase inhibitor activity);GO:0014069(postsynaptic density);GO:0016020(membrane);GO:…	NA	K04281	NA	calpastatin [Source:MGI Symbol;Acc:MGI:1098236]	2.49345	3.0438	0.020279	0.041934	0.015288	0.031425	62.6928	5.97023	0.000406025	0.035022	up
147643	0	chr9	+	41474830	41542144	ENSMUST00000233873	3	1651	MSTRG.32202	3110039I08Rik	NA	NA	NA	NA	RIKEN cDNA 3110039I08 gene [Source:MGI Symbol;Acc:MGI:1920394]	0	0	0	1.38557	1.24951	0	-inf	-inf	0.000406199	0.035022	down
83586	0	chr2	-	121216143	121271321	ENSMUST00000131245	16	3098	MSTRG.18261	Trp53bp1	GO:0000077(DNA damage checkpoint);GO:0000775(chromosome, centromeric region);GO:0000776(kinetochore);GO:0000777(condensed chromosome kinetochore);GO:0000781(chromosome, telomeric region);GO:0000784(nuclear chromosome, telomeric region);GO:0001102(RNA polymerase II activating transcription factor binding);GO:0002039(p53 binding);GO:0003677(DNA binding);GO:0003684(damaged DNA binding);GO:0003712(tr…	04621(NOD-like receptor signaling pathway)	K20915	NA	transformation related protein 53 binding protein 1 [Source:MGI Symbol;Acc:MGI:1351320]	0.516117	0	0.788326	0	0	0	inf	inf	0.000406972	0.035022	up
158626	0	chrX	-	134223095	134276982	ENSMUST00000087541	13	3119	MSTRG.34238	Trmt2b	GO:0001510(RNA methylation);GO:0005739(mitochondrion);GO:0006396(RNA processing);GO:0008033(tRNA processing);GO:0008150(biological_process);GO:0008168(methyltransferase activity);GO:0008173(RNA methyltransferase activity);GO:0016740(transferase activity);GO:0030697(S-adenosylmethionine-dependent tRNA (m5U54) methyltransferase activity);GO:0032259(methylation)	NA	K15331	EC:2.1.1.35	TRM2 tRNA methyltransferase 2B [Source:MGI Symbol;Acc:MGI:2442530]	0.173673	0.945965	0.981217	0.001563	0.001387	0.051979	38.2467	5.25726	0.000415548	0.0356844	up
135598	0	chr7	-	126699773	126704816	ENSMUST00000032949	11	1660	MSTRG.29463	Coro1a	GO:0001772(immunological synapse);GO:0001845(phagolysosome assembly);GO:0001891(phagocytic cup);GO:0003779(actin binding);GO:0003785(actin monomer binding);GO:0005515(protein binding);GO:0005737(cytoplasm);GO:0005769(early endosome);GO:0005829(cytosol);GO:0005856(cytoskeleton);GO:0005884(actin filament);GO:0005886(plasma membrane);GO:0005911(cell-cell junction);GO:0005938(cell cortex);GO:0006816(…	04145(Phagosome);05152(Tuberculosis)	K13882	NA	coronin, actin binding protein 1A [Source:MGI Symbol;Acc:MGI:1345961]	0	0	0	1.82456	0	0.834029	-inf	-inf	0.000425666	0.0364761	down
37852	0	chr13	-	67069399	67081512	ENSMUST00000109742	4	2416	MSTRG.8567	Zfp708	GO:0003676(nucleic acid binding);GO:0005575(cellular_component);GO:0005622(intracellular);GO:0006355(regulation of transcription, DNA-templated);GO:0046872(metal ion binding)	05168(Herpes simplex virus 1 infection)	K09228	NA	zinc finger protein 708 [Source:MGI Symbol;Acc:MGI:3040674]	0	0	0	1.09666	0.674317	0	-inf	-inf	0.000435577	0.0372469	down
113652	0	chr5	-	136147459	136170713	ENSMUST00000041048	3	3908	ENSMUSG00000039747	Orai2	GO:0002115(store-operated calcium entry);GO:0015279(store-operated calcium channel activity);GO:0016020(membrane);GO:0016021(integral component of membrane);GO:0030426(growth cone);GO:0070588(calcium ion transmembrane transport)	04020(Calcium signaling pathway)	K16057	NA	ORAI calcium release-activated calcium modulator 2 [Source:MGI Symbol;Acc:MGI:2443195]	0	0	0.015714	0.259517	0.265378	0.588397	0.0141149	-6.14664	0.000440606	0.0375977	down
14665	0	chr10	-	81487098	81488397	ENSMUST00000151701	4	844	MSTRG.3543	Ncln	GO:0003674(molecular_function);GO:0005783(endoplasmic reticulum);GO:0005789(endoplasmic reticulum membrane);GO:0009966(regulation of signal transduction);GO:0016020(membrane);GO:0016021(integral component of membrane);GO:0032991(protein-containing complex);GO:0043254(regulation of protein complex assembly);GO:0050821(protein stabilization);GO:0061635(regulation of protein complex stability)	NA	NA	NA	nicalin [Source:MGI Symbol;Acc:MGI:1926081]	0.224635	16.7693	17.0438	0.235646	0.218528	0.273956	46.7468	5.54679	0.000443372	0.0377519	up
38730	0	chr13	+	85189477	85212910	ENSMUST00000163600	9	1055	MSTRG.8788	Ccnh	GO:0000079(regulation of cyclin-dependent protein serine/threonine kinase activity);GO:0004693(cyclin-dependent protein serine/threonine kinase activity);GO:0005634(nucleus);GO:0005654(nucleoplasm);GO:0005675(transcription factor TFIIH holo complex);GO:0006351(transcription, DNA-templated);GO:0006357(regulation of transcription by RNA polymerase II);GO:0006366(transcription by RNA polymerase II);…	03022(Basal transcription factors);03420(Nucleotide excision repair);04110(Cell cycle)	K06634	NA	cyclin H [Source:MGI Symbol;Acc:MGI:1913921]	0	0	0	1.58743	0	2.47571	-inf	-inf	0.000444271	0.0377519	down
38340	0	chr13	-	74694243	74770649	ENSMUST00000223033	30	2857	MSTRG.8663	Cast	GO:0002020(protease binding);GO:0004869(cysteine-type endopeptidase inhibitor activity);GO:0005634(nucleus);GO:0005737(cytoplasm);GO:0005783(endoplasmic reticulum);GO:0005829(cytosol);GO:0007343(egg activation);GO:0010466(negative regulation of peptidase activity);GO:0010859(calcium-dependent cysteine-type endopeptidase inhibitor activity);GO:0014069(postsynaptic density);GO:0016020(membrane);GO:…	NA	K04281	NA	calpastatin [Source:MGI Symbol;Acc:MGI:1098236]	1.20063	2.25001	0.034435	0.022567	0	0.028583	68.1344	6.09031	0.000450751	0.0382225	up
60242	0	chr17	-	25844771	25861475	ENSMUST00000079461	41	5991	MSTRG.13424	Wdr90	GO:0003674(molecular_function);GO:0005515(protein binding);GO:0005737(cytoplasm);GO:0005814(centriole);GO:0005856(cytoskeleton);GO:0030030(cell projection organization);GO:0060271(cilium assembly)	NA	NA	NA	WD repeat domain 90 [Source:MGI Symbol;Acc:MGI:1921267]	0	0	0	0.002518	0.191958	0.172149	-inf	-inf	0.000451793	0.0382311	down
13103	0	chr10	+	69925773	70024882	ENSMUST00000183261	25	4999	MSTRG.3272	Ank3	GO:0000281(mitotic cytokinesis);GO:0005200(structural constituent of cytoskeleton);GO:0005515(protein binding);GO:0005737(cytoplasm);GO:0005764(lysosome);GO:0005856(cytoskeleton);GO:0005886(plasma membrane);GO:0005923(bicellular tight junction);GO:0007009(plasma membrane organization);GO:0007010(cytoskeleton organization);GO:0007165(signal transduction);GO:0007409(axonogenesis);GO:0007411(axon gu…	05205(Proteoglycans in cancer)	K10380	NA	ankyrin 3, epithelial [Source:MGI Symbol;Acc:MGI:88026]	0	0	0	0	0.67817	0.234319	-inf	-inf	0.000454503	0.0383805	down
85455	0	chr2	+	152847964	152895321	ENSMUST00000164120	18	4365	MSTRG.18691	Tpx2	GO:0000922(spindle pole);GO:0005515(protein binding);GO:0005634(nucleus);GO:0005654(nucleoplasm);GO:0005737(cytoplasm);GO:0005815(microtubule organizing center);GO:0005818(aster);GO:0005819(spindle);GO:0005856(cytoskeleton);GO:0005874(microtubule);GO:0005876(spindle microtubule);GO:0006915(apoptotic process);GO:0007049(cell cycle);GO:0015630(microtubule cytoskeleton);GO:0019901(protein kinase bin…	NA	K16812	NA	TPX2, microtubule-associated [Source:MGI Symbol;Acc:MGI:1919369]	0.344522	0.544304	0	0	0	0	inf	inf	0.000456983	0.0384397	up
123294	0	chr6	+	133105290	133110899	ENSMUST00000187237	4	710	MSTRG.27377	Smim10l1	GO:0003674(molecular_function);GO:0005575(cellular_component);GO:0008150(biological_process)	NA	NA	NA	small integral membrane protein 10 like 1 [Source:MGI Symbol;Acc:MGI:1914379]	0	2.88381	2.35925	0	0	0	inf	inf	0.000457097	0.0384397	up
23429	0	chr11	+	84179831	84231692	ENSMUST00000130012	9	1058	MSTRG.5368	Acaca	GO:0000166(nucleotide binding);GO:0001650(fibrillar center);GO:0001894(tissue homeostasis);GO:0003824(catalytic activity);GO:0003989(acetyl-CoA carboxylase activity);GO:0004075(biotin carboxylase activity);GO:0005515(protein binding);GO:0005524(ATP binding);GO:0005737(cytoplasm);GO:0005739(mitochondrion);GO:0005829(cytosol);GO:0006084(acetyl-CoA metabolic process);GO:0006629(lipid metabolic proce…	00061(Fatty acid biosynthesis);00620(Pyruvate metabolism);00640(Propanoate metabolism);04152(AMPK signaling pathway);04910(Insulin signaling pathway);04922(Glucagon signaling pathway)	K11262	2.1.3.15;6.3.4.14;EC:6.4.1.2	acetyl-Coenzyme A carboxylase alpha [Source:MGI Symbol;Acc:MGI:108451]	0.968186	2.8001	0	0	0	0	inf	inf	0.00046841	0.0392602	up
152531	0	chr9	+	107587642	107593038	ENSMUST00000010192	12	2056	MSTRG.33196	Ifrd2	GO:0003674(molecular_function);GO:0008150(biological_process)	NA	NA	NA	interferon-related developmental regulator 2 [Source:MGI Symbol;Acc:MGI:1316708]	0.188227	13.5713	18.5402	0.245529	0.277349	0.398765	35.0458	5.13117	0.000468787	0.0392602	up
149945	0	chr9	-	67022593	67049209	ENSMUST00000034928	10	1824	MSTRG.32667	Tpm1	GO:0001701(in utero embryonic development);GO:0001725(stress fiber);GO:0003065(positive regulation of heart rate by epinephrine);GO:0003779(actin binding);GO:0005200(structural constituent of cytoskeleton);GO:0005515(protein binding);GO:0005737(cytoplasm);GO:0005829(cytosol);GO:0005856(cytoskeleton);GO:0005862(muscle thin filament tropomyosin);GO:0005884(actin filament);GO:0007015(actin filament …	04260(Cardiac muscle contraction);04261(Adrenergic signaling in cardiomyocytes);05206(MicroRNAs in cancer);05410(Hypertrophic cardiomyopathy (HCM));05414(Dilated cardiomyopathy (DCM))	K10373	NA	tropomyosin 1, alpha [Source:MGI Symbol;Acc:MGI:98809]	0	0.93472	1.09454	0	0	0	inf	inf	0.000470754	0.0393438	up
108462	0	chr5	-	66540702	66618688	ENSMUST00000159847	2	3037	MSTRG.24103	Apbb2	GO:0001540(amyloid-beta binding);GO:0001764(neuron migration);GO:0005515(protein binding);GO:0005634(nucleus);GO:0005737(cytoplasm);GO:0006355(regulation of transcription, DNA-templated);GO:0007050(cell cycle arrest);GO:0007411(axon guidance);GO:0008134(transcription factor binding);GO:0030048(actin filament-based movement);GO:0030198(extracellular matrix organization);GO:0030308(negative regulat…	NA	K04530	NA	amyloid beta (A4) precursor protein-binding, family B, member 2 [Source:MGI Symbol;Acc:MGI:108405]	0.452776	0.393535	0.218752	0.012974	0.012368	0.005139	34.9419	5.12688	0.000473272	0.039473	up
27534	0	chr11	+	120950688	120955273	ENSMUST00000133029	3	353	MSTRG.6281	Slc16a3	GO:0005886(plasma membrane);GO:0005887(integral component of plasma membrane);GO:0008028(monocarboxylic acid transmembrane transporter activity);GO:0015129(lactate transmembrane transporter activity);GO:0015293(symporter activity);GO:0015718(monocarboxylic acid transport);GO:0016020(membrane);GO:0016021(integral component of membrane);GO:0031965(nuclear membrane);GO:0035873(lactate transmembrane …	05230(Central carbon metabolism in cancer)	K08180	NA	solute carrier family 16 (monocarboxylic acid transporters), member 3 [Source:MGI Symbol;Acc:MGI:1933438]	0	0	0	4.98569	0	6.52499	-inf	-inf	0.000477019	0.039704	down
11792	0	chr10	-	41718841	41809613	ENSMUST00000186239	12	2255	MSTRG.2939	Cep57l1	GO:0008017(microtubule binding);GO:0042802(identical protein binding);GO:0043015(gamma-tubulin binding)	NA	K16762	NA	centrosomal protein 57-like 1 [Source:MGI Symbol;Acc:MGI:1915511]	0	0	0.02532	0.572065	0.765133	0.468986	0.0140185	-6.15652	0.000482235	0.0400561	down
84310	0	chr2	+	130441608	130443399	ENSMUST00000125098	6	655	MSTRG.18418	Vps16	GO:0005737(cytoplasm);GO:0005764(lysosome);GO:0005765(lysosomal membrane);GO:0005768(endosome);GO:0005769(early endosome);GO:0005770(late endosome);GO:0006886(intracellular protein transport);GO:0007033(vacuole organization);GO:0008333(endosome to lysosome transport);GO:0015031(protein transport);GO:0016020(membrane);GO:0030424(axon);GO:0030897(HOPS complex);GO:0031902(late endosome membrane);GO:…	NA	K20180	NA	VSP16 CORVET/HOPS core subunit [Source:MGI Symbol;Acc:MGI:2136772]	0.008564	0.082867	0.005299	2.26515	4.88107	0.555872	0.0125589	-6.31514	0.000483556	0.0400839	down
87468	0	chr2	-	175789357	175801093	ENSMUST00000109020	3	3438	MSTRG.19154	Gm14288	GO:0003674(molecular_function);GO:0003676(nucleic acid binding);GO:0005575(cellular_component);GO:0005622(intracellular);GO:0006355(regulation of transcription, DNA-templated);GO:0008150(biological_process)	NA	NA	NA	predicted gene 14288 [Source:MGI Symbol;Acc:MGI:3706570]	0	0	0	0	0.474371	0.733497	-inf	-inf	0.000486449	0.0402415	down
66540	0	chr18	-	9315301	9449970	ENSMUST00000234102	9	2505	MSTRG.14593	Ccny	GO:0000079(regulation of cyclin-dependent protein serine/threonine kinase activity);GO:0000086(G2/M transition of mitotic cell cycle);GO:0000308(cytoplasmic cyclin-dependent protein kinase holoenzyme complex);GO:0005515(protein binding);GO:0005634(nucleus);GO:0005886(plasma membrane);GO:0007049(cell cycle);GO:0016020(membrane);GO:0016055(Wnt signaling pathway);GO:0016538(cyclin-dependent protein …	NA	NA	NA	cyclin Y [Source:MGI Symbol;Acc:MGI:1915224]	0	0.901095	0.548896	0	0	0	inf	inf	0.000493876	0.0406037	up
17985	0	chr11	-	5827860	5837789	ENSMUST00000109837	11	2697	MSTRG.4181	Polm	GO:0003677(DNA binding);GO:0003887(DNA-directed DNA polymerase activity);GO:0005634(nucleus);GO:0006259(DNA metabolic process);GO:0006281(DNA repair);GO:0006303(double-strand break repair via nonhomologous end joining);GO:0006310(DNA recombination);GO:0006974(cellular response to DNA damage stimulus);GO:0016446(somatic hypermutation of immunoglobulin genes);GO:0016740(transferase activity);GO:001…	03450(Non-homologous end-joining)	K03513	EC:2.7.7.7	polymerase (DNA directed), mu [Source:MGI Symbol;Acc:MGI:1860191]	0	0.549761	0.792699	0	0	0	inf	inf	0.000494826	0.0406037	up
69353	0	chr18	+	65023724	65170248	ENSMUST00000224890	11	5814	MSTRG.15380	Nedd4l	GO:0003254(regulation of membrane depolarization);GO:0004842(ubiquitin-protein transferase activity);GO:0005515(protein binding);GO:0005886(plasma membrane);GO:0006511(ubiquitin-dependent protein catabolic process);GO:0006513(protein monoubiquitination);GO:0010038(response to metal ion);GO:0015459(potassium channel regulator activity);GO:0016567(protein ubiquitination);GO:0016740(transferase acti…	04120(Ubiquitin mediated proteolysis);04144(Endocytosis);04530(Tight junction);04960(Aldosterone-regulated sodium reabsorption)	K13305	EC:2.3.2.26	neural precursor cell expressed, developmentally down-regulated gene 4-like [Source:MGI Symbol;Acc:MGI:1933754]	0.026149	0.002369	0.011254	1.05233	0.036892	0.914816	0.0198459	-5.65501	0.00049638	0.0406492	down
13102	0	chr10	+	69925773	70024882	ENSMUST00000183074	24	4948	MSTRG.3272	Ank3	GO:0000281(mitotic cytokinesis);GO:0005200(structural constituent of cytoskeleton);GO:0005515(protein binding);GO:0005737(cytoplasm);GO:0005764(lysosome);GO:0005856(cytoskeleton);GO:0005886(plasma membrane);GO:0005923(bicellular tight junction);GO:0007009(plasma membrane organization);GO:0007010(cytoskeleton organization);GO:0007165(signal transduction);GO:0007409(axonogenesis);GO:0007411(axon gu…	05205(Proteoglycans in cancer)	K10380	NA	ankyrin 3, epithelial [Source:MGI Symbol;Acc:MGI:88026]	0	0	0	0	0.657395	0.228412	-inf	-inf	0.000502422	0.0410612	down
27148	0	chr11	-	119343425	119355502	ENSMUST00000136523	8	4191	MSTRG.6201	Sgsh	GO:0003824(catalytic activity);GO:0005515(protein binding);GO:0005764(lysosome);GO:0006027(glycosaminoglycan catabolic process);GO:0008484(sulfuric ester hydrolase activity);GO:0016250(N-sulfoglucosamine sulfohydrolase activity);GO:0016787(hydrolase activity);GO:0030200(heparan sulfate proteoglycan catabolic process);GO:0030201(heparan sulfate proteoglycan metabolic process)	00531(Glycosaminoglycan degradation);04142(Lysosome)	K01565	EC:3.10.1.1	N-sulfoglucosamine sulfohydrolase (sulfamidase) [Source:MGI Symbol;Acc:MGI:1350341]	0.144116	0.280281	0.43527	0.002871	0.008869	0.008322	42.8505	5.42124	0.000512261	0.0416974	up
86017	0	chr2	+	156547584	156568156	ENSMUST00000109570	5	2766	MSTRG.18797	Aar2	GO:0000244(spliceosomal tri-snRNP complex assembly);GO:0003674(molecular_function);GO:0005575(cellular_component);GO:0005681(spliceosomal complex);GO:0006397(mRNA processing);GO:0008380(RNA splicing)	NA	K13205	NA	AAR2 splicing factor homolog [Source:MGI Symbol;Acc:MGI:1915545]	0.015367	0.060458	0	0.55484	2.30433	0.77492	0.0208649	-5.58278	0.000525154	0.0426614	down
100542	0	chr4	+	115056426	115071755	ENSMUST00000030489	5	4213	ENSMUSG00000028717	Tal1	GO:0000118(histone deacetylase complex);GO:0000122(negative regulation of transcription by RNA polymerase II);GO:0000790(nuclear chromatin);GO:0000976(transcription regulatory region sequence-specific DNA binding);GO:0000977(RNA polymerase II regulatory region sequence-specific DNA binding);GO:0000978(RNA polymerase II proximal promoter sequence-specific DNA binding);GO:0000980(RNA polymerase II …	NA	NA	NA	T cell acute lymphocytic leukemia 1 [Source:MGI Symbol;Acc:MGI:98480]	0	0	0	0.490819	0.427609	0	-inf	-inf	0.000528658	0.0428603	down
6182	0	chr1	-	133619862	133661318	ENSMUST00000191896	18	4396	MSTRG.1481	Zc3h11a	GO:0000346(transcription export complex);GO:0003729(mRNA binding);GO:0005623(cell);GO:0016973(poly(A)+ mRNA export from nucleus);GO:0046872(metal ion binding);GO:0051028(mRNA transport)	NA	K22415	NA	zinc finger CCCH type containing 11A [Source:MGI Symbol;Acc:MGI:1917829]	0.016138	0	0	1.57397	0.001425	2.67063	0.00380073	-8.03951	0.000543586	0.0439828	down
120033	0	chr6	-	87578592	87590720	ENSMUST00000050887	3	4075	ENSMUSG00000049409	Prokr1	GO:0004930(G protein-coupled receptor activity);GO:0004983(neuropeptide Y receptor activity);GO:0005886(plasma membrane);GO:0005887(integral component of plasma membrane);GO:0007165(signal transduction);GO:0007186(G protein-coupled receptor signaling pathway);GO:0007218(neuropeptide signaling pathway);GO:0007623(circadian rhythm);GO:0016020(membrane);GO:0016021(integral component of membrane);GO:…	NA	K08379	NA	prokineticin receptor 1 [Source:MGI Symbol;Acc:MGI:1929676]	0	0	0	0.565439	0	0.379827	-inf	-inf	0.000544895	0.0439976	down
19285	0	chr11	+	44617317	45004995	ENSMUST00000109268	16	2864	MSTRG.4493	Ebf1	GO:0000978(RNA polymerase II proximal promoter sequence-specific DNA binding);GO:0001228(DNA-binding transcription activator activity, RNA polymerase II-specific);GO:0003677(DNA binding);GO:0003700(DNA-binding transcription factor activity);GO:0005515(protein binding);GO:0005634(nucleus);GO:0005654(nucleoplasm);GO:0006355(regulation of transcription, DNA-templated);GO:0007275(multicellular organi…	NA	K09103	NA	early B cell factor 1 [Source:MGI Symbol;Acc:MGI:95275]	0	0.014036	0.025384	0.67336	0.301683	0.916271	0.0208427	-5.58432	0.000545935	0.0439976	down
96405	0	chr4	-	11276872	11322137	ENSMUST00000128024	15	1694	MSTRG.21257	Dpy19l4	GO:0000030(mannosyltransferase activity);GO:0005637(nuclear inner membrane);GO:0016020(membrane);GO:0016021(integral component of membrane);GO:0016740(transferase activity);GO:0016757(transferase activity, transferring glycosyl groups);GO:0018406(protein C-linked glycosylation via 2'-alpha-mannosyl-L-tryptophan)	NA	NA	NA	dpy-19-like 4 (C. elegans) [Source:MGI Symbol;Acc:MGI:2685869]	0	0	0	1.33078	0	0.930643	-inf	-inf	0.000547036	0.043999	down
78853	0	chr2	+	37443279	37495589	ENSMUST00000133434	11	1594	MSTRG.17316	Rabgap1	GO:0005096(GTPase activator activity);GO:0005515(protein binding);GO:0005737(cytoplasm);GO:0005815(microtubule organizing center);GO:0005829(cytosol);GO:0005856(cytoskeleton);GO:0006886(intracellular protein transport);GO:0007049(cell cycle);GO:0017137(Rab GTPase binding);GO:0043087(regulation of GTPase activity);GO:0043547(positive regulation of GTPase activity);GO:0090630(activation of GTPase a…	NA	K20284	NA	RAB GTPase activating protein 1 [Source:MGI Symbol;Acc:MGI:2385139]	0.1601	3.36804	4.7839	0.078512	0.093225	0.001641	47.9417	5.58321	0.000550053	0.0441542	up
111113	0	chr5	-	112688878	112765931	ENSMUST00000182189	11	2510	MSTRG.24674	Myo18b	GO:0000166(nucleotide binding);GO:0001570(vasculogenesis);GO:0001701(in utero embryonic development);GO:0003674(molecular_function);GO:0003774(motor activity);GO:0003779(actin binding);GO:0005515(protein binding);GO:0005524(ATP binding);GO:0016459(myosin complex);GO:0016461(unconventional myosin complex);GO:0030018(Z disc);GO:0031941(filamentous actin);GO:0048739(cardiac muscle fiber development)	NA	K10362	NA	myosin XVIIIb [Source:MGI Symbol;Acc:MGI:1921626]	0.173989	105.619	0.169273	0.051978	0.521647	0.07706	162.848	7.34738	0.000555489	0.0445027	up
36867	0	chr13	-	55508810	55513421	ENSMUST00000136583	3	396	MSTRG.8417	Pdlim7	GO:0001503(ossification);GO:0001725(stress fiber);GO:0001726(ruffle);GO:0005515(protein binding);GO:0005634(nucleus);GO:0005737(cytoplasm);GO:0005856(cytoskeleton);GO:0005913(cell-cell adherens junction);GO:0005925(focal adhesion);GO:0007275(multicellular organism development);GO:0015629(actin cytoskeleton);GO:0030036(actin cytoskeleton organization);GO:0030154(cell differentiation);GO:0045669(po…	NA	NA	NA	PDZ and LIM domain 7 [Source:MGI Symbol;Acc:MGI:1914649]	0.250468	0.642274	0.701591	10.559	10.9999	14.5865	0.0441088	-4.50279	0.000560121	0.0447854	down
48687	0	chr15	-	58052980	58076214	ENSMUST00000177276	4	2398	MSTRG.11031	Zhx1	GO:0000122(negative regulation of transcription by RNA polymerase II);GO:0003676(nucleic acid binding);GO:0003677(DNA binding);GO:0003700(DNA-binding transcription factor activity);GO:0003714(transcription corepressor activity);GO:0005634(nucleus);GO:0005654(nucleoplasm);GO:0006355(regulation of transcription, DNA-templated);GO:0045892(negative regulation of transcription, DNA-templated);GO:00468…	NA	NA	NA	zinc fingers and homeoboxes 1 [Source:MGI Symbol;Acc:MGI:109271]	0	0.005486	0	0.491802	0.386079	0.050347	0.00591019	-7.40258	0.000564322	0.0450326	down
102250	0	chr4	-	131923413	131937387	ENSMUST00000151746	5	4458	MSTRG.22646	Epb41	GO:0001558(regulation of cell growth);GO:0003779(actin binding);GO:0005198(structural molecule activity);GO:0005515(protein binding);GO:0005516(calmodulin binding);GO:0005545(1-phosphatidylinositol binding);GO:0005634(nucleus);GO:0005737(cytoplasm);GO:0005829(cytosol);GO:0005856(cytoskeleton);GO:0005886(plasma membrane);GO:0005911(cell-cell junction);GO:0005938(cell cortex);GO:0007010(cytoskeleto…	NA	K06107	NA	erythrocyte membrane protein band 4.1 [Source:MGI Symbol;Acc:MGI:95401]	0.043544	0.0183	0.106554	2.54654	1.76146	0.542414	0.0347183	-4.84816	0.000582247	0.0461908	down
52019	0	chr15	-	98831672	98871204	ENSMUST00000023741	55	19823	MSTRG.11667	Kmt2d	GO:0001555(oocyte growth);GO:0001701(in utero embryonic development);GO:0003713(transcription coactivator activity);GO:0005515(protein binding);GO:0005634(nucleus);GO:0005654(nucleoplasm);GO:0006325(chromatin organization);GO:0006342(chromatin silencing);GO:0008168(methyltransferase activity);GO:0008284(positive regulation of cell population proliferation);GO:0010468(regulation of gene expression…	00310(Lysine degradation);04934(Cushing syndrome)	K09187	EC:2.1.1.43	lysine (K)-specific methyltransferase 2D [Source:MGI Symbol;Acc:MGI:2682319]	0.068114	0.104727	0	0	0	0	inf	inf	0.000592307	0.0466246	up
80195	0	chr2	+	72054604	72257472	ENSMUST00000028525	28	4109	MSTRG.17666	Rapgef4	GO:0000166(nucleotide binding);GO:0001750(photoreceptor outer segment);GO:0001917(photoreceptor inner segment);GO:0005085(guanyl-nucleotide exchange factor activity);GO:0005088(Ras guanyl-nucleotide exchange factor activity);GO:0005515(protein binding);GO:0005622(intracellular);GO:0005737(cytoplasm);GO:0005829(cytosol);GO:0005886(plasma membrane);GO:0005903(brush border);GO:0005929(cilium);GO:000…	04015(Rap1 signaling pathway);04024(cAMP signaling pathway);04072(Phospholipase D signaling pathway);04261(Adrenergic signaling in cardiomyocytes);04670(Leukocyte transendothelial migration);04911(Insulin secretion)	K04351	NA	Rap guanine nucleotide exchange factor (GEF) 4 [Source:MGI Symbol;Acc:MGI:1917723]	0	0	0	0	0.406806	0.517174	-inf	-inf	0.000595012	0.046747	down
74254	0	chr19	+	42170594	42191717	ENSMUST00000099443	12	2573	MSTRG.16321	Zfyve27	GO:0005515(protein binding);GO:0005654(nucleoplasm);GO:0005737(cytoplasm);GO:0005768(endosome);GO:0005783(endoplasmic reticulum);GO:0005789(endoplasmic reticulum membrane);GO:0005829(cytosol);GO:0005886(plasma membrane);GO:0016020(membrane);GO:0016021(integral component of membrane);GO:0016192(vesicle-mediated transport);GO:0030176(integral component of endoplasmic reticulum membrane);GO:0030424(…	04144(Endocytosis)	K19368	NA	zinc finger, FYVE domain containing 27 [Source:MGI Symbol;Acc:MGI:1919602]	0	0	0	0	1.01866	0.483764	-inf	-inf	0.000605646	0.0474906	down
107284	0	chr5	-	36490604	36582397	ENSMUST00000031094	14	4590	MSTRG.23800	Tbc1d14	GO:0005654(nucleoplasm);GO:0005776(autophagosome);GO:0005794(Golgi apparatus);GO:0005829(cytosol);GO:0010507(negative regulation of autophagy);GO:0019901(protein kinase binding);GO:0043231(intracellular membrane-bounded organelle);GO:0055037(recycling endosome);GO:0071955(recycling endosome to Golgi transport);GO:2000785(regulation of autophagosome assembly)	NA	K20167	NA	TBC1 domain family, member 14 [Source:MGI Symbol;Acc:MGI:1098708]	0.021049	0	0	0.208367	0.687872	0.34075	0.0170163	-5.87694	0.000626648	0.0489514	down
107153	0	chr5	+	34999057	35033591	ENSMUST00000114281	14	3439	MSTRG.23765	Rgs12	GO:0001965(G-protein alpha-subunit binding);GO:0005096(GTPase activator activity);GO:0005515(protein binding);GO:0005634(nucleus);GO:0005730(nucleolus);GO:0005737(cytoplasm);GO:0005829(cytosol);GO:0005886(plasma membrane);GO:0007165(signal transduction);GO:0030054(cell junction);GO:0030425(dendrite);GO:0030695(GTPase regulator activity);GO:0032991(protein-containing complex);GO:0038032(terminatio…	NA	K16449	NA	regulator of G-protein signaling 12 [Source:MGI Symbol;Acc:MGI:1918979]	0	0	0	0.501532	0.543906	0	-inf	-inf	0.000626686	0.0489514	down
40566	0	chr14	+	7817957	7951588	ENSMUST00000052678	46	9100	MSTRG.9209	Flnb	GO:0001725(stress fiber);GO:0003334(keratinocyte development);GO:0003382(epithelial cell morphogenesis);GO:0003779(actin binding);GO:0005515(protein binding);GO:0005634(nucleus);GO:0005737(cytoplasm);GO:0005829(cytosol);GO:0005856(cytoskeleton);GO:0005886(plasma membrane);GO:0005903(brush border);GO:0005925(focal adhesion);GO:0005938(cell cortex);GO:0007519(skeletal muscle tissue development);GO:…	04010(MAPK signaling pathway);04510(Focal adhesion);05132(Salmonella infection);05205(Proteoglycans in cancer)	K04437	NA	filamin, beta [Source:MGI Symbol;Acc:MGI:2446089]	0.006473	3.93384	2.42596	0.027535	0.066578	0.022385	54.6471	5.77207	0.000629691	0.0489977	up
155205	0	chrX	+	20364559	20400853	ENSMUST00000115387	6	4498	MSTRG.33677	Rp2	GO:0000166(nucleotide binding);GO:0000287(magnesium ion binding);GO:0000902(cell morphogenesis);GO:0005096(GTPase activator activity);GO:0005525(GTP binding);GO:0005654(nucleoplasm);GO:0005737(cytoplasm);GO:0005794(Golgi apparatus);GO:0005814(centriole);GO:0005886(plasma membrane);GO:0005929(cilium);GO:0006892(post-Golgi vesicle-mediated transport);GO:0015031(protein transport);GO:0016020(membran…	NA	K18272	NA	retinitis pigmentosa 2 homolog [Source:MGI Symbol;Acc:MGI:1277953]	0.584427	0.210495	0	0	0	0	inf	inf	0.000635027	0.0492243	up
72903	0	chr19	-	15955774	15984989	ENSMUST00000047704	15	2548	MSTRG.15965	Cep78	GO:0003674(molecular_function);GO:0005515(protein binding);GO:0005737(cytoplasm);GO:0005813(centrosome);GO:0005814(centriole);GO:0005815(microtubule organizing center);GO:0005856(cytoskeleton);GO:0005929(cilium);GO:0030030(cell projection organization);GO:0036064(ciliary basal body);GO:0042995(cell projection);GO:0044782(cilium organization)	NA	K16765	NA	centrosomal protein 78 [Source:MGI Symbol;Acc:MGI:1924386]	0.465253	0	0.808496	0	0	0	inf	inf	0.000657396	0.0507645	up
69695	0	chr18	+	69345721	69684526	ENSMUST00000114982	20	3694	MSTRG.15469	Tcf4	GO:0000122(negative regulation of transcription by RNA polymerase II);GO:0000790(nuclear chromatin);GO:0000978(RNA polymerase II proximal promoter sequence-specific DNA binding);GO:0000981(DNA-binding transcription factor activity, RNA polymerase II-specific);GO:0001093(TFIIB-class transcription factor binding);GO:0001228(DNA-binding transcription activator activity, RNA polymerase II-specific);G…	NA	NA	NA	transcription factor 4 [Source:MGI Symbol;Acc:MGI:98506]	0	0.407842	0.445966	0	0	0	inf	inf	0.000662401	0.0510539	up
75195	0	chr19	-	56320041	56390037	ENSMUST00000073536	42	5501	MSTRG.16546	Nrap	GO:0003779(actin binding);GO:0005515(protein binding);GO:0005916(fascia adherens);GO:0005927(muscle tendon junction);GO:0017166(vinculin binding);GO:0030016(myofibril);GO:0030018(Z disc);GO:0030036(actin cytoskeleton organization);GO:0046872(metal ion binding);GO:0048747(muscle fiber development);GO:0051015(actin filament binding);GO:0051371(muscle alpha-actinin binding);GO:0071691(cardiac muscle…	NA	NA	NA	nebulin-related anchoring protein [Source:MGI Symbol;Acc:MGI:1098765]	2.67172	4.06172	102.535	0.48291	2.04532	1.1061	30.0657	4.91005	0.000663771	0.0510626	up
71613	0	chr19	+	6363690	6378030	ENSMUST00000131252	13	4353	MSTRG.15794	Sf1	GO:0000398(mRNA splicing, via spliceosome);GO:0003676(nucleic acid binding);GO:0003723(RNA binding);GO:0005634(nucleus);GO:0005654(nucleoplasm);GO:0005681(spliceosomal complex);GO:0005737(cytoplasm);GO:0006397(mRNA processing);GO:0008270(zinc ion binding);GO:0008380(RNA splicing);GO:0016604(nuclear body);GO:0030238(male sex determination);GO:0030575(nuclear body organization);GO:0033327(Leydig ce…	NA	K13095	NA	splicing factor 1 [Source:MGI Symbol;Acc:MGI:1095403]	1.60274	0.732285	0.129954	0.056126	0.013988	0.012829	29.7189	4.89331	0.000680144	0.0522233	up
126283	0	chr7	-	19581035	19604486	ENSMUST00000086041	21	2180	MSTRG.27857	Clasrp	GO:0003674(molecular_function);GO:0005575(cellular_component);GO:0005634(nucleus);GO:0005654(nucleoplasm);GO:0006397(mRNA processing);GO:0008150(biological_process);GO:0008380(RNA splicing)	NA	K13168	NA	CLK4-associating serine/arginine rich protein [Source:MGI Symbol;Acc:MGI:1855695]	0.01978	0.485367	0.685834	0	0.006623	0	179.825	7.49045	0.000682051	0.0522708	up
13474	0	chr10	-	75923222	75932475	ENSMUST00000120281	9	1793	MSTRG.3343	Mmp11	GO:0004222(metalloendopeptidase activity);GO:0005576(extracellular region);GO:0005615(extracellular space);GO:0006508(proteolysis);GO:0007275(multicellular organism development);GO:0008233(peptidase activity);GO:0008237(metallopeptidase activity);GO:0008270(zinc ion binding);GO:0016787(hydrolase activity);GO:0030198(extracellular matrix organization);GO:0030199(collagen fibril organization);GO:00…	NA	K07993	EC:3.4.24.-	matrix metallopeptidase 11 [Source:MGI Symbol;Acc:MGI:97008]	0	0	0	0	1.56578	0.535539	-inf	-inf	0.000686553	0.0525168	down
70780	0	chr19	-	4164324	4175479	ENSMUST00000167055	10	3968	MSTRG.15650	Carns1	GO:0000166(nucleotide binding);GO:0005524(ATP binding);GO:0016887(ATPase activity);GO:0035499(carnosine biosynthetic process);GO:0046872(metal ion binding);GO:0047730(carnosine synthase activity)	00330(Arginine and proline metabolism);00340(Histidine metabolism);00410(beta-Alanine metabolism)	K14755	EC:6.3.2.11	carnosine synthase 1 [Source:MGI Symbol;Acc:MGI:2147595]	0	0.333327	2.03038	0.002978	0	0.006776	242.333	7.92084	0.000691171	0.0527707	up
142166	0	chr8	+	83715268	83723275	ENSMUST00000140521	12	1551	MSTRG.30846	Ddx39	GO:0000166(nucleotide binding);GO:0000398(mRNA splicing, via spliceosome);GO:0003676(nucleic acid binding);GO:0004386(helicase activity);GO:0005524(ATP binding);GO:0005634(nucleus);GO:0005737(cytoplasm);GO:0006397(mRNA processing);GO:0006406(mRNA export from nucleus);GO:0008380(RNA splicing);GO:0016607(nuclear speck);GO:0016787(hydrolase activity);GO:0016887(ATPase activity);GO:0042802(identical …	NA	K13182	EC:3.6.4.13	DEAD (Asp-Glu-Ala-Asp) box polypeptide 39 [Source:MGI Symbol;Acc:MGI:1915528]	0.804154	0	1.2162	0	0	0	inf	inf	0.000692958	0.0528078	up
136031	0	chr7	+	127748274	127769483	ENSMUST00000206893	10	3449	ENSMUSG00000030811	Fbxl19	GO:0003677(DNA binding);GO:0005515(protein binding);GO:0008270(zinc ion binding);GO:0019005(SCF ubiquitin ligase complex);GO:0043161(proteasome-mediated ubiquitin-dependent protein catabolic process);GO:0046872(metal ion binding)	NA	K10285	NA	F-box and leucine-rich repeat protein 19 [Source:MGI Symbol;Acc:MGI:3039600]	0.320269	0	0.597181	0	0	0	inf	inf	0.00069616	0.0529525	up
59264	0	chr17	+	21383748	21399262	ENSMUST00000056107	4	2909	ENSMUSG00000062743	Zfp677	GO:0003676(nucleic acid binding);GO:0005622(intracellular);GO:0006355(regulation of transcription, DNA-templated);GO:0046872(metal ion binding)	05168(Herpes simplex virus 1 infection)	K09228	NA	zinc finger protein 677 [Source:MGI Symbol;Acc:MGI:3053207]	0	0	0	0.363459	0	0.862122	-inf	-inf	0.00070404	0.0532527	down
46719	0	chr14	+	116925936	117975086	ENSMUST00000078849	9	1668	MSTRG.10522	Gpc6	GO:0005576(extracellular region);GO:0005615(extracellular space);GO:0005796(Golgi lumen);GO:0005886(plasma membrane);GO:0005887(integral component of plasma membrane);GO:0009966(regulation of signal transduction);GO:0016020(membrane);GO:0016477(cell migration);GO:0031225(anchored component of membrane);GO:0045202(synapse);GO:0046658(anchored component of plasma membrane);GO:0062023(collagen-conta…	NA	K08112	NA	glypican 6 [Source:MGI Symbol;Acc:MGI:1346322]	0	0	0	1.21948	0	0.820035	-inf	-inf	0.000709674	0.0534797	down
99122	0	chr4	+	86054020	86234431	ENSMUST00000150043	9	2863	MSTRG.21901	Adamtsl1	GO:0003674(molecular_function);GO:0005576(extracellular region);GO:0006508(proteolysis);GO:0008150(biological_process);GO:0008233(peptidase activity);GO:0062023(collagen-containing extracellular matrix)	NA	NA	NA	ADAMTS-like 1 [Source:MGI Symbol;Acc:MGI:1924989]	0	0	0.021055	1.73192	0.02118	0.458518	0.00952019	-6.71479	0.000718031	0.0540092	down
23821	0	chr11	+	88162261	88194140	ENSMUST00000154812	11	3163	MSTRG.5460	Cuedc1	GO:0003674(molecular_function);GO:0005515(protein binding);GO:0005575(cellular_component);GO:0008150(biological_process)	NA	NA	NA	CUE domain containing 1 [Source:MGI Symbol;Acc:MGI:2144281]	0	0.480736	0.475058	0	0	0	inf	inf	0.000721519	0.0541713	up
57325	0	chr16	-	89787730	89818352	ENSMUST00000164263	13	3569	MSTRG.12790	Tiam1	GO:0003300(cardiac muscle hypertrophy);GO:0005085(guanyl-nucleotide exchange factor activity);GO:0005089(Rho guanyl-nucleotide exchange factor activity);GO:0005515(protein binding);GO:0005634(nucleus);GO:0005737(cytoplasm);GO:0005829(cytosol);GO:0005874(microtubule);GO:0005886(plasma membrane);GO:0005911(cell-cell junction);GO:0006915(apoptotic process);GO:0007160(cell-matrix adhesion);GO:0007165…	04014(Ras signaling pathway);04015(Rap1 signaling pathway);04024(cAMP signaling pathway);04062(Chemokine signaling pathway);04530(Tight junction);04810(Regulation of actin cytoskeleton);05205(Proteoglycans in cancer)	NA	NA	T cell lymphoma invasion and metastasis 1 [Source:MGI Symbol;Acc:MGI:103306]	0.008573	0	0.02653	1.39398	0.010182	1.81007	0.0109211	-6.51674	0.000727994	0.0545566	down
92190	0	chr3	+	94413318	94431507	ENSMUST00000197901	13	2652	MSTRG.20224	Tdrkh	GO:0003676(nucleic acid binding);GO:0003723(RNA binding);GO:0005515(protein binding);GO:0005737(cytoplasm);GO:0005739(mitochondrion);GO:0005829(cytosol);GO:0007140(male meiotic nuclear division);GO:0007283(spermatogenesis);GO:0009566(fertilization);GO:0016020(membrane);GO:0016021(integral component of membrane);GO:0030154(cell differentiation);GO:0031047(gene silencing by RNA);GO:0034587(piRNA me…	NA	K18406	NA	tudor and KH domain containing protein [Source:MGI Symbol;Acc:MGI:1919884]	0.791533	0	0.388076	0	0	0	inf	inf	0.000729729	0.0545859	up
13101	0	chr10	+	69925773	70024882	ENSMUST00000182269	25	4411	MSTRG.3272	Ank3	GO:0000281(mitotic cytokinesis);GO:0005200(structural constituent of cytoskeleton);GO:0005515(protein binding);GO:0005737(cytoplasm);GO:0005764(lysosome);GO:0005856(cytoskeleton);GO:0005886(plasma membrane);GO:0005923(bicellular tight junction);GO:0007009(plasma membrane organization);GO:0007010(cytoskeleton organization);GO:0007165(signal transduction);GO:0007409(axonogenesis);GO:0007411(axon gu…	05205(Proteoglycans in cancer)	K10380	NA	ankyrin 3, epithelial [Source:MGI Symbol;Acc:MGI:88026]	0	0	0	0	0.571606	0.236383	-inf	-inf	0.000737684	0.0550795	down
147178	0	chr9	+	37402032	37414023	ENSMUST00000115048	17	3392	MSTRG.32161	Robo4	GO:0001525(angiogenesis);GO:0005515(protein binding)	NA	K06784	NA	roundabout guidance receptor 4 [Source:MGI Symbol;Acc:MGI:1921394]	0	0.460524	0.413684	0	0	0	inf	inf	0.000743941	0.0553432	up
54639	0	chr16	-	20725587	20730551	ENSMUST00000231826	6	885	MSTRG.12197	Thpo	GO:0001934(positive regulation of protein phosphorylation);GO:0005102(signaling receptor binding);GO:0005125(cytokine activity);GO:0005179(hormone activity);GO:0005576(extracellular region);GO:0005615(extracellular space);GO:0008283(cell population proliferation);GO:0008284(positive regulation of cell population proliferation);GO:0010469(regulation of signaling receptor activity);GO:0030099(myelo…	04060(Cytokine-cytokine receptor interaction);04630(Jak-STAT signaling pathway);04640(Hematopoietic cell lineage)	K06854	NA	thrombopoietin [Source:MGI Symbol;Acc:MGI:101875]	2.31228	1.21994	0	0	0	0	inf	inf	0.000749468	0.0556524	up
74422	0	chr19	-	44394455	44407709	ENSMUST00000041331	6	4832	MSTRG.16368	Scd1	GO:0004768(stearoyl-CoA 9-desaturase activity);GO:0005506(iron ion binding);GO:0005730(nucleolus);GO:0005783(endoplasmic reticulum);GO:0005789(endoplasmic reticulum membrane);GO:0006629(lipid metabolic process);GO:0006631(fatty acid metabolic process);GO:0006633(fatty acid biosynthetic process);GO:0006636(unsaturated fatty acid biosynthetic process);GO:0006641(triglyceride metabolic process);GO:0…	01040(Biosynthesis of unsaturated fatty acids);03320(PPAR signaling pathway);04152(AMPK signaling pathway)	K00507	EC:1.14.19.1	stearoyl-Coenzyme A desaturase 1 [Source:MGI Symbol;Acc:MGI:98239]	2.88026	2.12045	2.1829	131.556	5.47905	14.7242	0.0473356	-4.40093	0.000792637	0.0586436	down
127536	0	chr7	+	28982050	29003276	ENSMUST00000208227	32	2720	MSTRG.28075	Map4k1	GO:0000165(MAPK cascade);GO:0000166(nucleotide binding);GO:0000185(activation of MAPKKK activity);GO:0004672(protein kinase activity);GO:0004674(protein serine/threonine kinase activity);GO:0005515(protein binding);GO:0005524(ATP binding);GO:0005737(cytoplasm);GO:0006468(protein phosphorylation);GO:0007257(activation of JUN kinase activity);GO:0008283(cell population proliferation);GO:0008349(MAP…	04010(MAPK signaling pathway)	K04408	EC:2.7.11.1	mitogen-activated protein kinase kinase kinase kinase 1 [Source:MGI Symbol;Acc:MGI:1346882]	0	0	0	0.470535	0	0.692486	-inf	-inf	0.000809547	0.0597858	down
50762	0	chr15	+	81872508	81905891	ENSMUST00000229068	6	589	MSTRG.11442	Aco2	GO:0001889(liver development);GO:0003994(aconitate hydratase activity);GO:0005506(iron ion binding);GO:0005739(mitochondrion);GO:0005829(cytosol);GO:0006099(tricarboxylic acid cycle);GO:0006101(citrate metabolic process);GO:0006102(isocitrate metabolic process);GO:0016829(lyase activity);GO:0035900(response to isolation stress);GO:0043209(myelin sheath);GO:0046872(metal ion binding);GO:0051536(ir…	00020(Citrate cycle (TCA cycle));00630(Glyoxylate and dicarboxylate metabolism)	K01681	EC:4.2.1.3	aconitase 2, mitochondrial [Source:MGI Symbol;Acc:MGI:87880]	3.07943	0	1.84762	0	0	0	inf	inf	0.000814405	0.0600354	up
93288	0	chr3	+	103809593	103821828	ENSMUST00000106824	9	2412	MSTRG.20491	Ap4b1	GO:0005515(protein binding);GO:0005794(Golgi apparatus);GO:0005802(trans-Golgi network);GO:0005829(cytosol);GO:0006605(protein targeting);GO:0006886(intracellular protein transport);GO:0015031(protein transport);GO:0016020(membrane);GO:0016192(vesicle-mediated transport);GO:0019898(extrinsic component of membrane);GO:0030117(membrane coat);GO:0030124(AP-4 adaptor complex);GO:0030131(clathrin adap…	04142(Lysosome)	NA	NA	adaptor-related protein complex AP-4, beta 1 [Source:MGI Symbol;Acc:MGI:1337130]	0	0.518569	0.655693	0	0	0	inf	inf	0.000817724	0.0601709	up
66875	0	chr18	-	14625631	14682828	ENSMUST00000092041	10	2911	MSTRG.14683	Ss18	GO:0000226(microtubule cytoskeleton organization);GO:0000902(cell morphogenesis);GO:0003713(transcription coactivator activity);GO:0005634(nucleus);GO:0005881(cytoplasmic microtubule);GO:0007010(cytoskeleton organization);GO:0016514(SWI/SNF complex);GO:0030374(nuclear receptor transcription coactivator activity);GO:0035556(intracellular signal transduction);GO:0042493(response to drug);GO:0045893…	05202(Transcriptional misregulation in cancer)	K15623	NA	SS18, nBAF chromatin remodeling complex subunit [Source:MGI Symbol;Acc:MGI:107708]	0	0	0.0627	2.10589	0.374549	2.48346	0.0126312	-6.30687	0.00082113	0.0603122	down
11285	0	chr10	-	30645582	30655767	ENSMUST00000213889	5	3850	MSTRG.2760	Ncoa7	GO:0005634(nucleus);GO:0030374(nuclear receptor transcription coactivator activity);GO:0035257(nuclear hormone receptor binding);GO:0045944(positive regulation of transcription by RNA polymerase II);GO:1900408(negative regulation of cellular response to oxidative stress);GO:1902083(negative regulation of peptidyl-cysteine S-nitrosylation);GO:1903204(negative regulation of oxidative stress-induced…	NA	NA	NA	nuclear receptor coactivator 7 [Source:MGI Symbol;Acc:MGI:2444847]	0.004209	0	0	0.34567	0.047251	0.285995	0.00619959	-7.33361	0.00083106	0.0609314	down
43667	0	chr14	-	51905283	51913488	ENSMUST00000111632	15	2103	MSTRG.9880	Ndrg2	GO:0001818(negative regulation of cytokine production);GO:0005634(nucleus);GO:0005737(cytoplasm);GO:0005794(Golgi apparatus);GO:0007165(signal transduction);GO:0007275(multicellular organism development);GO:0007399(nervous system development);GO:0010574(regulation of vascular endothelial growth factor production);GO:0016055(Wnt signaling pathway);GO:0030154(cell differentiation);GO:0030426(growth…	NA	NA	NA	N-myc downstream regulated gene 2 [Source:MGI Symbol;Acc:MGI:1352498]	5.36473	5.35812	4.29336	14.0575	12.3033	408.566	0.0345258	-4.85618	0.000848934	0.062018	down
134508	0	chr7	-	111471661	111779977	ENSMUST00000049430	11	2575	MSTRG.29182	Galnt18	GO:0000139(Golgi membrane);GO:0004653(polypeptide N-acetylgalactosaminyltransferase activity);GO:0005794(Golgi apparatus);GO:0006486(protein glycosylation);GO:0006493(protein O-linked glycosylation);GO:0016020(membrane);GO:0016021(integral component of membrane);GO:0016740(transferase activity);GO:0016757(transferase activity, transferring glycosyl groups);GO:0030246(carbohydrate binding);GO:0046…	00512(Mucin type O-glycan biosynthesis)	K00710	EC:2.4.1.41	polypeptide N-acetylgalactosaminyltransferase 18 [Source:MGI Symbol;Acc:MGI:2446239]	1.26596	1.23669	0.886786	0.033368	0.131362	0.062449	14.9197	3.89914	0.000869869	0.0634333	up
147821	0	chr9	+	44067078	44093929	ENSMUST00000177054	14	2370	MSTRG.32237	Usp2	GO:0000122(negative regulation of transcription by RNA polymerase II);GO:0004843(thiol-dependent ubiquitin-specific protease activity);GO:0005634(nucleus);GO:0005737(cytoplasm);GO:0005813(centrosome);GO:0006508(proteolysis);GO:0006511(ubiquitin-dependent protein catabolic process);GO:0007049(cell cycle);GO:0007517(muscle organ development);GO:0008233(peptidase activity);GO:0008234(cysteine-type p…	NA	K11833	EC:3.4.19.12	ubiquitin specific peptidase 2 [Source:MGI Symbol;Acc:MGI:1858178]	0	0.547112	0.597407	0	0	0	inf	inf	0.000873888	0.0636122	up
58131	0	chr17	+	3397230	3439434	ENSMUST00000226905	8	3303	MSTRG.12932	Tiam2	GO:0005085(guanyl-nucleotide exchange factor activity);GO:0005089(Rho guanyl-nucleotide exchange factor activity);GO:0005096(GTPase activator activity);GO:0005515(protein binding);GO:0005737(cytoplasm);GO:0007165(signal transduction);GO:0016020(membrane);GO:0030027(lamellipodium);GO:0030175(filopodium);GO:0030426(growth cone);GO:0035023(regulation of Rho protein signal transduction);GO:0035556(in…	NA	K16847	NA	T cell lymphoma invasion and metastasis 2 [Source:MGI Symbol;Acc:MGI:1344338]	0.152087	2.89916	0.440093	0	0.041838	0	83.4491	6.38283	0.000878789	0.0638544	up
27071	0	chr11	-	118407644	118419052	ENSMUST00000106287	5	1476	MSTRG.6188	Cant1	GO:0004382(guanosine-diphosphatase activity);GO:0005509(calcium ion binding);GO:0005783(endoplasmic reticulum);GO:0005789(endoplasmic reticulum membrane);GO:0005794(Golgi apparatus);GO:0009191(ribonucleoside diphosphate catabolic process);GO:0016020(membrane);GO:0016021(integral component of membrane);GO:0016787(hydrolase activity);GO:0017110(nucleoside-diphosphatase activity);GO:0030166(proteogl…	00230(Purine metabolism);00240(Pyrimidine metabolism)	K12304	EC:3.6.1.6	calcium activated nucleotidase 1 [Source:MGI Symbol;Acc:MGI:1923275]	0.745351	1.10147	0	0	0	0	inf	inf	0.000907481	0.0653547	up
121494	0	chr6	+	115422066	115490399	ENSMUST00000000450	7	1767	MSTRG.27030	Pparg	GO:0000122(negative regulation of transcription by RNA polymerase II);GO:0002674(negative regulation of acute inflammatory response);GO:0003677(DNA binding);GO:0003690(double-stranded DNA binding);GO:0003700(DNA-binding transcription factor activity);GO:0003707(steroid hormone receptor activity);GO:0004879(nuclear receptor activity);GO:0005634(nucleus);GO:0005737(cytoplasm);GO:0005829(cytosol);GO…	03320(PPAR signaling pathway);04152(AMPK signaling pathway);04211(Longevity regulating pathway);04380(Osteoclast differentiation);04714(Thermogenesis);05016(Huntington disease);05200(Pathways in cancer);05202(Transcriptional misregulation in cancer);05216(Thyroid cancer)	K08530	NA	peroxisome proliferator activated receptor gamma [Source:MGI Symbol;Acc:MGI:97747]	0	0	0.010645	2.56815	0.002799	0.526079	0.00343716	-8.18457	0.000913179	0.0655391	down
61231	0	chr17	+	29492196	29495442	ENSMUST00000234478	3	1204	MSTRG.13533	Pim1	GO:0000166(nucleotide binding);GO:0004672(protein kinase activity);GO:0004674(protein serine/threonine kinase activity);GO:0005515(protein binding);GO:0005524(ATP binding);GO:0005634(nucleus);GO:0005730(nucleolus);GO:0005737(cytoplasm);GO:0005829(cytosol);GO:0005886(plasma membrane);GO:0006468(protein phosphorylation);GO:0006915(apoptotic process);GO:0007049(cell cycle);GO:0008134(transcription f…	04630(Jak-STAT signaling pathway);04933(AGE-RAGE signaling pathway in diabetic complications);05200(Pathways in cancer);05206(MicroRNAs in cancer);05221(Acute myeloid leukemia)	K04702	EC:2.7.11.1	proviral integration site 1 [Source:MGI Symbol;Acc:MGI:97584]	1.39529	0	0.827122	0	0	0	inf	inf	0.000922901	0.0659972	up
4408	0	chr1	+	87620362	87720503	ENSMUST00000042275	27	4880	MSTRG.1081	Inpp5d	GO:0002376(immune system process);GO:0005515(protein binding);GO:0005737(cytoplasm);GO:0005829(cytosol);GO:0005856(cytoskeleton);GO:0005884(actin filament);GO:0005886(plasma membrane);GO:0006915(apoptotic process);GO:0008340(determination of adult lifespan);GO:0009968(negative regulation of signal transduction);GO:0016020(membrane);GO:0016064(immunoglobulin mediated immune response);GO:0016787(hy…	00562(Inositol phosphate metabolism);04070(Phosphatidylinositol signaling system);04662(B cell receptor signaling pathway);04664(Fc epsilon RI signaling pathway);04666(Fc gamma R-mediated phagocytosis)	K03084	EC:3.1.3.86	inositol polyphosphate-5-phosphatase D [Source:MGI Symbol;Acc:MGI:107357]	0	0	0	0.264988	0.323304	0	-inf	-inf	0.000945278	0.0672936	down
39551	0	chr13	-	103752668	103765033	ENSMUST00000210836	7	2085	MSTRG.9004	Srek1	GO:0000381(regulation of alternative mRNA splicing, via spliceosome);GO:0003676(nucleic acid binding);GO:0003723(RNA binding);GO:0005634(nucleus);GO:0005654(nucleoplasm);GO:0005681(spliceosomal complex);GO:0006397(mRNA processing);GO:0008150(biological_process);GO:0008380(RNA splicing);GO:0016607(nuclear speck)	NA	K13165	NA	splicing regulatory glutamine/lysine-rich protein 1 [Source:MGI Symbol;Acc:MGI:2145245]	0	0	0	0.571043	0.817055	0	-inf	-inf	0.000946	0.0672936	down
101481	0	chr4	-	123712710	123718186	ENSMUST00000106206	3	599	MSTRG.22469	Ndufs5	GO:0003674(molecular_function);GO:0005739(mitochondrion);GO:0005743(mitochondrial inner membrane);GO:0005747(mitochondrial respiratory chain complex I);GO:0005758(mitochondrial intermembrane space);GO:0016020(membrane);GO:0032981(mitochondrial respiratory chain complex I assembly);GO:0055114(oxidation-reduction process);GO:0070469(respirasome)	00190(Oxidative phosphorylation);04714(Thermogenesis);04723(Retrograde endocannabinoid signaling);04932(Non-alcoholic fatty liver disease (NAFLD));05010(Alzheimer disease);05012(Parkinson disease);05016(Huntington disease)	K03938	NA	NADH:ubiquinone oxidoreductase core subunit S5 [Source:MGI Symbol;Acc:MGI:1890889]	0.262696	0.091008	0.050449	9.46518	5.85343	0.210861	0.0260249	-5.26396	0.000949503	0.0674247	down
24296	0	chr11	+	96034965	96047430	ENSMUST00000107700	7	849	MSTRG.5576	Snf8	GO:0000814(ESCRT II complex);GO:0005634(nucleus);GO:0005654(nucleoplasm);GO:0005667(transcription factor complex);GO:0005737(cytoplasm);GO:0005768(endosome);GO:0005829(cytosol);GO:0005886(plasma membrane);GO:0006357(regulation of transcription by RNA polymerase II);GO:0008022(protein C-terminus binding);GO:0008134(transcription factor binding);GO:0010008(endosome membrane);GO:0010628(positive reg…	04144(Endocytosis)	K12188	NA	SNF8, ESCRT-II complex subunit, homolog (S. cerevisiae) [Source:MGI Symbol;Acc:MGI:1343161]	0	0	0	2.34865	1.1259	0	-inf	-inf	0.000961002	0.0681221	down
27178	0	chr11	+	119491630	119511437	ENSMUST00000106245	8	5126	MSTRG.6208	Endov	GO:0000287(magnesium ion binding);GO:0003677(DNA binding);GO:0003723(RNA binding);GO:0003727(single-stranded RNA binding);GO:0004518(nuclease activity);GO:0004519(endonuclease activity);GO:0005634(nucleus);GO:0005730(nucleolus);GO:0005737(cytoplasm);GO:0006281(DNA repair);GO:0016787(hydrolase activity);GO:0016888(endodeoxyribonuclease activity, producing 5'-phosphomonoesters);GO:0016891(endoribon…	NA	K21813	EC:3.1.26.-	endonuclease V [Source:MGI Symbol;Acc:MGI:2444688]	0.013824	0	0	0.691704	0.007252	0.549085	0.0110766	-6.49635	0.000969447	0.0684537	down
99131	0	chr4	+	86199317	86248129	ENSMUST00000136320	6	729	MSTRG.21901	Adamtsl1	GO:0003674(molecular_function);GO:0005576(extracellular region);GO:0006508(proteolysis);GO:0008150(biological_process);GO:0008233(peptidase activity);GO:0062023(collagen-containing extracellular matrix)	NA	NA	NA	ADAMTS-like 1 [Source:MGI Symbol;Acc:MGI:1924989]	0	0	0	2.20045	0	1.65814	-inf	-inf	0.000970736	0.0684537	down
137131	0	chr7	+	140857451	140863489	ENSMUST00000210708	11	2577	MSTRG.29738	Ric8a	GO:0001701(in utero embryonic development);GO:0001944(vasculature development);GO:0001965(G-protein alpha-subunit binding);GO:0005085(guanyl-nucleotide exchange factor activity);GO:0005096(GTPase activator activity);GO:0005515(protein binding);GO:0005737(cytoplasm);GO:0005829(cytosol);GO:0005886(plasma membrane);GO:0007186(G protein-coupled receptor signaling pathway);GO:0007193(adenylate cyclase…	NA	NA	NA	RIC8 guanine nucleotide exchange factor A [Source:MGI Symbol;Acc:MGI:2141866]	0	0	0	0.532789	0.556005	0	-inf	-inf	0.000980254	0.0690052	down
45053	0	chr14	+	61607482	61612826	ENSMUST00000051184	2	1766	MSTRG.10097	Kcnrg	GO:0005515(protein binding);GO:0005783(endoplasmic reticulum);GO:0042802(identical protein binding);GO:0051260(protein homooligomerization);GO:1902260(negative regulation of delayed rectifier potassium channel activity)	NA	NA	NA	potassium channel regulator [Source:MGI Symbol;Acc:MGI:2685591]	0.898972	0	0.510373	0	0	0	inf	inf	0.00102073	0.0713819	up
152833	0	chr9	-	108447658	108452377	ENSMUST00000035232	6	1897	MSTRG.33239	Klhdc8b	GO:0005515(protein binding);GO:0005737(cytoplasm);GO:0005829(cytosol);GO:0007049(cell cycle);GO:0030496(midbody);GO:0045171(intercellular bridge);GO:0051301(cell division);GO:0098813(nuclear chromosome segregation);GO:0110070(cellularization cleavage furrow);GO:0140014(mitotic nuclear division);GO:1902410(mitotic cytokinetic process)	NA	NA	NA	kelch domain containing 8B [Source:MGI Symbol;Acc:MGI:1925517]	0	0	0	0.530736	0	0.937041	-inf	-inf	0.00102344	0.0713819	down
138021	0	chr8	+	3500534	3512784	ENSMUST00000208306	3	435	MSTRG.29888	Mcoln1	GO:0001891(phagocytic cup);GO:0002250(adaptive immune response);GO:0002376(immune system process);GO:0005261(cation channel activity);GO:0005515(protein binding);GO:0005764(lysosome);GO:0005765(lysosomal membrane);GO:0005768(endosome);GO:0005770(late endosome);GO:0005829(cytosol);GO:0005886(plasma membrane);GO:0006811(ion transport);GO:0006816(calcium ion transport);GO:0008289(lipid binding);GO:0…	04142(Lysosome)	K04992	NA	mucolipin 1 [Source:MGI Symbol;Acc:MGI:1890498]	0	0	0	2.44865	3.87127	0	-inf	-inf	0.00102435	0.0713819	down
15676	0	chr10	-	95823973	95826039	ENSMUST00000209662	2	1431	ENSMUSG00000110353	Gm33543	NA	NA	NA	NA	predicted gene, 33543 [Source:MGI Symbol;Acc:MGI:5592702]	0	0	0	0.854227	0	1.04423	-inf	-inf	0.00102456	0.0713819	down
45607	0	chr14	-	70306297	70351425	ENSMUST00000022688	10	2098	MSTRG.10261	Slc39a14	GO:0005384(manganese ion transmembrane transporter activity);GO:0005385(zinc ion transmembrane transporter activity);GO:0005737(cytoplasm);GO:0005886(plasma membrane);GO:0005887(integral component of plasma membrane);GO:0006811(ion transport);GO:0006826(iron ion transport);GO:0006829(zinc ion transport);GO:0006882(cellular zinc ion homeostasis);GO:0015093(ferrous iron transmembrane transporter ac…	04216(Ferroptosis)	K14720	NA	solute carrier family 39 (zinc transporter), member 14 [Source:MGI Symbol;Acc:MGI:2384851]	0	9.0215	0.541782	0	3.1e-05	0.028818	331.494	8.37284	0.00103629	0.0720752	up
131811	0	chr7	+	81114799	81170416	ENSMUST00000026820	18	2846	MSTRG.28722	Slc28a1	GO:0005337(nucleoside transmembrane transporter activity);GO:0005350(pyrimidine nucleobase transmembrane transporter activity);GO:0005415(nucleoside:sodium symporter activity);GO:0005887(integral component of plasma membrane);GO:0015389(pyrimidine- and adenine-specific:sodium symporter activity);GO:0015855(pyrimidine nucleobase transport);GO:0016020(membrane);GO:0016021(integral component of memb…	NA	K11536	NA	solute carrier family 28 (sodium-coupled nucleoside transporter), member 1 [Source:MGI Symbol;Acc:MGI:3605073]	0.410815	0	0.417723	0	0	0	inf	inf	0.00105727	0.073409	up
4629	0	chr1	+	91111214	91116921	ENSMUST00000188094	4	2642	MSTRG.1112	Lrrfip1	GO:0000122(negative regulation of transcription by RNA polymerase II);GO:0000978(RNA polymerase II proximal promoter sequence-specific DNA binding);GO:0001227(DNA-binding transcription repressor activity, RNA polymerase II-specific);GO:0003677(DNA binding);GO:0005515(protein binding);GO:0005634(nucleus);GO:0005737(cytoplasm);GO:0005829(cytosol);GO:0005886(plasma membrane);GO:0006355(regulation of…	NA	NA	NA	leucine rich repeat (in FLII) interacting protein 1 [Source:MGI Symbol;Acc:MGI:1342770]	0.036556	0.065143	0.019964	0.111894	0.971753	2.65726	0.0325223	-4.94243	0.00108068	0.0749064	down
125011	0	chr7	-	6709395	6730419	ENSMUST00000150182	10	3252	MSTRG.27737	Peg3	GO:0000122(negative regulation of transcription by RNA polymerase II);GO:0003676(nucleic acid binding);GO:0005634(nucleus);GO:0005737(cytoplasm);GO:0005776(autophagosome);GO:0006915(apoptotic process);GO:0010468(regulation of gene expression);GO:0045944(positive regulation of transcription by RNA polymerase II);GO:0046872(metal ion binding)	NA	K09230	NA	paternally expressed 3 [Source:MGI Symbol;Acc:MGI:104748]	0.665583	0.504366	0.020603	0	0	0.014726	80.8469	6.33712	0.00108453	0.0749177	up
151722	0	chr9	+	99629542	99669256	ENSMUST00000078367	16	3981	ENSMUSG00000037784	Dzip1l	GO:0003676(nucleic acid binding);GO:0005737(cytoplasm);GO:0005814(centriole);GO:0005856(cytoskeleton);GO:0005929(cilium);GO:0032880(regulation of protein localization);GO:0036064(ciliary basal body);GO:0042995(cell projection);GO:0046872(metal ion binding);GO:0060271(cilium assembly)	NA	K16470	NA	DAZ interacting protein 1-like [Source:MGI Symbol;Acc:MGI:1919757]	0.226673	0	0.366174	0	0	0	inf	inf	0.00110169	0.0758781	up
54472	0	chr16	-	20331303	20426394	ENSMUST00000079158	30	5811	MSTRG.12172	Abcc5	GO:0000166(nucleotide binding);GO:0005524(ATP binding);GO:0008514(organic anion transmembrane transporter activity);GO:0015711(organic anion transport);GO:0016020(membrane);GO:0016021(integral component of membrane);GO:0016887(ATPase activity);GO:0042626(ATPase activity, coupled to transmembrane movement of substances);GO:0048471(perinuclear region of cytoplasm);GO:0055085(transmembrane transport)	01523(Antifolate resistance);02010(ABC transporters)	K05668	NA	ATP-binding cassette, sub-family C (CFTR/MRP), member 5 [Source:MGI Symbol;Acc:MGI:1351644]	0.014018	0	0.004202	0.265592	1.50534	0.00456	0.0102619	-6.60655	0.00110217	0.0758781	down
85759	0	chr2	+	155549232	155557364	ENSMUST00000151781	9	879	MSTRG.18749	Acss2	GO:0000166(nucleotide binding);GO:0003824(catalytic activity);GO:0003987(acetate-CoA ligase activity);GO:0005524(ATP binding);GO:0005654(nucleoplasm);GO:0005737(cytoplasm);GO:0005829(cytosol);GO:0006085(acetyl-CoA biosynthetic process);GO:0008610(lipid biosynthetic process);GO:0016020(membrane);GO:0016021(integral component of membrane);GO:0016208(AMP binding);GO:0016874(ligase activity);GO:00194…	00010(Glycolysis / Gluconeogenesis);00620(Pyruvate metabolism);00630(Glyoxylate and dicarboxylate metabolism);00640(Propanoate metabolism)	K01895	EC:6.2.1.1	acyl-CoA synthetase short-chain family member 2 [Source:MGI Symbol;Acc:MGI:1890410]	0	0	0	1.68699	1.23406	0	-inf	-inf	0.00111249	0.0763047	down
148756	0	chr9	-	53614582	53670014	ENSMUST00000120122	20	5945	MSTRG.32396	Cul5	GO:0006511(ubiquitin-dependent protein catabolic process);GO:0031461(cullin-RING ubiquitin ligase complex);GO:0031466(Cul5-RING ubiquitin ligase complex);GO:0031625(ubiquitin protein ligase binding)	04120(Ubiquitin mediated proteolysis);05170(Human immunodeficiency virus 1 infection)	K10612	NA	cullin 5 [Source:MGI Symbol;Acc:MGI:1922967]	0.144019	2.66244	5.99482	0.209861	0.080388	0.079565	23.7992	4.57284	0.00111564	0.0763047	up
85312	0	chr2	-	151590549	151632573	ENSMUST00000028951	6	4730	ENSMUSG00000027457	Snph	GO:0005737(cytoplasm);GO:0005739(mitochondrion);GO:0005881(cytoplasmic microtubule);GO:0005886(plasma membrane);GO:0006906(vesicle fusion);GO:0007420(brain development);GO:0016020(membrane);GO:0016021(integral component of membrane);GO:0017075(syntaxin-1 binding);GO:0030054(cell junction);GO:0030182(neuron differentiation);GO:0031966(mitochondrial membrane);GO:0042734(presynaptic membrane);GO:004…	NA	NA	NA	syntaphilin [Source:MGI Symbol;Acc:MGI:2139270]	0.984065	0.990033	0.000315	0.016201	0	0	121.87	6.9292	0.0011162	0.0763047	up
4901	0	chr1	+	93478964	93510260	ENSMUST00000027495	13	3779	MSTRG.1167	Sept2	GO:0000145(exocyst);GO:0000166(nucleotide binding);GO:0000775(chromosome, centromeric region);GO:0000776(kinetochore);GO:0000777(condensed chromosome kinetochore);GO:0002036(regulation of L-glutamate import across plasma membrane);GO:0003924(GTPase activity);GO:0005515(protein binding);GO:0005525(GTP binding);GO:0005634(nucleus);GO:0005694(chromosome);GO:0005737(cytoplasm);GO:0005819(spindle);GO:…	NA	NA	NA	septin 2 [Source:MGI Symbol;Acc:MGI:97298]	17.4965	0.740604	17.0338	0.719873	0.662979	0.821888	15.9978	3.9998	0.00111747	0.0763047	up
131765	0	chr7	+	80862108	80876537	ENSMUST00000044115	3	2310	ENSMUSG00000038797	Zscan2	GO:0003676(nucleic acid binding);GO:0003677(DNA binding);GO:0003700(DNA-binding transcription factor activity);GO:0005634(nucleus);GO:0005654(nucleoplasm);GO:0006355(regulation of transcription, DNA-templated);GO:0007275(multicellular organism development);GO:0007283(spermatogenesis);GO:0030154(cell differentiation);GO:0043565(sequence-specific DNA binding);GO:0045892(negative regulation of trans…	NA	K09230	NA	zinc finger and SCAN domain containing 2 [Source:MGI Symbol;Acc:MGI:99176]	0	0.021202	0.017962	0.63115	0.588792	0.347887	0.0249798	-5.3231	0.00111776	0.0763047	down
34352	0	chr13	+	13954469	13999074	ENSMUST00000099747	12	3892	MSTRG.7836	B3galnt2	GO:0000139(Golgi membrane);GO:0005783(endoplasmic reticulum);GO:0005794(Golgi apparatus);GO:0006486(protein glycosylation);GO:0006493(protein O-linked glycosylation);GO:0008375(acetylglucosaminyltransferase activity);GO:0008376(acetylgalactosaminyltransferase activity);GO:0008378(galactosyltransferase activity);GO:0016020(membrane);GO:0016021(integral component of membrane);GO:0016740(transferase…	00515(Mannose type O-glycan biosynthesis)	K09654	EC:2.4.1.313	UDP-GalNAc:betaGlcNAc beta 1,3-galactosaminyltransferase, polypeptide 2 [Source:MGI Symbol;Acc:MGI:2145517]	0.129029	0.034823	0.084746	0.013184	4.40048	8.88181	0.0186979	-5.74098	0.00113205	0.07715	down
105365	0	chr5	-	9122058	9161743	ENSMUST00000184903	14	1950	MSTRG.23368	Dmtf1	GO:0000978(RNA polymerase II proximal promoter sequence-specific DNA binding);GO:0001228(DNA-binding transcription activator activity, RNA polymerase II-specific);GO:0003677(DNA binding);GO:0005634(nucleus);GO:0005654(nucleoplasm);GO:0005829(cytosol);GO:0007049(cell cycle);GO:0045944(positive regulation of transcription by RNA polymerase II)	NA	K21625	NA	cyclin D binding myb-like transcription factor 1 [Source:MGI Symbol;Acc:MGI:1344415]	0	0	0	0.561823	0	0.726125	-inf	-inf	0.00113681	0.0773452	down
157008	0	chrX	+	74424604	74448747	ENSMUST00000114128	11	1867	MSTRG.33946	Ikbkg	GO:0000151(ubiquitin ligase complex);GO:0000922(spindle pole);GO:0001782(B cell homeostasis);GO:0005515(protein binding);GO:0005634(nucleus);GO:0005737(cytoplasm);GO:0005829(cytosol);GO:0006974(cellular response to DNA damage stimulus);GO:0007250(activation of NF-kappaB-inducing kinase activity);GO:0008385(IkappaB kinase complex);GO:0010628(positive regulation of gene expression);GO:0016239(posit…	01523(Antifolate resistance);04010(MAPK signaling pathway);04014(Ras signaling pathway);04062(Chemokine signaling pathway);04064(NF-kappa B signaling pathway);04151(PI3K-Akt signaling pathway);04210(Apoptosis);04380(Osteoclast differentiation);04620(Toll-like receptor signaling pathway);04621(NOD-like receptor signaling pathway);04622(RIG-I-like receptor signaling pathway);04623(Cytosolic DNA-sen…	K07210	NA	inhibitor of kappaB kinase gamma [Source:MGI Symbol;Acc:MGI:1338074]	0.607085	0.617624	0	0	0	0	inf	inf	0.00114495	0.0777688	up
20399	0	chr11	+	58963802	58973098	ENSMUST00000075141	7	3028	MSTRG.4764	Trim17	GO:0004842(ubiquitin-protein transferase activity);GO:0005515(protein binding);GO:0005575(cellular_component);GO:0006914(autophagy);GO:0008270(zinc ion binding);GO:0016567(protein ubiquitination);GO:0016740(transferase activity);GO:0030674(protein binding, bridging);GO:0032880(regulation of protein localization);GO:0046872(metal ion binding);GO:0051865(protein autoubiquitination)	NA	K12007	EC:2.3.2.27	tripartite motif-containing 17 [Source:MGI Symbol;Acc:MGI:1861440]	0	0	0	0.411747	0	0.399037	-inf	-inf	0.00116531	0.0789514	down
155277	0	chrX	-	20951929	20962000	ENSMUST00000001162	7	636	MSTRG.33696	Uxt	GO:0000122(negative regulation of transcription by RNA polymerase II);GO:0000226(microtubule cytoskeleton organization);GO:0000785(chromatin);GO:0000922(spindle pole);GO:0000930(gamma-tubulin complex);GO:0003682(chromatin binding);GO:0003712(transcription coregulator activity);GO:0003714(transcription corepressor activity);GO:0005634(nucleus);GO:0005737(cytoplasm);GO:0005813(centrosome);GO:000581…	NA	NA	NA	ubiquitously expressed prefoldin like chaperone [Source:MGI Symbol;Acc:MGI:1277988]	0	0	0	2.00325	0	1.89816	-inf	-inf	0.00116625	0.0789514	down
3382	0	chr1	-	74435511	74505803	ENSMUST00000044260	24	7111	MSTRG.870	Usp37	GO:0000082(G1/S transition of mitotic cell cycle);GO:0004197(cysteine-type endopeptidase activity);GO:0004843(thiol-dependent ubiquitin-specific protease activity);GO:0005634(nucleus);GO:0006275(regulation of DNA replication);GO:0006508(proteolysis);GO:0006511(ubiquitin-dependent protein catabolic process);GO:0007049(cell cycle);GO:0008233(peptidase activity);GO:0008234(cysteine-type peptidase ac…	NA	K11850	EC:3.4.19.12	ubiquitin specific peptidase 37 [Source:MGI Symbol;Acc:MGI:2442483]	0.010371	0.013235	0	2.244	0	2.22823	0.00527835	-7.5657	0.00118141	0.0798443	down
11684	0	chr10	+	40630024	40674915	ENSMUST00000213503	5	1759	MSTRG.2896	Ddo	GO:0003884(D-amino-acid oxidase activity);GO:0005102(signaling receptor binding);GO:0005515(protein binding);GO:0005777(peroxisome);GO:0005829(cytosol);GO:0006531(aspartate metabolic process);GO:0006533(aspartate catabolic process);GO:0007320(insemination);GO:0007625(grooming behavior);GO:0008445(D-aspartate oxidase activity);GO:0016491(oxidoreductase activity);GO:0019478(D-amino acid catabolic p…	00250(Alanine, aspartate and glutamate metabolism);04146(Peroxisome)	K00272	EC:1.4.3.1	D-aspartate oxidase [Source:MGI Symbol;Acc:MGI:1925528]	0.555038	0	0.664725	0	0	0	inf	inf	0.00122112	0.0820626	up
149344	0	chr9	+	59658243	59670598	ENSMUST00000213930	6	1017	MSTRG.32495	Pkm	GO:0000166(nucleotide binding);GO:0000287(magnesium ion binding);GO:0001889(liver development);GO:0003824(catalytic activity);GO:0004743(pyruvate kinase activity);GO:0005515(protein binding);GO:0005524(ATP binding);GO:0005634(nucleus);GO:0005737(cytoplasm);GO:0005739(mitochondrion);GO:0005829(cytosol);GO:0005929(cilium);GO:0006006(glucose metabolic process);GO:0006096(glycolytic process);GO:00067…	00010(Glycolysis / Gluconeogenesis);00230(Purine metabolism);00620(Pyruvate metabolism);04922(Glucagon signaling pathway);04930(Type II diabetes mellitus);05165(Human papillomavirus infection);05203(Viral carcinogenesis);05230(Central carbon metabolism in cancer)	K00873	EC:2.7.1.40	pyruvate kinase, muscle [Source:MGI Symbol;Acc:MGI:97591]	1.09539	0.900352	2.49107	1.64208	1.1498	279.651	0.0158857	-5.97612	0.00122231	0.0820626	down
110253	0	chr5	+	103754162	103855322	ENSMUST00000054979	20	8323	MSTRG.24485	Aff1	GO:0008023(transcription elongation factor complex)	05202(Transcriptional misregulation in cancer)	K15184	NA	AF4/FMR2 family, member 1 [Source:MGI Symbol;Acc:MGI:1100819]	0.630939	38.8102	0.447688	0.455385	0.404782	0.421628	31.1195	4.95975	0.00123661	0.0826851	up
82031	0	chr2	+	92093137	92364666	ENSMUST00000111290	17	6332	MSTRG.17950	Phf21a	GO:0000118(histone deacetylase complex);GO:0003682(chromatin binding);GO:0005634(nucleus);GO:0046872(metal ion binding);GO:1990391(DNA repair complex)	NA	NA	NA	PHD finger protein 21A [Source:MGI Symbol;Acc:MGI:2384756]	0	6.3e-05	0.000458	0.376722	0.169458	9.4e-05	0.000953734	-10.0341	0.00123769	0.0826851	down
16819	0	chr10	+	127041958	127045615	ENSMUST00000120542	6	1044	MSTRG.3994	Mettl1	GO:0000049(tRNA binding);GO:0003723(RNA binding);GO:0005634(nucleus);GO:0005654(nucleoplasm);GO:0005730(nucleolus);GO:0005829(cytosol);GO:0006400(tRNA modification);GO:0008033(tRNA processing);GO:0008168(methyltransferase activity);GO:0008176(tRNA (guanine-N7-)-methyltransferase activity);GO:0016740(transferase activity);GO:0030488(tRNA methylation);GO:0032259(methylation);GO:0036265(RNA (guanine…	NA	K03439	EC:2.1.1.33	methyltransferase like 1 [Source:MGI Symbol;Acc:MGI:1339986]	1.48283	1.04992	0.026434	0.007231	0.010952	0	140.746	7.13695	0.00125052	0.083405	up
12507	0	chr10	+	60277628	60302597	ENSMUST00000004316	14	2654	MSTRG.3129	Psap	GO:0001664(G protein-coupled receptor binding);GO:0002020(protease binding);GO:0003335(corneocyte development);GO:0004565(beta-galactosidase activity);GO:0005515(protein binding);GO:0005543(phospholipid binding);GO:0005576(extracellular region);GO:0005615(extracellular space);GO:0005737(cytoplasm);GO:0005739(mitochondrion);GO:0005764(lysosome);GO:0005770(late endosome);GO:0006629(lipid metabolic …	04142(Lysosome)	K12382	NA	prosaposin [Source:MGI Symbol;Acc:MGI:97783]	0.154668	40.1706	0.684742	0.538402	0.12229	0.128708	51.9508	5.69907	0.00126576	0.084145	up
13415	0	chr10	-	75636707	75644008	ENSMUST00000218896	14	3348	MSTRG.3333	Susd2	GO:0003674(molecular_function);GO:0005044(scavenger receptor activity);GO:0005886(plasma membrane);GO:0006898(receptor-mediated endocytosis);GO:0006955(immune response);GO:0016020(membrane);GO:0016021(integral component of membrane);GO:0030247(polysaccharide binding);GO:0051782(negative regulation of cell division);GO:1902807(negative regulation of cell cycle G1/S phase transition)	NA	NA	NA	sushi domain containing 2 [Source:MGI Symbol;Acc:MGI:1918983]	0	0	0	0.400025	0	0.290493	-inf	-inf	0.00127155	0.0843916	down
2921	0	chr1	-	64734469	64737749	ENSMUST00000116133	2	2895	ENSMUSG00000045005	Fzd5	GO:0000139(Golgi membrane);GO:0000578(embryonic axis specification);GO:0001525(angiogenesis);GO:0001540(amyloid-beta binding);GO:0001944(vasculature development);GO:0002726(positive regulation of T cell cytokine production);GO:0004888(transmembrane signaling receptor activity);GO:0004930(G protein-coupled receptor activity);GO:0005515(protein binding);GO:0005769(early endosome);GO:0005794(Golgi a…	04150(mTOR signaling pathway);04310(Wnt signaling pathway);04390(Hippo signaling pathway);04550(Signaling pathways regulating pluripotency of stem cells);04916(Melanogenesis);04934(Cushing syndrome);05165(Human papillomavirus infection);05200(Pathways in cancer);05205(Proteoglycans in cancer);05217(Basal cell carcinoma);05224(Breast cancer);05225(Hepatocellular carcinoma);05226(Gastric cancer)	K02375	NA	frizzled class receptor 5 [Source:MGI Symbol;Acc:MGI:108571]	0.401471	0.333381	0	0	0	0	inf	inf	0.00128511	0.0851375	up
142054	0	chr8	-	82331637	82403222	ENSMUST00000034148	8	1908	MSTRG.30814	Il15	GO:0001779(natural killer cell differentiation);GO:0001866(NK T cell proliferation);GO:0005125(cytokine activity);GO:0005126(cytokine receptor binding);GO:0005576(extracellular region);GO:0005615(extracellular space);GO:0005654(nucleoplasm);GO:0005737(cytoplasm);GO:0005829(cytosol);GO:0006954(inflammatory response);GO:0006955(immune response);GO:0007260(tyrosine phosphorylation of STAT protein);G…	04060(Cytokine-cytokine receptor interaction);04630(Jak-STAT signaling pathway);04668(TNF signaling pathway);04672(Intestinal immune network for IgA production);05166(Human T-cell leukemia virus 1 infection);05200(Pathways in cancer);05323(Rheumatoid arthritis)	K05433	NA	interleukin 15 [Source:MGI Symbol;Acc:MGI:103014]	0	0	0	0.739775	0.469641	0	-inf	-inf	0.00129493	0.0855245	down
69692	0	chr18	+	69344492	69683376	ENSMUST00000201781	19	2779	MSTRG.15469	Tcf4	GO:0000122(negative regulation of transcription by RNA polymerase II);GO:0000790(nuclear chromatin);GO:0000978(RNA polymerase II proximal promoter sequence-specific DNA binding);GO:0000981(DNA-binding transcription factor activity, RNA polymerase II-specific);GO:0001093(TFIIB-class transcription factor binding);GO:0001228(DNA-binding transcription activator activity, RNA polymerase II-specific);G…	NA	NA	NA	transcription factor 4 [Source:MGI Symbol;Acc:MGI:98506]	0	0	0	0.353676	0.464419	0	-inf	-inf	0.00130319	0.0857237	down
25466	0	chr11	-	102404484	102407315	ENSMUST00000149777	8	740	MSTRG.5822	Slc25a39	GO:0005739(mitochondrion);GO:0005743(mitochondrial inner membrane);GO:0006783(heme biosynthetic process);GO:0016020(membrane);GO:0016021(integral component of membrane);GO:0022857(transmembrane transporter activity);GO:0055085(transmembrane transport)	NA	K15119	NA	solute carrier family 25, member 39 [Source:MGI Symbol;Acc:MGI:1196386]	0	0.075847	0	3.16118	0.040637	5.59586	0.00862126	-6.85789	0.00130833	0.0858508	down
64240	0	chr17	-	51739452	51810919	ENSMUST00000176669	10	4407	MSTRG.14046	Satb1	GO:0000122(negative regulation of transcription by RNA polymerase II);GO:0000785(chromatin);GO:0000977(RNA polymerase II regulatory region sequence-specific DNA binding);GO:0001227(DNA-binding transcription repressor activity, RNA polymerase II-specific);GO:0003677(DNA binding);GO:0003682(chromatin binding);GO:0003700(DNA-binding transcription factor activity);GO:0005634(nucleus);GO:0005654(nucle…	NA	K23225	NA	special AT-rich sequence binding protein 1 [Source:MGI Symbol;Acc:MGI:105084]	0.012373	0.002007	0.001155	0.005824	0.600798	0.554253	0.0133821	-6.22355	0.00135533	0.0887919	down
85147	0	chr2	-	148872472	148875451	ENSMUST00000149691	2	758	MSTRG.18627	Cst3	GO:0001540(amyloid-beta binding);GO:0001654(eye development);GO:0001666(response to hypoxia);GO:0001775(cell activation);GO:0002020(protease binding);GO:0004866(endopeptidase inhibitor activity);GO:0004869(cysteine-type endopeptidase inhibitor activity);GO:0005576(extracellular region);GO:0005604(basement membrane);GO:0005615(extracellular space);GO:0005737(cytoplasm);GO:0005764(lysosome);GO:0005…	04970(Salivary secretion)	K13899	NA	cystatin C [Source:MGI Symbol;Acc:MGI:102519]	1.94312	1.87833	3.66568	32.3268	26.1217	34.1714	0.0808371	-3.62884	0.00137221	0.0897527	down
52787	0	chr15	+	102657568	102660213	ENSMUST00000231102	2	870	MSTRG.11801	Gm4544	NA	NA	NA	NA	predicted gene 4544 [Source:MGI Symbol;Acc:MGI:3782728]	0	0	0.16781	7.75621	0.960668	1.57153	0.0163106	-5.93805	0.00138319	0.0903256	down
67259	0	chr18	+	31634371	31723061	ENSMUST00000235017	21	4030	MSTRG.14780	Sap130	GO:0000122(negative regulation of transcription by RNA polymerase II);GO:0005515(protein binding);GO:0005634(nucleus);GO:0006355(regulation of transcription, DNA-templated);GO:0016607(nuclear speck);GO:0070822(Sin3-type complex)	NA	K19192	NA	Sin3A associated protein [Source:MGI Symbol;Acc:MGI:1919782]	0.047112	0.094091	0.004269	1.7932	0.236483	2.37083	0.033058	-4.91886	0.00138622	0.0903782	down
110307	0	chr5	+	104459450	104505819	ENSMUST00000086831	15	5219	MSTRG.24497	Pkd2	GO:0001658(branching involved in ureteric bud morphogenesis);GO:0001822(kidney development);GO:0001889(liver development);GO:0001892(embryonic placenta development);GO:0001947(heart looping);GO:0002133(polycystin complex);GO:0003127(detection of nodal flow);GO:0005102(signaling receptor binding);GO:0005244(voltage-gated ion channel activity);GO:0005245(voltage-gated calcium channel activity);GO:0…	NA	K04986	NA	polycystic kidney disease 2 [Source:MGI Symbol;Acc:MGI:1099818]	0.003325	1.1987	0.347474	0.01331	0.012628	0	59.7386	5.90059	0.00139151	0.0905774	up
140056	0	chr8	+	44950208	45052245	ENSMUST00000189017	27	14651	MSTRG.30329	Fat1	GO:0005509(calcium ion binding);GO:0005515(protein binding);GO:0005634(nucleus);GO:0005886(plasma membrane);GO:0005911(cell-cell junction);GO:0007015(actin filament organization);GO:0007155(cell adhesion);GO:0007156(homophilic cell adhesion via plasma membrane adhesion molecules);GO:0007163(establishment or maintenance of cell polarity);GO:0016020(membrane);GO:0016021(integral component of membra…	NA	K16506	NA	FAT atypical cadherin 1 [Source:MGI Symbol;Acc:MGI:109168]	0.011235	0.00924	0.009588	0.440289	0.074327	0.068556	0.0515508	-4.27786	0.00140619	0.0913122	down
102564	0	chr4	-	133847294	133874731	ENSMUST00000168974	21	2982	MSTRG.22713	Rps6ka1	GO:0000166(nucleotide binding);GO:0000287(magnesium ion binding);GO:0004672(protein kinase activity);GO:0004674(protein serine/threonine kinase activity);GO:0004711(ribosomal protein S6 kinase activity);GO:0004712(protein serine/threonine/tyrosine kinase activity);GO:0005524(ATP binding);GO:0005634(nucleus);GO:0005737(cytoplasm);GO:0005819(spindle);GO:0005829(cytosol);GO:0006468(protein phosphory…	04010(MAPK signaling pathway);04114(Oocyte meiosis);04150(mTOR signaling pathway);04714(Thermogenesis);04720(Long-term potentiation);04722(Neurotrophin signaling pathway);04914(Progesterone-mediated oocyte maturation);04931(Insulin resistance)	K04373	EC:2.7.11.1	ribosomal protein S6 kinase polypeptide 1 [Source:MGI Symbol;Acc:MGI:104558]	0.007935	0	0.005305	0.875481	0	1.04086	0.00690899	-7.17731	0.00140729	0.0913122	down
35033	0	chr13	-	23583670	23621094	ENSMUST00000091704	2	2480	MSTRG.7950	Hist1h2be	GO:0000786(nucleosome);GO:0002227(innate immune response in mucosa);GO:0003677(DNA binding);GO:0005615(extracellular space);GO:0005634(nucleus);GO:0005654(nucleoplasm);GO:0005694(chromosome);GO:0005829(cytosol);GO:0006334(nucleosome assembly);GO:0019731(antibacterial humoral response);GO:0042802(identical protein binding);GO:0046982(protein heterodimerization activity);GO:0050830(defense response…	05034(Alcoholism);05203(Viral carcinogenesis);05322(Systemic lupus erythematosus)	K11252	NA	histone cluster 1, H2be [Source:MGI Symbol;Acc:MGI:2448380]	0.626697	0.878807	0.84843	0	0.071793	0	32.7878	5.03509	0.00141101	0.0914075	up
5189	0	chr1	+	105663937	105665150	ENSMUST00000191150	2	874	MSTRG.1248	Relch	GO:0005515(protein binding);GO:0005802(trans-Golgi network);GO:0032367(intracellular cholesterol transport);GO:0055037(recycling endosome)	NA	NA	NA	RAB11 binding and LisH domain, coiled-coil and HEAT repeat containing [Source:MGI Symbol;Acc:MGI:1922832]	1.65018	2.67532	0.087197	0.034587	0.041642	0	57.8874	5.85518	0.00141963	0.0917775	up
79490	0	chr2	+	59160881	59354824	ENSMUST00000183359	22	4122	MSTRG.17471	Pkp4	GO:0000922(spindle pole);GO:0005515(protein binding);GO:0005634(nucleus);GO:0005737(cytoplasm);GO:0005819(spindle);GO:0005856(cytoskeleton);GO:0005886(plasma membrane);GO:0005911(cell-cell junction);GO:0005913(cell-cell adherens junction);GO:0007043(cell-cell junction assembly);GO:0007155(cell adhesion);GO:0009898(cytoplasmic side of plasma membrane);GO:0014069(postsynaptic density);GO:0016020(me…	NA	NA	NA	plakophilin 4 [Source:MGI Symbol;Acc:MGI:109281]	0.312382	0.279779	2.0842	0.046378	0	0	57.7075	5.85069	0.00142124	0.0917775	up
33216	0	chr12	-	112659160	112673944	ENSMUST00000130342	5	736	MSTRG.7692	Akt1	GO:0000166(nucleotide binding);GO:0001649(osteoblast differentiation);GO:0001893(maternal placenta development);GO:0001934(positive regulation of protein phosphorylation);GO:0001938(positive regulation of endothelial cell proliferation);GO:0002042(cell migration involved in sprouting angiogenesis);GO:0004672(protein kinase activity);GO:0004674(protein serine/threonine kinase activity);GO:0004712(…	01521(EGFR tyrosine kinase inhibitor resistance);01522(Endocrine resistance);01524(Platinum drug resistance);04010(MAPK signaling pathway);04012(ErbB signaling pathway);04014(Ras signaling pathway);04015(Rap1 signaling pathway);04022(cGMP-PKG signaling pathway);04024(cAMP signaling pathway);04062(Chemokine signaling pathway);04066(HIF-1 signaling pathway);04068(FoxO signaling pathway);04071(Sphin…	K04456	EC:2.7.11.1	thymoma viral proto-oncogene 1 [Source:MGI Symbol;Acc:MGI:87986]	0.063425	3.96269	2.29037	0	0.070119	0	90.0824	6.49317	0.00143299	0.0923889	up
23959	0	chr11	-	90643465	90687607	ENSMUST00000020849	16	4308	MSTRG.5511	Tom1l1	GO:0005515(protein binding);GO:0005622(intracellular);GO:0005623(cell);GO:0005737(cytoplasm);GO:0005768(endosome);GO:0005794(Golgi apparatus);GO:0005795(Golgi stack);GO:0005829(cytosol);GO:0006886(intracellular protein transport);GO:0007165(signal transduction);GO:0007169(transmembrane receptor protein tyrosine kinase signaling pathway);GO:0010008(endosome membrane);GO:0015031(protein transport);…	NA	NA	NA	target of myb1-like 1 (chicken) [Source:MGI Symbol;Acc:MGI:1919193]	2.15331	1.32346	1.66719	0.13016	0.156067	0.112231	12.9097	3.69038	0.00143835	0.0925878	up
159084	0	chrX	+	142228703	142239692	ENSMUST00000112913	4	2538	MSTRG.34305	Nxt2	GO:0005515(protein binding);GO:0005634(nucleus);GO:0005654(nucleoplasm);GO:0005737(cytoplasm);GO:0005829(cytosol);GO:0006606(protein import into nucleus);GO:0006913(nucleocytoplasmic transport);GO:0008565(protein transporter activity);GO:0015031(protein transport);GO:0044613(nuclear pore central transport channel);GO:0048471(perinuclear region of cytoplasm);GO:0051028(mRNA transport)	03008(Ribosome biogenesis in eukaryotes);03013(RNA transport);03015(mRNA surveillance pathway);05164(Influenza A)	K14285	NA	nuclear transport factor 2-like export factor 2 [Source:MGI Symbol;Acc:MGI:2147914]	0.579405	0.023617	0.77097	0.011869	0	0	115.763	6.85503	0.0014407	0.0925921	up
47244	0	chr15	+	9071260	9110891	ENSMUST00000190591	13	4136	MSTRG.10641	Nadk2	GO:0000166(nucleotide binding);GO:0003951(NAD+ kinase activity);GO:0005524(ATP binding);GO:0005739(mitochondrion);GO:0006741(NADP biosynthetic process);GO:0016301(kinase activity);GO:0016310(phosphorylation);GO:0016740(transferase activity);GO:0019674(NAD metabolic process);GO:0042803(protein homodimerization activity)	00760(Nicotinate and nicotinamide metabolism)	K00858	EC:2.7.1.23	NAD kinase 2, mitochondrial [Source:MGI Symbol;Acc:MGI:1915896]	0.140937	0.166953	0.119176	1.45472	1.37137	4.49334	0.0583468	-4.0992	0.00148555	0.095024	down
120200	0	chr6	-	88835924	88841894	ENSMUST00000203137	12	1774	MSTRG.26690	Abtb1	GO:0005515(protein binding);GO:0005730(nucleolus);GO:0005829(cytosol);GO:0005886(plasma membrane)	NA	K10520	NA	ankyrin repeat and BTB (POZ) domain containing 1 [Source:MGI Symbol;Acc:MGI:1933148]	0	0.056247	0.102528	2.43519	4.62923	0.193185	0.0218771	-5.51444	0.0014892	0.0951073	down
155267	0	chrX	+	20870221	20874735	ENSMUST00000009530	6	833	MSTRG.33691	Timp1	GO:0001775(cell activation);GO:0002020(protease binding);GO:0002248(connective tissue replacement involved in inflammatory response wound healing);GO:0004857(enzyme inhibitor activity);GO:0005125(cytokine activity);GO:0005515(protein binding);GO:0005576(extracellular region);GO:0005604(basement membrane);GO:0005615(extracellular space);GO:0007568(aging);GO:0008083(growth factor activity);GO:00081…	04066(HIF-1 signaling pathway)	K16451	NA	tissue inhibitor of metalloproteinase 1 [Source:MGI Symbol;Acc:MGI:98752]	0	0	0	1.19742	0	1.25658	-inf	-inf	0.00150206	0.0957783	down
56580	0	chr16	+	58728039	58732908	ENSMUST00000159829	5	581	MSTRG.12649	Cldnd1	GO:0003674(molecular_function);GO:0008150(biological_process);GO:0016020(membrane);GO:0016021(integral component of membrane);GO:0016324(apical plasma membrane)	NA	NA	NA	claudin domain containing 1 [Source:MGI Symbol;Acc:MGI:2447860]	0	0	0.078661	0.20021	4.28396	1.6006	0.0129275	-6.27341	0.001533	0.0975977	down
57597	0	chr16	-	91925313	91931274	ENSMUST00000139277	7	710	MSTRG.12842	Atp5o	GO:0000276(mitochondrial proton-transporting ATP synthase complex, coupling factor F(o));GO:0005739(mitochondrion);GO:0005743(mitochondrial inner membrane);GO:0005753(mitochondrial proton-transporting ATP synthase complex);GO:0005886(plasma membrane);GO:0006754(ATP biosynthetic process);GO:0006811(ion transport);GO:0008144(drug binding);GO:0009986(cell surface);GO:0015986(ATP synthesis coupled pr…	00190(Oxidative phosphorylation);04714(Thermogenesis);05010(Alzheimer disease);05012(Parkinson disease);05016(Huntington disease)	K02137	NA	ATP synthase, H+ transporting, mitochondrial F1 complex, O subunit [Source:MGI Symbol;Acc:MGI:106341]	0	0.056763	0	13.5107	0	3.40491	0.00335566	-8.21919	0.00158133	0.100338	down
1829	0	chr1	+	45311538	45349706	ENSMUST00000087883	51	5564	MSTRG.444	Col3a1	GO:0001501(skeletal system development);GO:0001568(blood vessel development);GO:0002020(protease binding);GO:0005178(integrin binding);GO:0005201(extracellular matrix structural constituent);GO:0005515(protein binding);GO:0005576(extracellular region);GO:0005581(collagen trimer);GO:0005586(collagen type III trimer);GO:0005615(extracellular space);GO:0007160(cell-matrix adhesion);GO:0007179(transf…	04611(Platelet activation);04926(Relaxin signaling pathway);04933(AGE-RAGE signaling pathway in diabetic complications);04974(Protein digestion and absorption);05146(Amoebiasis)	K19720	NA	collagen, type III, alpha 1 [Source:MGI Symbol;Acc:MGI:88453]	1.71844	0.196056	2.65789	72.0221	1.82002	28.3681	0.0447351	-4.48245	0.00158345	0.100338	down
25805	0	chr11	+	105292668	105343871	ENSMUST00000021038	20	3335	MSTRG.5898	Mrc2	GO:0004888(transmembrane signaling receptor activity);GO:0005518(collagen binding);GO:0005886(plasma membrane);GO:0006897(endocytosis);GO:0009986(cell surface);GO:0016020(membrane);GO:0016021(integral component of membrane);GO:0030246(carbohydrate binding);GO:0030574(collagen catabolic process)	04145(Phagosome);05152(Tuberculosis)	K06560	NA	mannose receptor, C type 2 [Source:MGI Symbol;Acc:MGI:107818]	0	0	0.011933	0.575608	0.005055	0.739262	0.00904067	-6.78936	0.00160886	0.10179	down
52353	0	chr15	-	100578247	100595034	ENSMUST00000176300	9	2522	MSTRG.11747	Pou6f1	GO:0000122(negative regulation of transcription by RNA polymerase II);GO:0000977(RNA polymerase II regulatory region sequence-specific DNA binding);GO:0001227(DNA-binding transcription repressor activity, RNA polymerase II-specific);GO:0003677(DNA binding);GO:0003700(DNA-binding transcription factor activity);GO:0005634(nucleus);GO:0006355(regulation of transcription, DNA-templated);GO:0015629(ac…	NA	K09368	NA	POU domain, class 6, transcription factor 1 [Source:MGI Symbol;Acc:MGI:102935]	0	0	0	0.379676	0.381742	0	-inf	-inf	0.00161512	0.102026	down
49588	0	chr15	-	76175380	76188043	ENSMUST00000165210	14	4937	MSTRG.11233	Plec	GO:0003779(actin binding);GO:0005198(structural molecule activity);GO:0005200(structural constituent of cytoskeleton);GO:0005515(protein binding);GO:0005737(cytoplasm);GO:0005829(cytosol);GO:0005856(cytoskeleton);GO:0005882(intermediate filament);GO:0005903(brush border);GO:0005925(focal adhesion);GO:0007010(cytoskeleton organization);GO:0007584(response to nutrient);GO:0008092(cytoskeletal prote…	NA	K10388	NA	plectin [Source:MGI Symbol;Acc:MGI:1277961]	0.117908	7.51942	0.458092	0.102326	0.022579	0.117058	33.4573	5.06425	0.00162344	0.102392	up
47241	0	chr15	+	9071260	9110487	ENSMUST00000067760	13	3732	MSTRG.10641	Nadk2	GO:0000166(nucleotide binding);GO:0003951(NAD+ kinase activity);GO:0005524(ATP binding);GO:0005739(mitochondrion);GO:0006741(NADP biosynthetic process);GO:0016301(kinase activity);GO:0016310(phosphorylation);GO:0016740(transferase activity);GO:0019674(NAD metabolic process);GO:0042803(protein homodimerization activity)	00760(Nicotinate and nicotinamide metabolism)	K00858	EC:2.7.1.23	NAD kinase 2, mitochondrial [Source:MGI Symbol;Acc:MGI:1915896]	6.59355	8.8432	5.1932	0.649147	0.819757	0.755469	9.2745	3.21327	0.00162764	0.102469	up
1292	0	chr1	+	36691449	36693386	ENSMUST00000081180	4	625	MSTRG.302	Cox5b	GO:0003674(molecular_function);GO:0004129(cytochrome-c oxidase activity);GO:0005575(cellular_component);GO:0005740(mitochondrial envelope);GO:0008150(biological_process);GO:0022900(electron transport chain);GO:1902600(proton transmembrane transport)	00190(Oxidative phosphorylation);04260(Cardiac muscle contraction);04714(Thermogenesis);04932(Non-alcoholic fatty liver disease (NAFLD));05010(Alzheimer disease);05012(Parkinson disease);05016(Huntington disease)	K02265	NA	cytochrome c oxidase subunit 5B [Source:MGI Symbol;Acc:MGI:88475]	0.496477	0.221408	0.151628	0.059155	1.6207	66.1592	0.0128173	-6.28577	0.00164495	0.103268	down
68120	0	chr18	+	38296678	38317186	ENSMUST00000236116	10	2410	MSTRG.15005	Rnf14	GO:0000151(ubiquitin ligase complex);GO:0000209(protein polyubiquitination);GO:0004842(ubiquitin-protein transferase activity);GO:0005515(protein binding);GO:0005634(nucleus);GO:0005737(cytoplasm);GO:0005829(cytosol);GO:0006355(regulation of transcription, DNA-templated);GO:0006511(ubiquitin-dependent protein catabolic process);GO:0016567(protein ubiquitination);GO:0016740(transferase activity);G…	NA	K11971	EC:2.3.2.31	ring finger protein 14 [Source:MGI Symbol;Acc:MGI:1929668]	0	0	0	0	0.377443	0.413308	-inf	-inf	0.00168523	0.105634	down
57814	0	chr16	+	94380741	94469343	ENSMUST00000232395	46	8007	MSTRG.12884	Ttc3	GO:0004842(ubiquitin-protein transferase activity);GO:0005515(protein binding);GO:0005634(nucleus);GO:0005730(nucleolus);GO:0005829(cytosol);GO:0006511(ubiquitin-dependent protein catabolic process);GO:0016020(membrane);GO:0016021(integral component of membrane);GO:0070936(protein K48-linked ubiquitination)	NA	K15712	EC:2.3.2.27	tetratricopeptide repeat domain 3 [Source:MGI Symbol;Acc:MGI:1276539]	0.57262	0.514782	0.984973	0.016367	0.034953	0.08714	14.9673	3.90374	0.00172933	0.108231	up
66277	0	chr18	+	3382988	3436374	ENSMUST00000025073	20	3727	MSTRG.14523	Cul2	GO:0005515(protein binding);GO:0005654(nucleoplasm);GO:0005730(nucleolus);GO:0006511(ubiquitin-dependent protein catabolic process);GO:0016567(protein ubiquitination);GO:0019005(SCF ubiquitin ligase complex);GO:0030163(protein catabolic process);GO:0030891(VCB complex);GO:0031146(SCF-dependent proteasomal ubiquitin-dependent protein catabolic process);GO:0031461(cullin-RING ubiquitin ligase compl…	04066(HIF-1 signaling pathway);04120(Ubiquitin mediated proteolysis);05200(Pathways in cancer);05211(Renal cell carcinoma)	K03870	NA	cullin 2 [Source:MGI Symbol;Acc:MGI:1918995]	0.0172	0.000632	0	0.879037	0	1.56111	0.00730775	-7.09636	0.00175075	0.109398	down
114558	0	chr5	+	143548708	143564531	ENSMUST00000119488	2	2202	MSTRG.25508	Fam220a	GO:0000122(negative regulation of transcription by RNA polymerase II);GO:0005515(protein binding);GO:0005634(nucleus);GO:0006470(protein dephosphorylation);GO:0032092(positive regulation of protein binding);GO:0097677(STAT family protein binding)	NA	NA	NA	family with sequence similarity 220, member A [Source:NCBI gene;Acc:67238]	17.3299	45.7602	0.950351	1.379	1.52135	1.22966	15.5061	3.95476	0.00175336	0.109398	up
113387	0	chr5	-	134702838	134725300	ENSMUST00000202570	25	3076	MSTRG.25271	Eln	GO:0003151(outflow tract morphogenesis);GO:0005201(extracellular matrix structural constituent);GO:0005515(protein binding);GO:0005576(extracellular region);GO:0005739(mitochondrion);GO:0007519(skeletal muscle tissue development);GO:0030023(extracellular matrix constituent conferring elasticity);GO:0030198(extracellular matrix organization);GO:0030833(regulation of actin filament polymerization);…	04974(Protein digestion and absorption)	K14211	NA	elastin [Source:MGI Symbol;Acc:MGI:95317]	0.091336	0.129175	0.132772	2.16371	5.56602	0.27987	0.0441074	-4.50283	0.00177735	0.110724	down
24158	0	chr11	+	94936224	94953042	ENSMUST00000001547	51	5930	MSTRG.5552	Col1a1	GO:0001501(skeletal system development);GO:0001503(ossification);GO:0001568(blood vessel development);GO:0001649(osteoblast differentiation);GO:0001957(intramembranous ossification);GO:0001958(endochondral ossification);GO:0002020(protease binding);GO:0005201(extracellular matrix structural constituent);GO:0005515(protein binding);GO:0005576(extracellular region);GO:0005581(collagen trimer);GO:00…	04151(PI3K-Akt signaling pathway);04510(Focal adhesion);04512(ECM-receptor interaction);04611(Platelet activation);04926(Relaxin signaling pathway);04933(AGE-RAGE signaling pathway in diabetic complications);04974(Protein digestion and absorption);05146(Amoebiasis);05165(Human papillomavirus infection);05205(Proteoglycans in cancer)	K06236	NA	collagen, type I, alpha 1 [Source:MGI Symbol;Acc:MGI:88467]	2.30501	0.203269	2.90818	133.832	0.883111	27.6188	0.0333661	-4.90547	0.00178644	0.11112	down
31966	0	chr12	-	98683582	98735343	ENSMUST00000221932	14	3043	MSTRG.7421	Ptpn21	GO:0004721(phosphoprotein phosphatase activity);GO:0004725(protein tyrosine phosphatase activity);GO:0005737(cytoplasm);GO:0005856(cytoskeleton);GO:0006470(protein dephosphorylation);GO:0016311(dephosphorylation);GO:0016787(hydrolase activity);GO:0016791(phosphatase activity);GO:0035335(peptidyl-tyrosine dephosphorylation)	NA	K18025	EC:3.1.3.48	protein tyrosine phosphatase, non-receptor type 21 [Source:MGI Symbol;Acc:MGI:1344406]	0.043106	0.016553	0.02005	1.14789	1.08284	0.015325	0.0354884	-4.81651	0.00180554	0.112137	down
126335	0	chr7	-	19696272	19699008	ENSMUST00000174355	4	1104	MSTRG.27861	Apoe	GO:0001540(amyloid-beta binding);GO:0001937(negative regulation of endothelial cell proliferation);GO:0002021(response to dietary excess);GO:0005102(signaling receptor binding);GO:0005319(lipid transporter activity);GO:0005515(protein binding);GO:0005543(phospholipid binding);GO:0005576(extracellular region);GO:0005615(extracellular space);GO:0005635(nuclear envelope);GO:0005737(cytoplasm);GO:000…	04979(Cholesterol metabolism);05010(Alzheimer disease)	K04524	NA	apolipoprotein E [Source:MGI Symbol;Acc:MGI:88057]	0.008189	0.069044	0.111503	3.64978	0.415365	1.23577	0.0356044	-4.8118	0.00187179	0.116074	down
40175	0	chr13	+	119462784	119486117	ENSMUST00000224312	14	3406	MSTRG.9178	4833420G17Rik	GO:0003674(molecular_function);GO:0005575(cellular_component);GO:0008150(biological_process)	NA	NA	NA	RIKEN cDNA 4833420G17 gene [Source:MGI Symbol;Acc:MGI:1914642]	0.013842	0	0	0.842341	1.23832	0	0.00665271	-7.23184	0.00189951	0.117613	down
138105	0	chr8	+	3655770	3660110	ENSMUST00000012849	5	874	MSTRG.29890	Retn	GO:0005179(hormone activity);GO:0005576(extracellular region);GO:0005615(extracellular space);GO:0005634(nucleus);GO:0010469(regulation of signaling receptor activity);GO:0010714(positive regulation of collagen metabolic process);GO:0014911(positive regulation of smooth muscle cell migration);GO:0032868(response to insulin);GO:0045444(fat cell differentiation);GO:0048661(positive regulation of sm…	NA	K13438	NA	resistin [Source:MGI Symbol;Acc:MGI:1888506]	0	0	0.111464	8.80885	0.080206	1.11806	0.0111385	-6.4883	0.00194205	0.1197	down
149100	0	chr9	-	57626647	57634067	ENSMUST00000217314	13	2162	MSTRG.32463	Csk	GO:0000166(nucleotide binding);GO:0002250(adaptive immune response);GO:0002376(immune system process);GO:0004672(protein kinase activity);GO:0004713(protein tyrosine kinase activity);GO:0004715(non-membrane spanning protein tyrosine kinase activity);GO:0005515(protein binding);GO:0005524(ATP binding);GO:0005737(cytoplasm);GO:0005886(plasma membrane);GO:0005911(cell-cell junction);GO:0006468(prote…	NA	K05728	EC:2.7.10.2	c-src tyrosine kinase [Source:MGI Symbol;Acc:MGI:88537]	0.039885	0.001087	0	1.12453	0.022374	1.55856	0.0151442	-6.04509	0.00197641	0.121633	down
123289	0	chr6	+	133104909	133107750	ENSMUST00000100864	1	2842	MSTRG.27377	Smim10l1	GO:0003674(molecular_function);GO:0005575(cellular_component);GO:0008150(biological_process)	NA	NA	NA	small integral membrane protein 10 like 1 [Source:MGI Symbol;Acc:MGI:1914379]	9.12971	4.9284	8.22361	0.560539	0.074682	1.03651	13.3285	3.73644	0.00202056	0.124162	up
113785	0	chr5	-	137295704	137307674	ENSMUST00000040873	20	3024	MSTRG.25359	Srrt	GO:0003676(nucleic acid binding);GO:0003677(DNA binding);GO:0005515(protein binding);GO:0005634(nucleus);GO:0005654(nucleoplasm);GO:0005737(cytoplasm);GO:0006355(regulation of transcription, DNA-templated);GO:0006397(mRNA processing);GO:0008283(cell population proliferation);GO:0031047(gene silencing by RNA);GO:0031053(primary miRNA processing);GO:0032991(protein-containing complex);GO:0050769(po…	NA	NA	NA	serrate RNA effector molecule homolog (Arabidopsis) [Source:MGI Symbol;Acc:MGI:1933527]	0.546087	0	0.623562	0.004612	0	0.001626	187.504	7.55078	0.0020352	0.124873	up
95887	0	chr3	-	153907291	153912927	ENSMUST00000198350	10	1399	MSTRG.21145	Rabggtb	GO:0003824(catalytic activity);GO:0004659(prenyltransferase activity);GO:0004663(Rab geranylgeranyltransferase activity);GO:0005515(protein binding);GO:0005968(Rab-protein geranylgeranyltransferase complex);GO:0008270(zinc ion binding);GO:0016740(transferase activity);GO:0017137(Rab GTPase binding);GO:0018342(protein prenylation);GO:0018344(protein geranylgeranylation);GO:0019840(isoprenoid bindi…	NA	K05956	EC:2.5.1.60	Rab geranylgeranyl transferase, b subunit [Source:MGI Symbol;Acc:MGI:99537]	0	0.002687	0.038883	1.05354	2.02244	0.026588	0.0133986	-6.22177	0.00207094	0.126874	down
105178	0	chr5	-	5505109	5514873	ENSMUST00000060947	4	3597	MSTRG.23299	Cldn12	GO:0005886(plasma membrane);GO:0005923(bicellular tight junction);GO:0016020(membrane);GO:0016021(integral component of membrane);GO:0016328(lateral plasma membrane);GO:0016338(calcium-independent cell-cell adhesion via plasma membrane cell-adhesion molecules);GO:0030054(cell junction);GO:0042802(identical protein binding);GO:0071944(cell periphery)	NA	NA	NA	claudin 12 [Source:MGI Symbol;Acc:MGI:1929288]	6.29669	4.75743	4.68871	0.677759	0.018733	0.033799	21.5569	4.43008	0.00210514	0.128538	up
63626	0	chr17	-	45660171	45686259	ENSMUST00000113523	24	3284	MSTRG.13914	Tmem63b	GO:0005227(calcium activated cation channel activity);GO:0005886(plasma membrane);GO:0006811(ion transport);GO:0008150(biological_process);GO:0015629(actin cytoskeleton);GO:0016020(membrane);GO:0016021(integral component of membrane);GO:0034220(ion transmembrane transport)	NA	K21989	NA	transmembrane protein 63b [Source:MGI Symbol;Acc:MGI:2387609]	0.569788	0.10142	0.021116	0.223761	6.16352	15.839	0.0311488	-5.00468	0.00214107	0.130384	down
4067	0	chr1	-	84754403	84839304	ENSMUST00000186894	20	3073	MSTRG.988	Trip12	GO:0004842(ubiquitin-protein transferase activity);GO:0005634(nucleus);GO:0005654(nucleoplasm);GO:0006281(DNA repair);GO:0006511(ubiquitin-dependent protein catabolic process);GO:0006974(cellular response to DNA damage stimulus);GO:0008270(zinc ion binding);GO:0016567(protein ubiquitination);GO:0016607(nuclear speck);GO:0016740(transferase activity);GO:0045995(regulation of embryonic development)…	04120(Ubiquitin mediated proteolysis)	K10590	EC:2.3.2.26	thyroid hormone receptor interactor 12 [Source:MGI Symbol;Acc:MGI:1309481]	0.016605	0.028712	0.035337	0.206349	0.64469	0.700575	0.0519807	-4.26588	0.00217169	0.13205	down
155929	0	chrX	-	49009707	49288212	ENSMUST00000114914	16	3936	MSTRG.33774	Enox2	GO:0003676(nucleic acid binding);GO:0005576(extracellular region);GO:0005615(extracellular space);GO:0005886(plasma membrane);GO:0007624(ultradian rhythm);GO:0009897(external side of plasma membrane);GO:0015035(protein disulfide oxidoreductase activity);GO:0016020(membrane);GO:0016491(oxidoreductase activity);GO:0040008(regulation of growth);GO:0048511(rhythmic process);GO:0055114(oxidation-reduc…	NA	NA	NA	ecto-NOX disulfide-thiol exchanger 2 [Source:MGI Symbol;Acc:MGI:2384799]	1.51559	0.832557	0.907545	0.080074	0	0	40.6586	5.34549	0.00219916	0.133521	up
150816	0	chr9	+	80066903	80144953	ENSMUST00000037484	23	5111	MSTRG.32871	Senp6	GO:0005634(nucleus);GO:0005654(nucleoplasm);GO:0005737(cytoplasm);GO:0005829(cytosol);GO:0006508(proteolysis);GO:0008233(peptidase activity);GO:0008234(cysteine-type peptidase activity);GO:0016787(hydrolase activity);GO:0016925(protein sumoylation);GO:0016926(protein desumoylation);GO:0070139(SUMO-specific endopeptidase activity);GO:0070646(protein modification by small protein removal);GO:009016…	NA	K08595	EC:3.4.22.68	SUMO/sentrin specific peptidase 6 [Source:MGI Symbol;Acc:MGI:1922075]	0.051282	4.55867	0.234929	0.088874	0.02176	0.009375	40.371	5.33525	0.00223384	0.135222	up
110155	0	chr5	+	102481391	102897937	ENSMUST00000094559	10	3346	MSTRG.24429	Arhgap24	GO:0001525(angiogenesis);GO:0005096(GTPase activator activity);GO:0005737(cytoplasm);GO:0005856(cytoskeleton);GO:0005912(adherens junction);GO:0005925(focal adhesion);GO:0007165(signal transduction);GO:0007275(multicellular organism development);GO:0030054(cell junction);GO:0030154(cell differentiation);GO:0035021(negative regulation of Rac protein signal transduction);GO:0035313(wound healing, s…	NA	K20642	NA	Rho GTPase activating protein 24 [Source:MGI Symbol;Acc:MGI:1922647]	0.151216	1.9737	1.05213	0.081668	0.011843	0.071917	19.205	4.26341	0.00224502	0.135645	up
119775	0	chr6	+	85587531	85702753	ENSMUST00000072018	23	9986	ENSMUSG00000063810	Alms1	GO:0000922(spindle pole);GO:0001678(cellular glucose homeostasis);GO:0001736(establishment of planar polarity);GO:0005623(cell);GO:0005737(cytoplasm);GO:0005813(centrosome);GO:0005814(centriole);GO:0005815(microtubule organizing center);GO:0005829(cytosol);GO:0005856(cytoskeleton);GO:0005929(cilium);GO:0006629(lipid metabolic process);GO:0007286(spermatid development);GO:0007605(sensory perceptio…	NA	K16741	NA	ALMS1, centrosome and basal body associated [Source:MGI Symbol;Acc:MGI:1934606]	0	0.014279	0	0.486095	0.131549	0.057629	0.0211455	-5.5635	0.00226131	0.136276	down
58199	0	chr17	+	5975740	6038555	ENSMUST00000115790	26	4808	MSTRG.12953	Synj2	GO:0003676(nucleic acid binding);GO:0003723(RNA binding);GO:0004439(phosphatidylinositol-4,5-bisphosphate 5-phosphatase activity);GO:0004445(inositol-polyphosphate 5-phosphatase activity);GO:0005737(cytoplasm);GO:0005856(cytoskeleton);GO:0005881(cytoplasmic microtubule);GO:0005886(plasma membrane);GO:0007420(brain development);GO:0016020(membrane);GO:0016787(hydrolase activity);GO:0017124(SH3 dom…	00562(Inositol phosphate metabolism);04070(Phosphatidylinositol signaling system)	K20279	EC:3.1.3.36	synaptojanin 2 [Source:MGI Symbol;Acc:MGI:1201671]	5.03774	14.1947	3.44192	0.752989	1.06729	0.639556	9.21786	3.20443	0.00226825	0.136369	up
135772	0	chr7	-	127015033	127017352	ENSMUST00000200948	3	1430	MSTRG.29412	Pagr1a	GO:0005515(protein binding);GO:0005634(nucleus);GO:0005654(nucleoplasm);GO:0006281(DNA repair);GO:0006310(DNA recombination);GO:0006974(cellular response to DNA damage stimulus);GO:0030331(estrogen receptor binding);GO:0033148(positive regulation of intracellular estrogen receptor signaling pathway);GO:0035097(histone methyltransferase complex);GO:0044666(MLL3/4 complex);GO:0045944(positive regul…	NA	NA	NA	PAXIP1 associated glutamate rich protein 1A [Source:MGI Symbol;Acc:MGI:1914528]	0.073511	0.052457	0.058629	3.84016	0.039447	1.485	0.0344101	-4.86102	0.00227406	0.136369	down
93200	0	chr3	+	103074014	103099720	ENSMUST00000090715	16	2342	MSTRG.20470	Ampd1	GO:0003876(AMP deaminase activity);GO:0005829(cytosol);GO:0006188(IMP biosynthetic process);GO:0009117(nucleotide metabolic process);GO:0009168(purine ribonucleoside monophosphate biosynthetic process);GO:0010033(response to organic substance);GO:0016787(hydrolase activity);GO:0019239(deaminase activity);GO:0032036(myosin heavy chain binding);GO:0032264(IMP salvage);GO:0046033(AMP metabolic proce…	00230(Purine metabolism)	K01490	EC:3.5.4.6	adenosine monophosphate deaminase 1 [Source:MGI Symbol;Acc:MGI:88015]	0.767885	0.034917	1.57727	23.9193	35.2061	1.15112	0.039486	-4.66252	0.00227585	0.136369	down
136035	0	chr7	+	127776670	127800122	ENSMUST00000047075	19	6487	MSTRG.29494	Setd1a	GO:0000790(nuclear chromatin);GO:0003676(nucleic acid binding);GO:0003723(RNA binding);GO:0005515(protein binding);GO:0005634(nucleus);GO:0005694(chromosome);GO:0005719(nuclear euchromatin);GO:0006325(chromatin organization);GO:0008013(beta-catenin binding);GO:0008134(transcription factor binding);GO:0008168(methyltransferase activity);GO:0010628(positive regulation of gene expression);GO:0016607…	00310(Lysine degradation)	K11422	EC:2.1.1.43	SET domain containing 1A [Source:MGI Symbol;Acc:MGI:2446244]	0.073207	0.020096	0.029395	1.5363	1.49183	0.047153	0.0398981	-4.64754	0.00227629	0.136369	down
89150	0	chr3	+	35789606	35856274	ENSMUST00000198599	25	4102	MSTRG.19582	Atp11b	GO:0000166(nucleotide binding);GO:0000287(magnesium ion binding);GO:0004012(phospholipid-translocating ATPase activity);GO:0005524(ATP binding);GO:0005783(endoplasmic reticulum);GO:0005802(trans-Golgi network);GO:0005886(plasma membrane);GO:0015914(phospholipid transport);GO:0016020(membrane);GO:0016021(integral component of membrane);GO:0045332(phospholipid translocation);GO:0055037(recycling en…	NA	K01530	EC:7.6.2.1	ATPase, class VI, type 11B [Source:MGI Symbol;Acc:MGI:1923545]	0.103993	0.009857	0.023141	2.55805	0.020654	2.49037	0.0270249	-5.20957	0.00229113	0.136878	down
123702	0	chr6	+	140623499	140652826	ENSMUST00000087614	8	3727	MSTRG.27472	Aebp2	GO:0000122(negative regulation of transcription by RNA polymerase II);GO:0000978(RNA polymerase II proximal promoter sequence-specific DNA binding);GO:0001227(DNA-binding transcription repressor activity, RNA polymerase II-specific);GO:0003676(nucleic acid binding);GO:0003677(DNA binding);GO:0003714(transcription corepressor activity);GO:0005634(nucleus);GO:0006325(chromatin organization);GO:0006…	NA	K17452	NA	AE binding protein 2 [Source:MGI Symbol;Acc:MGI:1338038]	0.033652	0.094896	0.017286	0.739379	0.057758	4.76712	0.0262091	-5.25379	0.00232049	0.138405	down
91426	0	chr3	+	88775216	88825587	ENSMUST00000135913	19	6190	MSTRG.20110	5830417I10Rik	NA	NA	NA	NA	RIKEN cDNA 5830417I10 gene [Source:MGI Symbol;Acc:MGI:1923272]	0.586303	1.23826	3.99041	0.17263	0.143454	0.125172	13.1782	3.72008	0.00232804	0.138652	up
135411	0	chr7	+	125786255	125861996	ENSMUST00000122337	15	3736	MSTRG.29388	D430042O09Rik	GO:0003674(molecular_function);GO:0005737(cytoplasm);GO:0005856(cytoskeleton);GO:0008150(biological_process);GO:0042995(cell projection)	NA	K22858	NA	RIKEN cDNA D430042O09 gene [Source:MGI Symbol;Acc:MGI:2442760]	0.194368	0.414162	0.308674	0.014449	0.018706	0.026285	15.4308	3.94774	0.00234163	0.139053	up
152394	0	chr9	+	106829069	106880992	ENSMUST00000161758	23	5539	MSTRG.33173	Dcaf1	GO:0000122(negative regulation of transcription by RNA polymerase II);GO:0000166(nucleotide binding);GO:0001650(fibrillar center);GO:0004674(protein serine/threonine kinase activity);GO:0005515(protein binding);GO:0005524(ATP binding);GO:0005634(nucleus);GO:0005737(cytoplasm);GO:0006325(chromatin organization);GO:0008180(COP9 signalosome);GO:0016032(viral process);GO:0016301(kinase activity);GO:0…	05170(Human immunodeficiency virus 1 infection)	K11789	EC:2.7.11.1	DDB1 and CUL4 associated factor 1 [Source:MGI Symbol;Acc:MGI:2445220]	2.99546	0.068149	0.312532	0.038656	0.072031	0.013805	27.1194	4.76125	0.00237803	0.140394	up
77343	0	chr2	-	26913383	26916300	ENSMUST00000183520	9	975	MSTRG.17043	Surf1	GO:0004129(cytochrome-c oxidase activity);GO:0005739(mitochondrion);GO:0005743(mitochondrial inner membrane);GO:0006119(oxidative phosphorylation);GO:0016020(membrane);GO:0016021(integral component of membrane);GO:0022900(electron transport chain);GO:0033617(mitochondrial respiratory chain complex IV assembly);GO:1902600(proton transmembrane transport)	NA	K14998	NA	surfeit gene 1 [Source:MGI Symbol;Acc:MGI:98443]	3.43479	2.82048	2.39353	0.050049	0.378091	0	20.2009	4.33634	0.00238557	0.140635	up
49455	0	chr15	+	75864694	75866542	ENSMUST00000230571	5	915	ENSMUSG00000022575	Gsdmd	GO:0001786(phosphatidylserine binding);GO:0002376(immune system process);GO:0005546(phosphatidylinositol-4,5-bisphosphate binding);GO:0005576(extracellular region);GO:0005615(extracellular space);GO:0005654(nucleoplasm);GO:0005737(cytoplasm);GO:0005829(cytosol);GO:0005886(plasma membrane);GO:0006954(inflammatory response);GO:0012501(programmed cell death);GO:0016020(membrane);GO:0019835(cytolysis…	04621(NOD-like receptor signaling pathway)	K20917	NA	gasdermin D [Source:MGI Symbol;Acc:MGI:1916396]	0	0	0.060602	1.1523	1.03229	0.578805	0.0219303	-5.51093	0.00245192	0.144337	down
87028	0	chr2	+	167932372	167979385	ENSMUST00000126839	10	4292	MSTRG.19035	Ptpn1	GO:0004721(phosphoprotein phosphatase activity);GO:0004725(protein tyrosine phosphatase activity);GO:0005158(insulin receptor binding);GO:0005737(cytoplasm);GO:0005769(early endosome);GO:0005783(endoplasmic reticulum);GO:0005789(endoplasmic reticulum membrane);GO:0005829(cytosol);GO:0005886(plasma membrane);GO:0006470(protein dephosphorylation);GO:0007257(activation of JUN kinase activity);GO:000…	04520(Adherens junction);04910(Insulin signaling pathway);04931(Insulin resistance)	K05696	EC:3.1.3.48	protein tyrosine phosphatase, non-receptor type 1 [Source:MGI Symbol;Acc:MGI:97805]	0.027834	0.041857	0	3.95835	5.27476	0	0.00754795	-7.0497	0.00246399	0.144758	down
134460	0	chr7	-	110868272	110946187	ENSMUST00000125758	20	5953	MSTRG.29172	Mrvi1	GO:0005515(protein binding);GO:0005737(cytoplasm);GO:0016020(membrane);GO:0016021(integral component of membrane);GO:0016529(sarcoplasmic reticulum);GO:0019934(cGMP-mediated signaling);GO:0045986(negative regulation of smooth muscle contraction);GO:0048471(perinuclear region of cytoplasm);GO:0060087(relaxation of vascular smooth muscle)	04022(cGMP-PKG signaling pathway);04270(Vascular smooth muscle contraction)	K12337	NA	MRV integration site 1 [Source:MGI Symbol;Acc:MGI:1338023]	0	0	0.021935	0.706938	0.015904	0.73822	0.0150131	-6.05764	0.00248469	0.145436	down
37915	0	chr13	-	67440336	67450294	ENSMUST00000224239	3	4040	MSTRG.8581	Zfp874a	GO:0003676(nucleic acid binding);GO:0005575(cellular_component);GO:0005622(intracellular);GO:0006355(regulation of transcription, DNA-templated);GO:0046872(metal ion binding)	05168(Herpes simplex virus 1 infection)	K09228	NA	zinc finger protein 874a [Source:MGI Symbol;Acc:MGI:3040703]	0.120272	0.038077	0.023488	0.224333	1.85813	1.14989	0.0562554	-4.15186	0.00248493	0.145436	down
129295	0	chr7	-	44812257	44815658	ENSMUST00000107893	3	1735	MSTRG.28348	Atf5	GO:0000977(RNA polymerase II regulatory region sequence-specific DNA binding);GO:0000981(DNA-binding transcription factor activity, RNA polymerase II-specific);GO:0003677(DNA binding);GO:0003682(chromatin binding);GO:0003700(DNA-binding transcription factor activity);GO:0005515(protein binding);GO:0005634(nucleus);GO:0005654(nucleoplasm);GO:0005667(transcription factor complex);GO:0005737(cytopla…	NA	K09044	NA	activating transcription factor 5 [Source:MGI Symbol;Acc:MGI:2141857]	0.755868	0.371595	0.473308	12.102	14.8465	0.772737	0.0577452	-4.11416	0.00249272	0.145682	down
53340	0	chr16	-	8689600	8738420	ENSMUST00000160326	31	4488	MSTRG.11954	Usp7	GO:0002039(p53 binding);GO:0004197(cysteine-type endopeptidase activity);GO:0004843(thiol-dependent ubiquitin-specific protease activity);GO:0005515(protein binding);GO:0005634(nucleus);GO:0005829(cytosol);GO:0006283(transcription-coupled nucleotide-excision repair);GO:0006511(ubiquitin-dependent protein catabolic process);GO:0008022(protein C-terminus binding);GO:0008134(transcription factor bin…	04068(FoxO signaling pathway);05169(Epstein-Barr virus infection);05203(Viral carcinogenesis)	K11838	EC:3.4.19.12	ubiquitin specific peptidase 7 [Source:MGI Symbol;Acc:MGI:2182061]	6.365	7.27789	0.75566	0.234074	0.550713	0.434361	11.8103	3.56198	0.00250915	0.146432	up
86511	0	chr2	+	163658415	163725688	ENSMUST00000099105	5	640	MSTRG.18922	Pkig	GO:0000122(negative regulation of transcription by RNA polymerase II);GO:0004860(protein kinase inhibitor activity);GO:0004862(cAMP-dependent protein kinase inhibitor activity);GO:0005634(nucleus);GO:0005737(cytoplasm);GO:0006469(negative regulation of protein kinase activity);GO:0007165(signal transduction);GO:0042308(negative regulation of protein import into nucleus);GO:0071901(negative regula…	NA	NA	NA	protein kinase inhibitor, gamma [Source:MGI Symbol;Acc:MGI:1343086]	6.69888	3.26539	0.676583	0.405377	0.199622	0.172382	13.6881	3.77485	0.00256885	0.149486	up
104467	0	chr4	+	152325867	152334071	ENSMUST00000139685	4	2051	MSTRG.23178	Rpl22	GO:0003723(RNA binding);GO:0003735(structural constituent of ribosome);GO:0005622(intracellular);GO:0005634(nucleus);GO:0005737(cytoplasm);GO:0005840(ribosome);GO:0006412(translation);GO:0008201(heparin binding);GO:0022625(cytosolic large ribosomal subunit);GO:0045182(translation regulator activity);GO:0046632(alpha-beta T cell differentiation);GO:0098793(presynapse);GO:0098978(glutamatergic syna…	03010(Ribosome)	K02891	NA	ribosomal protein L22 [Source:MGI Symbol;Acc:MGI:99262]	11.9889	0.032943	2.66757	0.142945	0.186864	0.130754	31.8944	4.99523	0.00258968	0.150483	up
105941	0	chr5	+	24423859	24429882	ENSMUST00000141966	4	966	MSTRG.23490	Slc4a2	GO:0005452(inorganic anion exchanger activity);GO:0006811(ion transport);GO:0006820(anion transport);GO:0007283(spermatogenesis);GO:0008509(anion transmembrane transporter activity);GO:0015698(inorganic anion transport);GO:0016020(membrane);GO:0016021(integral component of membrane);GO:0016323(basolateral plasma membrane);GO:0016324(apical plasma membrane);GO:0019899(enzyme binding);GO:0048565(di…	04970(Salivary secretion);04971(Gastric acid secretion);04972(Pancreatic secretion);04976(Bile secretion)	K13855	NA	solute carrier family 4 (anion exchanger), member 2 [Source:MGI Symbol;Acc:MGI:109351]	1.88538	3.0299	0.001891	0.085889	0.007497	0.010199	47.47	5.56894	0.00259882	0.150798	up
87412	0	chr2	-	175130128	175142012	ENSMUST00000109060	4	1911	MSTRG.19135	Gm14399	GO:0003674(molecular_function);GO:0003676(nucleic acid binding);GO:0005575(cellular_component);GO:0005622(intracellular);GO:0006355(regulation of transcription, DNA-templated);GO:0008150(biological_process);GO:0046872(metal ion binding)	05168(Herpes simplex virus 1 infection)	K09228	NA	predicted gene 14399 [Source:MGI Symbol;Acc:MGI:3650082]	0.035581	0.005545	0	1.24452	0.05811	0.684226	0.020699	-5.59429	0.00262701	0.152	down
141936	0	chr8	+	79028437	79071837	ENSMUST00000087927	3	2801	MSTRG.30780	Zfp827	GO:0000979(RNA polymerase II core promoter sequence-specific DNA binding);GO:0003676(nucleic acid binding);GO:0003677(DNA binding);GO:0005634(nucleus);GO:0010468(regulation of gene expression);GO:0035097(histone methyltransferase complex);GO:0046872(metal ion binding)	NA	NA	NA	zinc finger protein 827 [Source:MGI Symbol;Acc:MGI:2444807]	0.039772	0.047334	0	0.211948	0.548078	1.42466	0.0398712	-4.64851	0.00264461	0.152801	down
34388	0	chr13	-	14050929	14063386	ENSMUST00000222747	6	2209	MSTRG.7841	Ggps1	GO:0004161(dimethylallyltranstransferase activity);GO:0004311(farnesyltranstransferase activity);GO:0004337(geranyltranstransferase activity);GO:0005737(cytoplasm);GO:0006720(isoprenoid metabolic process);GO:0008299(isoprenoid biosynthetic process);GO:0016740(transferase activity);GO:0033384(geranyl diphosphate biosynthetic process);GO:0033386(geranylgeranyl diphosphate biosynthetic process);GO:0…	00900(Terpenoid backbone biosynthesis)	K00804	2.5.1.10;2.5.1.29;EC:2.5.1.1	geranylgeranyl diphosphate synthase 1 [Source:MGI Symbol;Acc:MGI:1341724]	0	0	0.029615	0.945855	0.033545	1.03604	0.0146941	-6.08862	0.00276961	0.159117	down
97532	0	chr4	+	43414696	43427088	ENSMUST00000131668	10	5093	MSTRG.21498	Rusc2	GO:0005515(protein binding);GO:0017137(Rab GTPase binding);GO:0031410(cytoplasmic vesicle)	NA	K23291	NA	RUN and SH3 domain containing 2 [Source:MGI Symbol;Acc:MGI:2140371]	23.3626	29.8719	9.59243	4.28909	2.07918	1.42763	8.05898	3.0106	0.00286625	0.164205	up
52866	0	chr15	-	103196687	103215352	ENSMUST00000108813	5	3661	MSTRG.11848	Cbx5	GO:0000118(histone deacetylase complex);GO:0000122(negative regulation of transcription by RNA polymerase II);GO:0000775(chromosome, centromeric region);GO:0000776(kinetochore);GO:0000784(nuclear chromosome, telomeric region);GO:0000792(heterochromatin);GO:0003682(chromatin binding);GO:0005515(protein binding);GO:0005634(nucleus);GO:0005654(nucleoplasm);GO:0005694(chromosome);GO:0005720(nuclear h…	NA	K11587	NA	chromobox 5 [Source:MGI Symbol;Acc:MGI:109372]	0	0	0.000584	0.416756	0	0.301849	0.000812686	-10.265	0.00288753	0.165191	down
144118	0	chr8	-	110810239	110846776	ENSMUST00000042012	26	4525	MSTRG.31290	Sf3b3	GO:0000398(mRNA splicing, via spliceosome);GO:0003676(nucleic acid binding);GO:0005515(protein binding);GO:0005634(nucleus);GO:0005681(spliceosomal complex);GO:0005689(U12-type spliceosomal complex);GO:0005730(nucleolus);GO:0006397(mRNA processing);GO:0008380(RNA splicing);GO:0042177(negative regulation of protein catabolic process);GO:0044877(protein-containing complex binding);GO:0071005(U2-typ…	03040(Spliceosome)	K12830	NA	splicing factor 3b, subunit 3 [Source:MGI Symbol;Acc:MGI:1289341]	5.39859	13.8819	1.93717	1.16163	0.062893	0.179155	15.1157	3.91798	0.00299666	0.171193	up
36979	0	chr13	+	56703039	56733214	ENSMUST00000138677	5	1398	MSTRG.8445	Smad5	GO:0000122(negative regulation of transcription by RNA polymerase II);GO:0000977(RNA polymerase II regulatory region sequence-specific DNA binding);GO:0000978(RNA polymerase II proximal promoter sequence-specific DNA binding);GO:0001227(DNA-binding transcription repressor activity, RNA polymerase II-specific);GO:0001503(ossification);GO:0001525(angiogenesis);GO:0001657(ureteric bud development);G…	04350(TGF-beta signaling pathway);04550(Signaling pathways regulating pluripotency of stem cells)	K16790	NA	SMAD family member 5 [Source:MGI Symbol;Acc:MGI:1328787]	8.36422	10.6646	7.05915	0.261789	1.11963	1.03923	10.7773	3.42992	0.00300183	0.171248	up
155235	0	chrX	+	20687954	20699880	ENSMUST00000115364	16	3270	MSTRG.33684	Cdk16	GO:0000166(nucleotide binding);GO:0004672(protein kinase activity);GO:0004674(protein serine/threonine kinase activity);GO:0004693(cyclin-dependent protein serine/threonine kinase activity);GO:0005515(protein binding);GO:0005524(ATP binding);GO:0005634(nucleus);GO:0005737(cytoplasm);GO:0005829(cytosol);GO:0005886(plasma membrane);GO:0006468(protein phosphorylation);GO:0006887(exocytosis);GO:00072…	NA	K08820	EC:2.7.11.22	cyclin-dependent kinase 16 [Source:MGI Symbol;Acc:MGI:97516]	0.539891	0.54327	1.17275	23.2689	12.8007	0.500158	0.0616879	-4.01887	0.00303686	0.172688	down
127247	0	chr7	+	27605817	27639448	ENSMUST00000108343	15	3122	MSTRG.28012	Akt2	GO:0000166(nucleotide binding);GO:0001934(positive regulation of protein phosphorylation);GO:0004672(protein kinase activity);GO:0004674(protein serine/threonine kinase activity);GO:0005080(protein kinase C binding);GO:0005515(protein binding);GO:0005524(ATP binding);GO:0005634(nucleus);GO:0005737(cytoplasm);GO:0005739(mitochondrion);GO:0005768(endosome);GO:0005769(early endosome);GO:0005829(cyto…	01521(EGFR tyrosine kinase inhibitor resistance);01522(Endocrine resistance);01524(Platinum drug resistance);04010(MAPK signaling pathway);04012(ErbB signaling pathway);04014(Ras signaling pathway);04015(Rap1 signaling pathway);04022(cGMP-PKG signaling pathway);04024(cAMP signaling pathway);04062(Chemokine signaling pathway);04066(HIF-1 signaling pathway);04068(FoxO signaling pathway);04071(Sphin…	K04456	EC:2.7.11.1	thymoma viral proto-oncogene 2 [Source:MGI Symbol;Acc:MGI:104874]	0.221778	0.769239	0.378494	35.3145	1.21427	0.442304	0.0370428	-4.75466	0.00304081	0.172688	down
159443	0	chrX	+	151198078	151315186	ENSMUST00000184392	22	5394	MSTRG.34403	Wnk3	GO:0000166(nucleotide binding);GO:0004672(protein kinase activity);GO:0004674(protein serine/threonine kinase activity);GO:0005524(ATP binding);GO:0005737(cytoplasm);GO:0005829(cytosol);GO:0005912(adherens junction);GO:0005923(bicellular tight junction);GO:0006468(protein phosphorylation);GO:0010765(positive regulation of sodium ion transport);GO:0010766(negative regulation of sodium ion transpor…	NA	K08867	EC:2.7.11.1	WNK lysine deficient protein kinase 3 [Source:MGI Symbol;Acc:MGI:2652875]	0.694376	0.502281	0.839662	0	0.074264	0.036142	18.4439	4.20507	0.00305112	0.172846	up
68666	0	chr18	+	50134726	50135600	ENSMUST00000145417	1	875	MSTRG.15184	Cd63-ps	NA	NA	NA	NA	CD63 antigen, pseudogene [Source:MGI Symbol;Acc:MGI:105972]	0.013093	3.61645	4.20297	0.131513	0.079104	0.092551	25.8355	4.69129	0.00325819	0.183298	up
66911	0	chr18	-	15389496	15403758	ENSMUST00000079081	5	5054	MSTRG.14696	Aqp4	GO:0005737(cytoplasm);GO:0005886(plasma membrane);GO:0009897(external side of plasma membrane);GO:0015267(channel activity);GO:0015288(porin activity);GO:0016020(membrane);GO:0016021(integral component of membrane);GO:0046930(pore complex);GO:0050891(multicellular organismal water homeostasis);GO:0055085(transmembrane transport);GO:0071346(cellular response to interferon-gamma)	04962(Vasopressin-regulated water reabsorption);04976(Bile secretion)	K09866	NA	aquaporin 4 [Source:MGI Symbol;Acc:MGI:107387]	0.538164	0.156608	0.43208	14.8475	0.107346	7.21925	0.0508183	-4.29851	0.00331234	0.185573	down
159735	0	chrX	-	157566119	157568985	ENSMUST00000065806	1	2867	MSTRG.34448	Yy2	GO:0000790(nuclear chromatin);GO:0000978(RNA polymerase II proximal promoter sequence-specific DNA binding);GO:0000980(RNA polymerase II distal enhancer sequence-specific DNA binding);GO:0000987(proximal promoter sequence-specific DNA binding);GO:0003676(nucleic acid binding);GO:0003677(DNA binding);GO:0005634(nucleus);GO:0005667(transcription factor complex);GO:0006357(regulation of transcriptio…	NA	K09201	NA	Yy2 transcription factor [Source:MGI Symbol;Acc:MGI:3837947]	0.360121	0.002587	0.339987	0.004089	0.003193	0.002988	68.4221	6.09639	0.00336356	0.187924	up
136570	0	chr7	+	132859225	132885111	ENSMUST00000084497	9	2892	MSTRG.29712	Abraxas2	GO:0000278(mitotic cell cycle);GO:0002931(response to ischemia);GO:0005737(cytoplasm);GO:0005813(centrosome);GO:0007059(chromosome segregation);GO:0008017(microtubule binding);GO:0008608(attachment of spindle microtubules to kinetochore);GO:0030496(midbody);GO:0031593(polyubiquitin modification-dependent protein binding);GO:0031616(spindle pole centrosome);GO:0036449(microtubule minus-end);GO:007…	NA	K20799	NA	BRISC complex subunit [Source:MGI Symbol;Acc:MGI:1926116]	5.88459	6.84219	10.1285	0.16704	1.63674	0.310748	10.8087	3.43412	0.00344145	0.192012	up
132765	0	chr7	-	98593499	98595016	ENSMUST00000205513	2	752	MSTRG.28915	Emsy	GO:0005515(protein binding);GO:0005634(nucleus);GO:0005654(nucleoplasm);GO:0006281(DNA repair);GO:0006325(chromatin organization);GO:0006355(regulation of transcription, DNA-templated);GO:0006974(cellular response to DNA damage stimulus);GO:0042803(protein homodimerization activity)	NA	NA	NA	EMSY, BRCA2-interacting transcriptional repressor [Source:MGI Symbol;Acc:MGI:1924203]	1.20043	3.57958	0.568115	0.092842	0.132027	0.122541	15.3943	3.94432	0.00347686	0.193192	up
70602	0	chr19	-	3896050	3906991	ENSMUST00000126070	20	3041	MSTRG.15630	Tcirg1	GO:0000220(vacuolar proton-transporting V-type ATPase, V0 domain);GO:0001503(ossification);GO:0002158(osteoclast proliferation);GO:0002377(immunoglobulin production);GO:0005634(nucleus);GO:0005739(mitochondrion);GO:0005764(lysosome);GO:0005770(late endosome);GO:0005886(plasma membrane);GO:0006811(ion transport);GO:0006874(cellular calcium ion homeostasis);GO:0006915(apoptotic process);GO:0006954(…	00190(Oxidative phosphorylation);04142(Lysosome);04145(Phagosome);04721(Synaptic vesicle cycle);04966(Collecting duct acid secretion);05152(Tuberculosis);05165(Human papillomavirus infection);05323(Rheumatoid arthritis)	K02154	NA	T cell, immune regulator 1, ATPase, H+ transporting, lysosomal V0 protein A3 [Source:MGI Symbol;Acc:MGI:1350931]	0.036633	0	0.016486	0.261672	0.673815	0.319334	0.0423319	-4.56211	0.00349511	0.19394	down
48258	0	chr15	-	39870589	39943788	ENSMUST00000022916	7	4109	MSTRG.10909	Lrp12	GO:0001764(neuron migration);GO:0003674(molecular_function);GO:0005515(protein binding);GO:0005887(integral component of plasma membrane);GO:0005905(clathrin-coated pit);GO:0006897(endocytosis);GO:0016020(membrane);GO:0016021(integral component of membrane);GO:0031175(neuron projection development)	NA	K20050	NA	low density lipoprotein-related protein 12 [Source:MGI Symbol;Acc:MGI:2443132]	0	0	0.075799	0.963314	0.781503	0.926892	0.028371	-5.13944	0.00351329	0.194683	down
82954	0	chr2	-	113831546	113848656	ENSMUST00000102545	12	4958	ENSMUSG00000041219	Arhgap11a	GO:0003674(molecular_function);GO:0005096(GTPase activator activity);GO:0007165(signal transduction);GO:0043547(positive regulation of GTPase activity)	NA	K20635	NA	Rho GTPase activating protein 11A [Source:MGI Symbol;Acc:MGI:2444300]	0.174057	0.194822	0.261878	0.002583	0.028995	0.00378	17.8392	4.15698	0.00352644	0.195146	up
66034	0	chr17	-	87455112	87459427	ENSMUST00000234358	3	1128	MSTRG.14490	AC122818	NA	NA	NA	NA	Novel transcript	0	0	0.03934	3.39628	0	1.26613	0.00843769	-6.88894	0.00353817	0.195529	down
121370	0	chr6	+	113638528	113695009	ENSMUST00000089022	12	2974	MSTRG.27005	Irak2	GO:0000166(nucleotide binding);GO:0001959(regulation of cytokine-mediated signaling pathway);GO:0002755(MyD88-dependent toll-like receptor signaling pathway);GO:0004672(protein kinase activity);GO:0004674(protein serine/threonine kinase activity);GO:0005515(protein binding);GO:0005524(ATP binding);GO:0005634(nucleus);GO:0005737(cytoplasm);GO:0005886(plasma membrane);GO:0006468(protein phosphoryla…	04722(Neurotrophin signaling pathway);05152(Tuberculosis)	K04731	EC:2.7.11.1	interleukin-1 receptor-associated kinase 2 [Source:MGI Symbol;Acc:MGI:2429603]	0	0.045167	0	2.36469	6.12505	0	0.00532019	-7.55431	0.00360216	0.198525	down
20953	0	chr11	+	62551676	62552853	ENSMUST00000136938	2	890	MSTRG.4869	Ubb	GO:0005515(protein binding);GO:0005634(nucleus);GO:0005654(nucleoplasm);GO:0005737(cytoplasm);GO:0005739(mitochondrion);GO:0005829(cytosol);GO:0007141(male meiosis I);GO:0007144(female meiosis I);GO:0008584(male gonad development);GO:0008585(female gonad development);GO:0016567(protein ubiquitination);GO:0019941(modification-dependent protein catabolic process);GO:0021888(hypothalamus gonadotroph…	04137(Mitophagy - animal);04144(Endocytosis);05012(Parkinson disease);05167(Kaposi sarcoma-associated herpesvirus infection)	K04551	NA	ubiquitin B [Source:MGI Symbol;Acc:MGI:98888]	1.40823	6.67639	1.63688	0.041458	0.176768	0.472872	14.0667	3.81422	0.00361521	0.198884	up
10761	0	chr10	+	20312472	20340266	ENSMUST00000186100	13	3231	MSTRG.2639	Bclaf1	GO:0003677(DNA binding);GO:0005515(protein binding);GO:0005634(nucleus);GO:0005654(nucleoplasm);GO:0005737(cytoplasm);GO:0006915(apoptotic process);GO:0016607(nuclear speck);GO:0043065(positive regulation of apoptotic process);GO:0043620(regulation of DNA-templated transcription in response to stress);GO:0045892(negative regulation of transcription, DNA-templated);GO:1990830(cellular response to …	NA	K13087	NA	BCL2-associated transcription factor 1 [Source:MGI Symbol;Acc:MGI:1917580]	0.00259	0.006141	0.006461	0.604424	0.003082	0.381576	0.0153597	-6.02471	0.00361847	0.198884	down
108963	0	chr5	+	75649094	75656694	ENSMUST00000202167	5	3175	MSTRG.24235	Kit	GO:0000166(nucleotide binding);GO:0000187(activation of MAPK activity);GO:0001541(ovarian follicle development);GO:0001669(acrosomal vesicle);GO:0002020(protease binding);GO:0002244(hematopoietic progenitor cell differentiation);GO:0002318(myeloid progenitor cell differentiation);GO:0002320(lymphoid progenitor cell differentiation);GO:0002327(immature B cell differentiation);GO:0002371(dendritic …	04010(MAPK signaling pathway);04014(Ras signaling pathway);04015(Rap1 signaling pathway);04072(Phospholipase D signaling pathway);04151(PI3K-Akt signaling pathway);04640(Hematopoietic cell lineage);04916(Melanogenesis);05200(Pathways in cancer);05221(Acute myeloid leukemia);05224(Breast cancer);05230(Central carbon metabolism in cancer)	K05091	EC:2.7.10.1	KIT proto-oncogene receptor tyrosine kinase [Source:MGI Symbol;Acc:MGI:96677]	0	0.002749	0	0.403898	0.310412	0	0.00384847	-8.0215	0.00363439	0.199489	down
77687	0	chr2	+	29965560	30031448	ENSMUST00000113719	57	8018	MSTRG.17096	Sptan1	GO:0003779(actin binding);GO:0005509(calcium ion binding);GO:0005515(protein binding);GO:0005516(calmodulin binding);GO:0005737(cytoplasm);GO:0005856(cytoskeleton);GO:0005886(plasma membrane);GO:0005916(fascia adherens);GO:0005938(cell cortex);GO:0015630(microtubule cytoskeleton);GO:0016020(membrane);GO:0016328(lateral plasma membrane);GO:0019905(syntaxin binding);GO:0030018(Z disc);GO:0030507(sp…	04210(Apoptosis)	K06114	NA	spectrin alpha, non-erythrocytic 1 [Source:MGI Symbol;Acc:MGI:98386]	0.042805	0.065187	0.074187	0.036807	1.99706	1.96603	0.0455459	-4.45654	0.00369257	0.202409	down
155863	0	chrX	-	48025146	48034853	ENSMUST00000039026	3	3149	ENSMUSG00000037010	Apln	GO:0001525(angiogenesis);GO:0002026(regulation of the force of heart contraction);GO:0005102(signaling receptor binding);GO:0005179(hormone activity);GO:0005576(extracellular region);GO:0005615(extracellular space);GO:0007165(signal transduction);GO:0007186(G protein-coupled receptor signaling pathway);GO:0007275(multicellular organism development);GO:0007369(gastrulation);GO:0007631(feeding beha…	04080(Neuroactive ligand-receptor interaction);04371(Apelin signaling pathway)	K05225	NA	apelin [Source:MGI Symbol;Acc:MGI:1353624]	0.017688	0	0	0.468304	0.052034	0.291359	0.0217914	-5.5201	0.00372522	0.203649	down
165	0	chr1	+	7160557	7172659	ENSMUST00000183204	4	3986	MSTRG.23	Pcmtd1	GO:0004719(protein-L-isoaspartate (D-aspartate) O-methyltransferase activity);GO:0005737(cytoplasm);GO:0006464(cellular protein modification process);GO:0006479(protein methylation);GO:0008168(methyltransferase activity);GO:0016020(membrane);GO:0016740(transferase activity);GO:0032259(methylation)	NA	NA	NA	protein-L-isoaspartate (D-aspartate) O-methyltransferase domain containing 1 [Source:MGI Symbol;Acc:MGI:2441773]	0.004567	0.000767	0.010772	0.235838	0.243724	0.048746	0.030486	-5.03571	0.00377281	0.205973	down
61246	0	chr17	+	29549791	29606898	ENSMUST00000234778	13	3651	MSTRG.13539	Tbc1d22b	GO:0005096(GTPase activator activity);GO:0005623(cell);GO:0006886(intracellular protein transport);GO:0017137(Rab GTPase binding);GO:0071889(14-3-3 protein binding);GO:0090630(activation of GTPase activity)	NA	K20360	NA	TBC1 domain family, member 22B [Source:MGI Symbol;Acc:MGI:2681867]	0.22105	1.01524	1.82542	0.002756	0.12704	0.001296	23.3555	4.54569	0.0038155	0.208024	up
14107	0	chr10	+	80016739	80031469	ENSMUST00000140974	22	3970	MSTRG.3445	Arhgap45	GO:0003674(molecular_function);GO:0005096(GTPase activator activity);GO:0005737(cytoplasm);GO:0005886(plasma membrane);GO:0007165(signal transduction);GO:0016020(membrane);GO:0032587(ruffle membrane);GO:0035556(intracellular signal transduction);GO:0042995(cell projection);GO:0043547(positive regulation of GTPase activity);GO:0046872(metal ion binding)	NA	K20644	NA	Rho GTPase activating protein 45 [Source:MGI Symbol;Acc:MGI:1917969]	0.030537	0.025388	0	0.123064	0.391048	0.812518	0.0421557	-4.56813	0.00383579	0.20885	down
79760	0	chr2	-	65088339	65238626	ENSMUST00000112429	14	5045	MSTRG.17560	Cobll1	GO:0003785(actin monomer binding)	NA	NA	NA	Cobl-like 1 [Source:MGI Symbol;Acc:MGI:2442894]	1.10661	1.33115	0.787939	0	0.122381	0.00517	25.2895	4.66047	0.00384294	0.208959	up
135659	0	chr7	-	126795235	126800447	ENSMUST00000106348	9	1460	MSTRG.29472	Aldoa	GO:0002020(protease binding);GO:0003824(catalytic activity);GO:0004332(fructose-bisphosphate aldolase activity);GO:0005615(extracellular space);GO:0005720(nuclear heterochromatin);GO:0005737(cytoplasm);GO:0005739(mitochondrion);GO:0005829(cytosol);GO:0006000(fructose metabolic process);GO:0006096(glycolytic process);GO:0006754(ATP biosynthetic process);GO:0006941(striated muscle contraction);GO:0…	00010(Glycolysis / Gluconeogenesis);00030(Pentose phosphate pathway);00051(Fructose and mannose metabolism);04066(HIF-1 signaling pathway)	K01623	EC:4.1.2.13	aldolase A, fructose-bisphosphate [Source:MGI Symbol;Acc:MGI:87994]	5.98296	13.9094	5.74711	93.1999	388.185	2.29548	0.0530091	-4.23762	0.00393245	0.21354	down
38958	0	chr13	-	93146283	93192283	ENSMUST00000048702	15	2990	MSTRG.8870	Tent2	GO:0000166(nucleotide binding);GO:0002244(hematopoietic progenitor cell differentiation);GO:0004652(polynucleotide adenylyltransferase activity);GO:0005515(protein binding);GO:0005524(ATP binding);GO:0005634(nucleus);GO:0005737(cytoplasm);GO:0005829(cytosol);GO:0006397(mRNA processing);GO:0016740(transferase activity);GO:0021766(hippocampus development);GO:0030182(neuron differentiation);GO:00340…	NA	K14079	EC:2.7.7.19	terminal nucleotidyltransferase 2 [Source:MGI Symbol;Acc:MGI:2140950]	3.44884	3.9498	3.26039	0.252662	0	0	42.1869	5.39872	0.00394594	0.213892	up
41582	0	chr14	+	24490859	24493460	ENSMUST00000224569	4	686	MSTRG.9478	Rps24	GO:0003735(structural constituent of ribosome);GO:0005622(intracellular);GO:0005840(ribosome);GO:0006364(rRNA processing);GO:0006412(translation);GO:0015935(small ribosomal subunit);GO:0022627(cytosolic small ribosomal subunit);GO:0031369(translation initiation factor binding);GO:0034101(erythrocyte homeostasis);GO:0042274(ribosomal small subunit biogenesis)	03010(Ribosome)	K02974	NA	ribosomal protein S24 [Source:MGI Symbol;Acc:MGI:98147]	1.1177	1.19819	0.941369	32.7063	0.790632	24.8864	0.055791	-4.16382	0.00394946	0.213892	down
47162	0	chr15	+	7129559	7191743	ENSMUST00000067190	20	4143	MSTRG.10618	Lifr	GO:0004896(cytokine receptor activity);GO:0004897(ciliary neurotrophic factor receptor activity);GO:0004923(leukemia inhibitory factor receptor activity);GO:0004924(oncostatin-M receptor activity);GO:0005127(ciliary neurotrophic factor receptor binding);GO:0005515(protein binding);GO:0005576(extracellular region);GO:0005615(extracellular space);GO:0005886(plasma membrane);GO:0008284(positive regu…	04060(Cytokine-cytokine receptor interaction);04550(Signaling pathways regulating pluripotency of stem cells);04630(Jak-STAT signaling pathway)	K05058	NA	LIF receptor alpha [Source:MGI Symbol;Acc:MGI:96788]	0.938075	1.63614	0.814515	0.131874	0.010344	0.115652	13.1412	3.71603	0.00397996	0.215257	up
53148	0	chr16	-	4766841	4790292	ENSMUST00000118703	6	2554	MSTRG.11905	Cdip1	GO:0005634(nucleus);GO:0005764(lysosome);GO:0005765(lysosomal membrane);GO:0005768(endosome);GO:0006915(apoptotic process);GO:0016020(membrane);GO:0031902(late endosome membrane);GO:0033209(tumor necrosis factor-mediated signaling pathway);GO:0042771(intrinsic apoptotic signaling pathway in response to DNA damage by p53 class mediator);GO:0046872(metal ion binding);GO:0098560(cytoplasmic side of …	NA	NA	NA	cell death inducing Trp53 target 1 [Source:MGI Symbol;Acc:MGI:1913876]	0.735687	0.677913	0.745727	14.46	0.483611	16.1067	0.0695429	-3.84595	0.00399697	0.215889	down
22843	0	chr11	+	78115606	78156700	ENSMUST00000155571	3	3358	MSTRG.5249	Fam222b	GO:0003674(molecular_function);GO:0005654(nucleoplasm);GO:0008150(biological_process)	NA	NA	NA	family with sequence similarity 222, member B [Source:MGI Symbol;Acc:MGI:2384939]	0.744774	0.580669	0.842162	0.124986	0.063474	0.046033	9.24379	3.20849	0.00400548	0.216062	up
138643	0	chr8	-	13255965	13288124	ENSMUST00000204673	3	2464	MSTRG.30000	Dcun1d2	GO:0000151(ubiquitin ligase complex);GO:0005515(protein binding);GO:0031624(ubiquitin conjugating enzyme binding);GO:0032182(ubiquitin-like protein binding);GO:0045116(protein neddylation);GO:0051443(positive regulation of ubiquitin-protein transferase activity);GO:0097602(cullin family protein binding)	NA	K17822	NA	DCN1, defective in cullin neddylation 1, domain containing 2 (S. cerevisiae) [Source:MGI Symbol;Acc:MGI:2142792]	1.34672	0	0.469731	0	0.016007	0	113.478	6.82627	0.00422516	0.22611	up
946	0	chr1	-	30940302	30949309	ENSMUST00000232841	6	4236	MSTRG.229	Ptp4a1	GO:0004721(phosphoprotein phosphatase activity);GO:0004725(protein tyrosine phosphatase activity);GO:0004727(prenylated protein tyrosine phosphatase activity);GO:0005634(nucleus);GO:0005737(cytoplasm);GO:0005768(endosome);GO:0005769(early endosome);GO:0005783(endoplasmic reticulum);GO:0005819(spindle);GO:0005856(cytoskeleton);GO:0005886(plasma membrane);GO:0006470(protein dephosphorylation);GO:00…	NA	K18041	EC:3.1.3.48	protein tyrosine phosphatase 4a1 [Source:MGI Symbol;Acc:MGI:1277096]	0.68426	12.6861	3.4778	0.409611	0.576333	0.594713	10.659	3.41399	0.00426475	0.227803	up
133011	0	chr7	+	100472994	100485409	ENSMUST00000133850	6	1615	MSTRG.28991	Ucp3	GO:0000303(response to superoxide);GO:0001666(response to hypoxia);GO:0005739(mitochondrion);GO:0005743(mitochondrial inner membrane);GO:0006631(fatty acid metabolic process);GO:0006839(mitochondrial transport);GO:0007568(aging);GO:0007584(response to nutrient);GO:0009409(response to cold);GO:0014823(response to activity);GO:0016020(membrane);GO:0016021(integral component of membrane);GO:0017077(…	NA	K15103	NA	uncoupling protein 3 (mitochondrial, proton carrier) [Source:MGI Symbol;Acc:MGI:1099787]	64.5925	119.484	37.7451	0.401057	1.83432	15.9479	12.1992	3.60872	0.0042835	0.227906	up
113663	0	chr5	-	136218147	136244854	ENSMUST00000196397	9	2797	MSTRG.25327	Sh2b2	GO:0001725(stress fiber);GO:0001726(ruffle);GO:0001922(B-1 B cell homeostasis);GO:0005068(transmembrane receptor protein tyrosine kinase adaptor activity);GO:0005070(SH3/SH2 adaptor activity);GO:0005515(protein binding);GO:0005737(cytoplasm);GO:0005829(cytosol);GO:0005884(actin filament);GO:0005886(plasma membrane);GO:0007165(signal transduction);GO:0007399(nervous system development);GO:0008269(…	04722(Neurotrophin signaling pathway);04910(Insulin signaling pathway)	NA	NA	SH2B adaptor protein 2 [Source:MGI Symbol;Acc:MGI:1345171]	0	0.008963	0.001584	0.67589	0	0.804522	0.00712437	-7.13302	0.00439788	0.233202	down
117517	0	chr6	-	48569696	48572787	ENSMUST00000204930	6	681	MSTRG.26169	Rarres2	GO:0001523(retinoid metabolic process);GO:0001934(positive regulation of protein phosphorylation);GO:0005102(signaling receptor binding);GO:0005515(protein binding);GO:0005576(extracellular region);GO:0005615(extracellular space);GO:0006935(chemotaxis);GO:0006954(inflammatory response);GO:0008286(insulin receptor signaling pathway);GO:0010759(positive regulation of macrophage chemotaxis);GO:00197…	NA	K10044	NA	retinoic acid receptor responder (tazarotene induced) 2 [Source:MGI Symbol;Acc:MGI:1918910]	0.201842	0	0	3.39127	1.15797	1.80107	0.0317846	-4.97553	0.00443957	0.235106	down
136658	0	chr7	-	133720946	133760269	ENSMUST00000140593	12	2998	MSTRG.29549	Dhx32	GO:0000166(nucleotide binding);GO:0003723(RNA binding);GO:0004386(helicase activity);GO:0005524(ATP binding);GO:0005634(nucleus);GO:0005739(mitochondrion);GO:0016787(hydrolase activity);GO:0034459(ATP-dependent 3'-5' RNA helicase activity)	NA	K18994	EC:3.6.4.13	DEAH (Asp-Glu-Ala-His) box polypeptide 32 [Source:MGI Symbol;Acc:MGI:2141813]	0.140937	0.065	0.170084	2.3004	0.37919	2.31213	0.075329	-3.73065	0.00451768	0.23831	down
8576	0	chr1	-	173333258	173367695	ENSMUST00000111220	9	5155	MSTRG.2023	Cadm3	GO:0005515(protein binding);GO:0005886(plasma membrane);GO:0005911(cell-cell junction);GO:0007155(cell adhesion);GO:0007156(homophilic cell adhesion via plasma membrane adhesion molecules);GO:0007157(heterophilic cell-cell adhesion via plasma membrane cell adhesion molecules);GO:0008104(protein localization);GO:0016020(membrane);GO:0016021(integral component of membrane);GO:0030054(cell junction)…	04514(Cell adhesion molecules (CAMs))	K06780	NA	cell adhesion molecule 3 [Source:MGI Symbol;Acc:MGI:2137858]	0.039329	0	0.037935	1.31185	0.009955	1.55699	0.026839	-5.21953	0.00457326	0.240617	down
112720	0	chr5	-	125017155	125179180	ENSMUST00000111393	48	8661	MSTRG.25050	Ncor2	GO:0000118(histone deacetylase complex);GO:0000122(negative regulation of transcription by RNA polymerase II);GO:0000785(chromatin);GO:0000790(nuclear chromatin);GO:0001012(RNA polymerase II regulatory region DNA binding);GO:0001701(in utero embryonic development);GO:0003007(heart morphogenesis);GO:0003677(DNA binding);GO:0003682(chromatin binding);GO:0003714(transcription corepressor activity);G…	04330(Notch signaling pathway);05169(Epstein-Barr virus infection)	K06065	NA	nuclear receptor co-repressor 2 [Source:MGI Symbol;Acc:MGI:1337080]	0.160233	0.146568	0.043294	6.97874	0.31272	0.152879	0.0470283	-4.41033	0.00462022	0.24246	down
144520	0	chr8	+	119910360	119957555	ENSMUST00000144458	14	3726	MSTRG.31795	Usp10	GO:0002039(p53 binding);GO:0004197(cysteine-type endopeptidase activity);GO:0004843(thiol-dependent ubiquitin-specific protease activity);GO:0005634(nucleus);GO:0005654(nucleoplasm);GO:0005737(cytoplasm);GO:0005768(endosome);GO:0005769(early endosome);GO:0005829(cytosol);GO:0006281(DNA repair);GO:0006508(proteolysis);GO:0006511(ubiquitin-dependent protein catabolic process);GO:0006914(autophagy);…	NA	K11841	EC:3.4.19.12	ubiquitin specific peptidase 10 [Source:MGI Symbol;Acc:MGI:894652]	0.323985	0.019733	0.437145	7.90034	0.922357	3.75689	0.0620738	-4.00987	0.00463604	0.242977	down
46044	0	chr14	-	78569609	78725089	ENSMUST00000074729	29	3967	MSTRG.10364	Dgkh	GO:0000166(nucleotide binding);GO:0003951(NAD+ kinase activity);GO:0004143(diacylglycerol kinase activity);GO:0005515(protein binding);GO:0005524(ATP binding);GO:0005737(cytoplasm);GO:0005768(endosome);GO:0007165(signal transduction);GO:0007205(protein kinase C-activating G protein-coupled receptor signaling pathway);GO:0016301(kinase activity);GO:0016310(phosphorylation);GO:0016740(transferase a…	00561(Glycerolipid metabolism);00564(Glycerophospholipid metabolism);04070(Phosphatidylinositol signaling system);04072(Phospholipase D signaling pathway);05231(Choline metabolism in cancer)	K00901	EC:2.7.1.107	diacylglycerol kinase, eta [Source:MGI Symbol;Acc:MGI:2444188]	0	0.658756	0.264325	0.004242	0	0.005148	98.3047	6.61919	0.00468316	0.24513	up
61295	0	chr17	-	29827949	29888708	ENSMUST00000171691	17	8425	MSTRG.13534	Mdga1	GO:0001764(neuron migration);GO:0003674(molecular_function);GO:0005515(protein binding);GO:0005886(plasma membrane);GO:0007275(multicellular organism development);GO:0007399(nervous system development);GO:0016020(membrane);GO:0021799(cerebral cortex radially oriented cell migration);GO:0030154(cell differentiation);GO:0031225(anchored component of membrane);GO:0045121(membrane raft);GO:0046658(an…	NA	NA	NA	MAM domain containing glycosylphosphatidylinositol anchor 1 [Source:MGI Symbol;Acc:MGI:1922012]	0.109052	0.250583	0.300128	5.89685	0.245696	2.82415	0.0735792	-3.76456	0.00472835	0.247177	down
60425	0	chr17	-	26467632	26490909	ENSMUST00000237346	3	1662	MSTRG.13383	AC122252	NA	NA	NA	NA	novel transcript	0.091394	0	0.036269	2.5558	0.154881	0.638541	0.0381172	-4.71342	0.00475785	0.248151	down
113727	0	chr5	+	136966616	136975858	ENSMUST00000111093	6	1902	MSTRG.25339	Cldn15	GO:0005198(structural molecule activity);GO:0005886(plasma membrane);GO:0005923(bicellular tight junction);GO:0006811(ion transport);GO:0016020(membrane);GO:0016021(integral component of membrane);GO:0016328(lateral plasma membrane);GO:0016338(calcium-independent cell-cell adhesion via plasma membrane cell-adhesion molecules);GO:0030054(cell junction);GO:0042802(identical protein binding)	04514(Cell adhesion molecules (CAMs));04530(Tight junction);04670(Leukocyte transendothelial migration);05160(Hepatitis C)	K06087	NA	claudin 15 [Source:MGI Symbol;Acc:MGI:1913103]	0.014049	0.026308	0.02043	0.736509	0.016242	1.25102	0.0303363	-5.04281	0.00482108	0.250872	down
84335	0	chr2	-	130632839	130638095	ENSMUST00000089561	4	4169	MSTRG.18420	Lzts3	GO:0005737(cytoplasm);GO:0005856(cytoskeleton);GO:0005886(plasma membrane);GO:0014069(postsynaptic density);GO:0016020(membrane);GO:0030054(cell junction);GO:0030165(PDZ domain binding);GO:0043197(dendritic spine);GO:0043621(protein self-association);GO:0045202(synapse);GO:0045211(postsynaptic membrane);GO:0051260(protein homooligomerization);GO:0061001(regulation of dendritic spine morphogenesis)	NA	NA	NA	leucine zipper, putative tumor suppressor family member 3 [Source:MGI Symbol;Acc:MGI:2656976]	0.022258	0	0	0	0.340743	1.6928	0.0109454	-6.51353	0.00482375	0.250872	down
89364	0	chr3	+	37639947	37644598	ENSMUST00000108109	3	2451	MSTRG.19607	Spry1	GO:0000132(establishment of mitotic spindle orientation);GO:0001656(metanephros development);GO:0001657(ureteric bud development);GO:0001759(organ induction);GO:0005515(protein binding);GO:0005654(nucleoplasm);GO:0005737(cytoplasm);GO:0005794(Golgi apparatus);GO:0005829(cytosol);GO:0007275(multicellular organism development);GO:0008285(negative regulation of cell population proliferation);GO:0009…	NA	NA	NA	sprouty RTK signaling antagonist 1 [Source:MGI Symbol;Acc:MGI:1345139]	0.020119	0.003558	0.386578	2.50526	1.18144	6.90042	0.0387504	-4.68964	0.00489883	0.253843	down
96271	0	chr4	+	8690470	8785591	ENSMUST00000127476	3	2381	MSTRG.21228	Chd7	GO:0000166(nucleotide binding);GO:0000978(RNA polymerase II proximal promoter sequence-specific DNA binding);GO:0001501(skeletal system development);GO:0001568(blood vessel development);GO:0001701(in utero embryonic development);GO:0001974(blood vessel remodeling);GO:0003007(heart morphogenesis);GO:0003222(ventricular trabecula myocardium morphogenesis);GO:0003226(right ventricular compact myocar…	NA	K14437	EC:3.6.4.12	chromodomain helicase DNA binding protein 7 [Source:MGI Symbol;Acc:MGI:2444748]	12.8885	4.3064	9.44927	1.36988	0.605834	1.29256	8.15237	3.02722	0.00489963	0.253843	up
156204	0	chrX	+	56779437	56793340	ENSMUST00000114773	6	2298	MSTRG.33827	Fhl1	GO:0003254(regulation of membrane depolarization);GO:0005634(nucleus);GO:0005737(cytoplasm);GO:0005829(cytosol);GO:0005886(plasma membrane);GO:0007275(multicellular organism development);GO:0010972(negative regulation of G2/M transition of mitotic cell cycle);GO:0030154(cell differentiation);GO:0030308(negative regulation of cell growth);GO:0043268(positive regulation of potassium ion transport);…	04630(Jak-STAT signaling pathway)	K14365	NA	four and a half LIM domains 1 [Source:MGI Symbol;Acc:MGI:1298387]	4.71496	1.38992	1.89938	96.812	1.62149	15.3632	0.0703382	-3.82955	0.00491704	0.254421	down
146146	0	chr9	+	20581325	20605409	ENSMUST00000115557	6	12974	ENSMUSG00000058192	Zfp846	GO:0003676(nucleic acid binding);GO:0005622(intracellular);GO:0006355(regulation of transcription, DNA-templated);GO:0046872(metal ion binding)	NA	NA	NA	zinc finger protein 846 [Source:MGI Symbol;Acc:MGI:1924012]	0	0	0.025219	0.125368	0.282487	0.417224	0.0305656	-5.03195	0.00499806	0.257935	down
127932	0	chr7	-	30561863	30563087	ENSMUST00000207747	3	669	MSTRG.28161	Psenen	GO:0005515(protein binding);GO:0005739(mitochondrion);GO:0005783(endoplasmic reticulum);GO:0005789(endoplasmic reticulum membrane);GO:0005794(Golgi apparatus);GO:0005886(plasma membrane);GO:0005887(integral component of plasma membrane);GO:0006509(membrane protein ectodomain proteolysis);GO:0007219(Notch signaling pathway);GO:0007220(Notch receptor processing);GO:0016020(membrane);GO:0016021(inte…	04330(Notch signaling pathway);05010(Alzheimer disease)	K06170	NA	presenilin enhancer gamma secretase subunit [Source:MGI Symbol;Acc:MGI:1913590]	9.28164	1.3926	7.48348	0.631992	0.346941	0.708207	10.7624	3.42793	0.00500401	0.257935	up
38343	0	chr13	-	74694288	74807939	ENSMUST00000065629	31	2910	MSTRG.8663	Cast	GO:0002020(protease binding);GO:0004869(cysteine-type endopeptidase inhibitor activity);GO:0005634(nucleus);GO:0005737(cytoplasm);GO:0005783(endoplasmic reticulum);GO:0005829(cytosol);GO:0007343(egg activation);GO:0010466(negative regulation of peptidase activity);GO:0010859(calcium-dependent cysteine-type endopeptidase inhibitor activity);GO:0014069(postsynaptic density);GO:0016020(membrane);GO:…	NA	K04281	NA	calpastatin [Source:MGI Symbol;Acc:MGI:1098236]	10.3348	11.9905	0.694413	0.617585	0.829259	0.812905	10.1868	3.34864	0.00501888	0.258374	up
1520	0	chr1	+	39367929	39371364	ENSMUST00000178079	5	487	MSTRG.356	Rpl31	GO:0002181(cytoplasmic translation);GO:0003735(structural constituent of ribosome);GO:0005515(protein binding);GO:0005622(intracellular);GO:0005654(nucleoplasm);GO:0005730(nucleolus);GO:0005840(ribosome);GO:0006412(translation);GO:0022625(cytosolic large ribosomal subunit);GO:0042788(polysomal ribosome);GO:0045202(synapse)	03010(Ribosome)	K02910	NA	ribosomal protein L31 [Source:MGI Symbol;Acc:MGI:2149632]	0	0.615969	0	69.5349	42.1432	0	0.00551558	-7.50227	0.00503168	0.258705	down
98374	0	chr4	+	58285962	58374303	ENSMUST00000098057	16	3422	MSTRG.21756	Musk	GO:0000166(nucleotide binding);GO:0001934(positive regulation of protein phosphorylation);GO:0004672(protein kinase activity);GO:0004713(protein tyrosine kinase activity);GO:0004714(transmembrane receptor protein tyrosine kinase activity);GO:0005515(protein binding);GO:0005524(ATP binding);GO:0005886(plasma membrane);GO:0005887(integral component of plasma membrane);GO:0006355(regulation of trans…	NA	K05129	EC:2.7.10.1	muscle, skeletal, receptor tyrosine kinase [Source:MGI Symbol;Acc:MGI:103581]	1.42042	0	0.946746	0.030392	0	0	77.8879	6.28333	0.005049	0.258923	up
115351	0	chr6	+	3498422	3603315	ENSMUST00000164052	28	4824	MSTRG.25702	Vps50	GO:0000149(SNARE binding);GO:0005768(endosome);GO:0005829(cytosol);GO:0015031(protein transport);GO:0032456(endocytic recycling);GO:0042147(retrograde transport, endosome to Golgi);GO:0048471(perinuclear region of cytoplasm);GO:0055037(recycling endosome);GO:1990745(EARP complex)	NA	K23288	NA	VPS50 EARP/GARPII complex subunit [Source:MGI Symbol;Acc:MGI:1920538]	2.02289	1.23714	0.023928	0.078032	0.07502	0.024074	18.5402	4.21259	0.00505689	0.258923	up
47642	0	chr15	+	25940826	25973668	ENSMUST00000226438	7	2783	MSTRG.10716	Retreg1	GO:0003674(molecular_function);GO:0005730(nucleolus);GO:0005783(endoplasmic reticulum);GO:0005789(endoplasmic reticulum membrane);GO:0005794(Golgi apparatus);GO:0005801(cis-Golgi network);GO:0006914(autophagy);GO:0016020(membrane);GO:0016021(integral component of membrane);GO:0016604(nuclear body);GO:0019233(sensory perception of pain);GO:0030176(integral component of endoplasmic reticulum membra…	NA	NA	NA	reticulophagy regulator 1 [Source:MGI Symbol;Acc:MGI:1913520]	79.152	2.57576	16.9794	0	1.40923	0	70.0435	6.13018	0.00506088	0.258923	up
129538	0	chr7	-	45125948	45128736	ENSMUST00000210191	7	562	MSTRG.28376	Rpl13a	GO:0003729(mRNA binding);GO:0003735(structural constituent of ribosome);GO:0005840(ribosome);GO:0006412(translation);GO:0006417(regulation of translation);GO:0015934(large ribosomal subunit);GO:0016020(membrane);GO:0016021(integral component of membrane);GO:0017148(negative regulation of translation);GO:0022625(cytosolic large ribosomal subunit);GO:0032496(response to lipopolysaccharide);GO:00425…	03010(Ribosome)	K02872	NA	ribosomal protein L13A [Source:MGI Symbol;Acc:MGI:1351455]	0	0	0.154956	2.00664	4.10381	0.326704	0.0240721	-5.37649	0.00506142	0.258923	down
2809	0	chr1	-	63143735	63176732	ENSMUST00000168099	19	2590	MSTRG.749	Ndufs1	GO:0003954(NADH dehydrogenase activity);GO:0005739(mitochondrion);GO:0005743(mitochondrial inner membrane);GO:0005747(mitochondrial respiratory chain complex I);GO:0005758(mitochondrial intermembrane space);GO:0008137(NADH dehydrogenase (ubiquinone) activity);GO:0008637(apoptotic mitochondrial changes);GO:0009055(electron transfer activity);GO:0016020(membrane);GO:0016491(oxidoreductase activity)…	00190(Oxidative phosphorylation);04714(Thermogenesis);04723(Retrograde endocannabinoid signaling);04932(Non-alcoholic fatty liver disease (NAFLD));05010(Alzheimer disease);05012(Parkinson disease);05016(Huntington disease)	K03934	1.6.99.3;EC:7.1.1.2	NADH:ubiquinone oxidoreductase core subunit S1 [Source:MGI Symbol;Acc:MGI:2443241]	9.09479	5.39975	6.27363	67.2143	36.3404	42.0415	0.142642	-2.80953	0.00519531	0.265438	down
47247	0	chr15	+	9071687	9107172	ENSMUST00000190874	11	1290	MSTRG.10641	Nadk2	GO:0000166(nucleotide binding);GO:0003951(NAD+ kinase activity);GO:0005524(ATP binding);GO:0005739(mitochondrion);GO:0006741(NADP biosynthetic process);GO:0016301(kinase activity);GO:0016310(phosphorylation);GO:0016740(transferase activity);GO:0019674(NAD metabolic process);GO:0042803(protein homodimerization activity)	00760(Nicotinate and nicotinamide metabolism)	K00858	EC:2.7.1.23	NAD kinase 2, mitochondrial [Source:MGI Symbol;Acc:MGI:1915896]	0.168619	0.20404	0.213063	1.80821	8.88364	0.201094	0.0537707	-4.21703	0.00525563	0.26751	down
45437	0	chr14	+	67716262	67740469	ENSMUST00000150768	12	1302	MSTRG.10208	Kctd9	GO:0005515(protein binding);GO:0008150(biological_process);GO:0016567(protein ubiquitination);GO:0035556(intracellular signal transduction);GO:0042802(identical protein binding);GO:0043621(protein self-association);GO:0051260(protein homooligomerization);GO:0097602(cullin family protein binding)	NA	K21919	NA	potassium channel tetramerisation domain containing 9 [Source:MGI Symbol;Acc:MGI:2145579]	0.261155	2.13049	8.34149	0.043368	0.306341	0.287785	16.8365	4.07352	0.00533287	0.270425	up
80583	0	chr2	-	76814759	76868389	ENSMUST00000155365	22	2037	MSTRG.17865	Ttn	GO:0000166(nucleotide binding);GO:0000794(condensed nuclear chromosome);GO:0001701(in utero embryonic development);GO:0001756(somitogenesis);GO:0002020(protease binding);GO:0003007(heart morphogenesis);GO:0003300(cardiac muscle hypertrophy);GO:0004672(protein kinase activity);GO:0004674(protein serine/threonine kinase activity);GO:0004713(protein tyrosine kinase activity);GO:0005200(structural co…	05410(Hypertrophic cardiomyopathy (HCM));05414(Dilated cardiomyopathy (DCM))	K12567	EC:2.7.11.1	titin [Source:MGI Symbol;Acc:MGI:98864]	3.10107	1.02932	4.04525	0	0.253204	0	32.2887	5.01296	0.00535025	0.270968	up
98369	0	chr4	+	58285960	58374302	ENSMUST00000081919	14	3348	MSTRG.21756	Musk	GO:0000166(nucleotide binding);GO:0001934(positive regulation of protein phosphorylation);GO:0004672(protein kinase activity);GO:0004713(protein tyrosine kinase activity);GO:0004714(transmembrane receptor protein tyrosine kinase activity);GO:0005515(protein binding);GO:0005524(ATP binding);GO:0005886(plasma membrane);GO:0005887(integral component of plasma membrane);GO:0006355(regulation of trans…	NA	K05129	EC:2.7.10.1	muscle, skeletal, receptor tyrosine kinase [Source:MGI Symbol;Acc:MGI:103581]	0.862774	0	0.63199	0.021409	0	0	69.8194	6.12556	0.00541041	0.273674	up
106537	0	chr5	-	31151142	31179911	ENSMUST00000101411	21	3223	MSTRG.23621	Gm29609	GO:0000127(transcription factor TFIIIC complex);GO:0000995(RNA polymerase III general transcription initiation factor activity);GO:0005515(protein binding);GO:0006383(transcription by RNA polymerase III)	NA	NA	NA	predicted gene 29609 [Source:MGI Symbol;Acc:MGI:5580315]	2.91662	3.13016	0.279471	0.121082	0.155744	0.259994	11.7847	3.55884	0.00543385	0.27419	up
17352	0	chr10	+	128933820	128958279	ENSMUST00000218290	25	4020	MSTRG.4095	Itga7	GO:0007155(cell adhesion);GO:0007229(integrin-mediated signaling pathway);GO:0008305(integrin complex);GO:0016020(membrane);GO:0016021(integral component of membrane);GO:0034113(heterotypic cell-cell adhesion);GO:0035987(endodermal cell differentiation)	04151(PI3K-Akt signaling pathway);04510(Focal adhesion);04512(ECM-receptor interaction);04810(Regulation of actin cytoskeleton);05165(Human papillomavirus infection);05410(Hypertrophic cardiomyopathy (HCM));05412(Arrhythmogenic right ventricular cardiomyopathy (ARVC));05414(Dilated cardiomyopathy (DCM))	K06583	NA	integrin alpha 7 [Source:MGI Symbol;Acc:MGI:102700]	0	0.101145	0	9.54558	0	8.24189	0.0056863	-7.45829	0.00543412	0.27419	down
4364	0	chr1	+	87327003	87450796	ENSMUST00000027475	29	5724	MSTRG.1076	Gigyf2	GO:0005515(protein binding);GO:0005737(cytoplasm);GO:0005768(endosome);GO:0005783(endoplasmic reticulum);GO:0005794(Golgi apparatus);GO:0005829(cytosol);GO:0007631(feeding behavior);GO:0008344(adult locomotory behavior);GO:0009791(post-embryonic development);GO:0010494(cytoplasmic stress granule);GO:0016021(integral component of membrane);GO:0016441(posttranscriptional gene silencing);GO:0017148(…	NA	K18730	NA	GRB10 interacting GYF protein 2 [Source:MGI Symbol;Acc:MGI:2138584]	9.96889	11.9622	1.38375	0.92782	0.845036	1.18045	7.8945	2.98085	0.00547407	0.275863	up
136775	0	chr7	-	137195241	137313986	ENSMUST00000210774	16	2994	MSTRG.29578	Ebf3	GO:0000978(RNA polymerase II proximal promoter sequence-specific DNA binding);GO:0001228(DNA-binding transcription activator activity, RNA polymerase II-specific);GO:0003677(DNA binding);GO:0003700(DNA-binding transcription factor activity);GO:0005515(protein binding);GO:0005634(nucleus);GO:0006355(regulation of transcription, DNA-templated);GO:0007275(multicellular organism development);GO:00458…	NA	K09103	NA	early B cell factor 3 [Source:MGI Symbol;Acc:MGI:894289]	0.346049	0.570403	0.615655	0.026871	0	0.07132	15.6033	3.96378	0.00555366	0.278986	up
48953	0	chr15	-	63930944	64060343	ENSMUST00000228226	13	1896	MSTRG.11105	Fam49b	GO:0001916(positive regulation of T cell mediated cytotoxicity);GO:0005515(protein binding);GO:0005929(cilium);GO:0016020(membrane);GO:0023030(MHC class Ib protein binding, via antigen binding groove);GO:0032729(positive regulation of interferon-gamma production);GO:0050870(positive regulation of T cell activation);GO:2000568(positive regulation of memory T cell activation)	NA	NA	NA	family with sequence similarity 49, member B [Source:MGI Symbol;Acc:MGI:1923520]	0.033413	0	0	1.10389	0	2.09255	0.0104532	-6.57991	0.0055553	0.278986	down
84211	0	chr2	+	129592839	129632220	ENSMUST00000179001	9	3812	MSTRG.18406	Sirpa	GO:0016020(membrane);GO:0016021(integral component of membrane)	04380(Osteoclast differentiation)	K06551	NA	signal-regulatory protein alpha [Source:MGI Symbol;Acc:MGI:108563]	0.074466	0	0	1.68274	0.485471	0.182389	0.0316795	-4.9803	0.00555665	0.278986	down
27517	0	chr11	-	120805846	120824547	ENSMUST00000055655	43	10050	MSTRG.6276	Fasn	GO:0003824(catalytic activity);GO:0004312(fatty acid synthase activity);GO:0004313([acyl-carrier-protein] S-acetyltransferase activity);GO:0004314([acyl-carrier-protein] S-malonyltransferase activity);GO:0004315(3-oxoacyl-[acyl-carrier-protein] synthase activity);GO:0004316(3-oxoacyl-[acyl-carrier-protein] reductase (NADPH) activity);GO:0004320(oleoyl-[acyl-carrier-protein] hydrolase activity);GO…	00061(Fatty acid biosynthesis);04152(AMPK signaling pathway);04910(Insulin signaling pathway)	K00665	EC:2.3.1.85	fatty acid synthase [Source:MGI Symbol;Acc:MGI:95485]	1.04685	1.10437	2.34556	41.3026	2.54178	5.55365	0.0910313	-3.45749	0.00557098	0.27936	down
14391	0	chr10	-	80796100	80796817	ENSMUST00000219959	3	537	MSTRG.3497	Plekhj1	GO:0001881(receptor recycling);GO:0003674(molecular_function);GO:0005769(early endosome);GO:0005802(trans-Golgi network);GO:0005829(cytosol);GO:0007032(endosome organization);GO:0042147(retrograde transport, endosome to Golgi);GO:0055037(recycling endosome)	NA	NA	NA	pleckstrin homology domain containing, family J member 1 [Source:MGI Symbol;Acc:MGI:1925920]	4.37351	3.9687	5.75756	0.762832	0.213097	0	14.4475	3.85275	0.00564654	0.282801	up
134789	0	chr7	-	116331511	116333182	ENSMUST00000206712	3	428	MSTRG.29273	Rps13	GO:0003729(mRNA binding);GO:0003735(structural constituent of ribosome);GO:0005622(intracellular);GO:0005634(nucleus);GO:0005730(nucleolus);GO:0005840(ribosome);GO:0006412(translation);GO:0014069(postsynaptic density);GO:0022627(cytosolic small ribosomal subunit);GO:0033119(negative regulation of RNA splicing);GO:0048027(mRNA 5'-UTR binding);GO:0070181(small ribosomal subunit rRNA binding)	03010(Ribosome)	K02953	NA	ribosomal protein S13 [Source:MGI Symbol;Acc:MGI:1915302]	18.9395	0.980425	8.20541	0.63507	0.229702	1.16331	13.868	3.79368	0.00567156	0.283355	up
129174	0	chr7	+	44468072	44471621	ENSMUST00000118493	6	922	MSTRG.28334	Josd2	GO:0004843(thiol-dependent ubiquitin-specific protease activity);GO:0005575(cellular_component);GO:0005737(cytoplasm);GO:0005829(cytosol);GO:0006508(proteolysis);GO:0008233(peptidase activity);GO:0016020(membrane);GO:0016021(integral component of membrane);GO:0016579(protein deubiquitination);GO:0016787(hydrolase activity);GO:0036459(thiol-dependent ubiquitinyl hydrolase activity)	NA	K15235	EC:3.4.19.12	Josephin domain containing 2 [Source:MGI Symbol;Acc:MGI:1913374]	0.037255	0.260522	0	0.067076	4.81554	5.88289	0.0276603	-5.17604	0.00585408	0.291042	down
71037	0	chr19	+	5038826	5041131	ENSMUST00000053705	2	2032	MSTRG.15689	B4gat1	GO:0000139(Golgi membrane);GO:0005794(Golgi apparatus);GO:0006486(protein glycosylation);GO:0007411(axon guidance);GO:0015020(glucuronosyltransferase activity);GO:0016020(membrane);GO:0016021(integral component of membrane);GO:0016740(transferase activity);GO:0016757(transferase activity, transferring glycosyl groups);GO:0035269(protein O-linked mannosylation);GO:0046872(metal ion binding)	00515(Mannose type O-glycan biosynthesis)	K21032	EC:2.4.1.-	beta-1,4-glucuronyltransferase 1 [Source:MGI Symbol;Acc:MGI:1919680]	0.25192	1.91074	4.18947	0.142029	0.024616	0.274045	14.4141	3.84941	0.00590057	0.292379	up
101050	0	chr4	+	118429701	118432272	ENSMUST00000067896	8	1137	MSTRG.22374	Elovl1	GO:0005783(endoplasmic reticulum);GO:0005789(endoplasmic reticulum membrane);GO:0006629(lipid metabolic process);GO:0006631(fatty acid metabolic process);GO:0006633(fatty acid biosynthetic process);GO:0006636(unsaturated fatty acid biosynthetic process);GO:0009922(fatty acid elongase activity);GO:0016020(membrane);GO:0016021(integral component of membrane);GO:0016740(transferase activity);GO:0019…	00062(Fatty acid elongation);01040(Biosynthesis of unsaturated fatty acids)	K10247	EC:2.3.1.199	elongation of very long chain fatty acids (FEN1/Elo2, SUR4/Elo3, yeast)-like 1 [Source:MGI Symbol;Acc:MGI:1858959]	0	0	0.058408	1.86224	0.034666	1.23598	0.0186435	-5.74519	0.00590135	0.292379	down
21477	0	chr11	+	69580359	69591872	ENSMUST00000171247	11	1867	MSTRG.5003	Trp53	GO:0000122(negative regulation of transcription by RNA polymerase II);GO:0000733(DNA strand renaturation);GO:0000785(chromatin);GO:0000790(nuclear chromatin);GO:0000977(RNA polymerase II regulatory region sequence-specific DNA binding);GO:0000978(RNA polymerase II proximal promoter sequence-specific DNA binding);GO:0000980(RNA polymerase II distal enhancer sequence-specific DNA binding);GO:000098…	01522(Endocrine resistance);01524(Platinum drug resistance);04010(MAPK signaling pathway);04071(Sphingolipid signaling pathway);04110(Cell cycle);04115(p53 signaling pathway);04137(Mitophagy - animal);04151(PI3K-Akt signaling pathway);04210(Apoptosis);04211(Longevity regulating pathway);04216(Ferroptosis);04218(Cellular senescence);04310(Wnt signaling pathway);04722(Neurotrophin signaling pathway…	K04451	NA	transformation related protein 53 [Source:MGI Symbol;Acc:MGI:98834]	1.37452	0.709507	0.098111	0.060706	0.06332	0.011613	16.0878	4.0079	0.00590965	0.292379	up
134854	0	chr7	-	118131308	118243637	ENSMUST00000032891	63	15557	MSTRG.29288	Smg1	GO:0000166(nucleotide binding);GO:0000184(nuclear-transcribed mRNA catabolic process, nonsense-mediated decay);GO:0004674(protein serine/threonine kinase activity);GO:0005515(protein binding);GO:0005524(ATP binding);GO:0005634(nucleus);GO:0005654(nucleoplasm);GO:0005737(cytoplasm);GO:0006281(DNA repair);GO:0006974(cellular response to DNA damage stimulus);GO:0016301(kinase activity);GO:0016310(ph…	03015(mRNA surveillance pathway)	K08873	EC:2.7.11.1	SMG1 homolog, phosphatidylinositol 3-kinase-related kinase (C. elegans) [Source:MGI Symbol;Acc:MGI:1919742]	0.433061	0.361114	0.033947	1.73486	1.92229	4.84944	0.0973508	-3.36066	0.0059208	0.292379	down
111866	0	chr5	+	120511252	120534020	ENSMUST00000076051	14	2661	MSTRG.24863	Slc8b1	GO:0005432(calcium:sodium antiporter activity);GO:0005739(mitochondrion);GO:0005743(mitochondrial inner membrane);GO:0005886(plasma membrane);GO:0006811(ion transport);GO:0006814(sodium ion transport);GO:0006816(calcium ion transport);GO:0006851(mitochondrial calcium ion transmembrane transport);GO:0015297(antiporter activity);GO:0016020(membrane);GO:0016021(integral component of membrane);GO:003…	NA	K13754	NA	solute carrier family 8 (sodium/lithium/calcium exchanger), member B1 [Source:MGI Symbol;Acc:MGI:2180781]	0	0	0.146593	1.21828	0.923882	2.65883	0.0305339	-5.03344	0.00592286	0.292379	down
59456	0	chr17	+	23673596	23675227	ENSMUST00000180140	4	693	MSTRG.13272	Hcfc1r1	GO:0003674(molecular_function);GO:0005634(nucleus);GO:0005654(nucleoplasm);GO:0005737(cytoplasm);GO:0008150(biological_process)	NA	NA	NA	host cell factor C1 regulator 1 (XPO1-dependent) [Source:MGI Symbol;Acc:MGI:2663619]	5.59816	6.40465	8.17985	0.535603	1.01145	0.001355	13.0344	3.70425	0.00593137	0.292379	up
1831	0	chr1	+	45311673	45311813	ENSMUST00000198698	1	141	MSTRG.444	Gm47302	NA	NA	NA	NA	predicted gene, 47302 [Source:MGI Symbol;Acc:MGI:6096169]	3.84528	1.12181	6.16784	148.962	3.35821	48.6733	0.0553994	-4.17398	0.0060048	0.295282	down
70504	0	chr19	+	3282901	3292837	ENSMUST00000025745	7	1138	MSTRG.15608	Mrpl21	GO:0003723(RNA binding);GO:0003735(structural constituent of ribosome);GO:0005622(intracellular);GO:0005739(mitochondrion);GO:0005762(mitochondrial large ribosomal subunit);GO:0005840(ribosome);GO:0006412(translation);GO:0008150(biological_process)	03010(Ribosome)	K02888	NA	mitochondrial ribosomal protein L21 [Source:MGI Symbol;Acc:MGI:2660674]	0.116825	0.058252	0.217576	0.872921	1.59727	2.16793	0.0846579	-3.56221	0.00614399	0.301251	down
114561	0	chr5	+	143548761	143564527	ENSMUST00000196487	3	2278	MSTRG.25508	Fam220a	GO:0000122(negative regulation of transcription by RNA polymerase II);GO:0005515(protein binding);GO:0005634(nucleus);GO:0006470(protein dephosphorylation);GO:0032092(positive regulation of protein binding);GO:0097677(STAT family protein binding)	NA	NA	NA	family with sequence similarity 220, member A [Source:MGI Symbol;Acc:MGI:1914488]	1.4118	6.45801	0.184025	0.197471	0.173331	0.210047	13.8656	3.79344	0.0061554	0.301251	up
213	0	chr1	+	9548055	9576901	ENSMUST00000027044	13	2022	MSTRG.42	Adhfe1	GO:0004022(alcohol dehydrogenase (NAD) activity);GO:0005739(mitochondrion);GO:0006539(glutamate catabolic process via 2-oxoglutarate);GO:0016491(oxidoreductase activity);GO:0046872(metal ion binding);GO:0047988(hydroxyacid-oxoacid transhydrogenase activity);GO:0055114(oxidation-reduction process)	NA	K11173	EC:1.1.99.24	alcohol dehydrogenase, iron containing, 1 [Source:MGI Symbol;Acc:MGI:1923437]	0.230684	0.399244	1.98759	13.7237	4.48969	12.2392	0.085954	-3.54029	0.00615586	0.301251	down
102253	0	chr4	-	131923413	132003794	ENSMUST00000137846	17	4531	MSTRG.22646	Epb41	GO:0001558(regulation of cell growth);GO:0003779(actin binding);GO:0005198(structural molecule activity);GO:0005515(protein binding);GO:0005516(calmodulin binding);GO:0005545(1-phosphatidylinositol binding);GO:0005634(nucleus);GO:0005737(cytoplasm);GO:0005829(cytosol);GO:0005856(cytoskeleton);GO:0005886(plasma membrane);GO:0005911(cell-cell junction);GO:0005938(cell cortex);GO:0007010(cytoskeleto…	NA	K06107	NA	erythrocyte membrane protein band 4.1 [Source:MGI Symbol;Acc:MGI:95401]	0.163706	0.536665	0.260224	15.5094	0.79213	0.422853	0.0574367	-4.12188	0.00623593	0.304437	down
3034	0	chr1	-	66719248	66801210	ENSMUST00000129190	14	3470	MSTRG.786	Kansl1l	GO:0000123(histone acetyltransferase complex);GO:0008150(biological_process);GO:0035035(histone acetyltransferase binding);GO:0043981(histone H4-K5 acetylation);GO:0043982(histone H4-K8 acetylation);GO:0043984(histone H4-K16 acetylation);GO:0043995(histone acetyltransferase activity (H4-K5 specific));GO:0043996(histone acetyltransferase activity (H4-K8 specific));GO:0044545(NSL complex);GO:004697…	NA	NA	NA	KAT8 regulatory NSL complex subunit 1-like [Source:MGI Symbol;Acc:MGI:1915941]	1.10978	0.178473	0.701542	0.008497	0.009622	0.132894	13.1763	3.71987	0.00628995	0.30597	up
113062	0	chr5	+	130187161	130214337	ENSMUST00000026390	8	2828	MSTRG.25112	Rabgef1	GO:0001933(negative regulation of protein phosphorylation);GO:0002686(negative regulation of leukocyte migration);GO:0003677(DNA binding);GO:0005515(protein binding);GO:0005730(nucleolus);GO:0005737(cytoplasm);GO:0005768(endosome);GO:0005769(early endosome);GO:0005829(cytosol);GO:0006612(protein targeting to membrane);GO:0006897(endocytosis);GO:0008270(zinc ion binding);GO:0015031(protein transpo…	NA	K20131	NA	RAB guanine nucleotide exchange factor (GEF) 1 [Source:MGI Symbol;Acc:MGI:1929459]	3.88152	1.46849	2.38614	0.123959	0.351825	0.375635	9.08619	3.18368	0.00629974	0.30608	up
93763	0	chr3	+	108284082	108361443	ENSMUST00000135636	21	6836	MSTRG.20622	Sort1	GO:0001503(ossification);GO:0005515(protein binding);GO:0005634(nucleus);GO:0005764(lysosome);GO:0005765(lysosomal membrane);GO:0005768(endosome);GO:0005769(early endosome);GO:0005783(endoplasmic reticulum);GO:0005789(endoplasmic reticulum membrane);GO:0005794(Golgi apparatus);GO:0005829(cytosol);GO:0005886(plasma membrane);GO:0005905(clathrin-coated pit);GO:0006895(Golgi to endosome transport);G…	04142(Lysosome);04722(Neurotrophin signaling pathway);04979(Cholesterol metabolism)	K12388	NA	sortilin 1 [Source:MGI Symbol;Acc:MGI:1338015]	0.025335	0.016043	0.031486	0.852432	2.8e-05	0.941816	0.0406091	-4.62205	0.0063124	0.306281	down
59785	0	chr17	-	24596470	24632608	ENSMUST00000226398	40	5459	MSTRG.13325	Tsc2	GO:0005096(GTPase activator activity);GO:0005634(nucleus);GO:0005737(cytoplasm);GO:0005764(lysosome);GO:0005794(Golgi apparatus);GO:0005829(cytosol);GO:0014069(postsynaptic density);GO:0016020(membrane);GO:0016239(positive regulation of macroautophagy);GO:0019902(phosphatase binding);GO:0031267(small GTPase binding);GO:0032007(negative regulation of TOR signaling);GO:0033596(TSC1-TSC2 complex);GO…	04072(Phospholipase D signaling pathway);04115(p53 signaling pathway);04140(Autophagy - animal);04150(mTOR signaling pathway);04151(PI3K-Akt signaling pathway);04152(AMPK signaling pathway);04211(Longevity regulating pathway);04218(Cellular senescence);04714(Thermogenesis);04910(Insulin signaling pathway);04919(Thyroid hormone signaling pathway);05163(Human cytomegalovirus infection);05165(Human …	K07207	NA	tuberous sclerosis 2 [Source:MGI Symbol;Acc:MGI:102548]	0.581118	0.048178	0.656216	0	0.047944	0	26.8128	4.74485	0.00632269	0.306281	up
94426	0	chr3	-	123106603	123236147	ENSMUST00000198584	4	9203	MSTRG.20786	Synpo2	GO:0000045(autophagosome assembly);GO:0001725(stress fiber);GO:0003779(actin binding);GO:0005515(protein binding);GO:0005634(nucleus);GO:0005737(cytoplasm);GO:0005829(cytosol);GO:0005925(focal adhesion);GO:0015629(actin cytoskeleton);GO:0030018(Z disc);GO:0030054(cell junction);GO:0030335(positive regulation of cell migration);GO:0030674(protein binding, bridging);GO:0031005(filamin binding);GO:0…	NA	NA	NA	synaptopodin 2 [Source:MGI Symbol;Acc:MGI:2153070]	23.6648	2.02369	1.42152	0	0.03596	0.770277	33.6253	5.07148	0.00636084	0.307049	up
16675	0	chr10	-	122081260	122097156	ENSMUST00000038772	7	1546	MSTRG.3972	Rxylt1	GO:0000139(Golgi membrane);GO:0005654(nucleoplasm);GO:0005794(Golgi apparatus);GO:0006486(protein glycosylation);GO:0016020(membrane);GO:0016021(integral component of membrane);GO:0016740(transferase activity);GO:0035269(protein O-linked mannosylation);GO:0120053(ribitol beta-1,4-xylosyltransferase activity)	00515(Mannose type O-glycan biosynthesis)	K21052	EC:2.4.2.61	ribitol xylosyltransferase 1 [Source:MGI Symbol;Acc:MGI:2384919]	0.012647	0	0	0.711507	0	0.904703	0.0078251	-6.99768	0.00640493	0.308607	down
72068	0	chr19	+	8840535	8848666	ENSMUST00000162071	10	1911	MSTRG.15863	Bscl2	GO:0003674(molecular_function);GO:0005783(endoplasmic reticulum);GO:0005789(endoplasmic reticulum membrane);GO:0005829(cytosol);GO:0006629(lipid metabolic process);GO:0014853(regulation of excitatory postsynaptic membrane potential involved in skeletal muscle contraction);GO:0016020(membrane);GO:0016021(integral component of membrane);GO:0016042(lipid catabolic process);GO:0019915(lipid storage);…	NA	K19365	NA	Berardinelli-Seip congenital lipodystrophy 2 (seipin) [Source:MGI Symbol;Acc:MGI:1298392]	0.170481	0.205978	0.28976	5.83773	2.00269	0.565222	0.0792586	-3.65729	0.0065009	0.312489	down
78345	0	chr2	-	32787961	32847202	ENSMUST00000077458	20	3616	MSTRG.17217	Stxbp1	GO:0000149(SNARE binding);GO:0002576(platelet degranulation);GO:0003006(developmental process involved in reproduction);GO:0005515(protein binding);GO:0005634(nucleus);GO:0005654(nucleoplasm);GO:0005737(cytoplasm);GO:0005739(mitochondrion);GO:0005829(cytosol);GO:0005856(cytoskeleton);GO:0005886(plasma membrane);GO:0006887(exocytosis);GO:0006904(vesicle docking involved in exocytosis);GO:0007269(n…	04721(Synaptic vesicle cycle)	K15292	NA	syntaxin binding protein 1 [Source:MGI Symbol;Acc:MGI:107363]	0	0.032976	0.043412	0.090484	0.614721	0.901742	0.0475361	-4.39483	0.00667937	0.320689	down
125929	0	chr7	+	16842902	16870372	ENSMUST00000168093	19	3251	MSTRG.27826	Prkd2	GO:0000166(nucleotide binding);GO:0001525(angiogenesis);GO:0001938(positive regulation of endothelial cell proliferation);GO:0002250(adaptive immune response);GO:0002376(immune system process);GO:0004672(protein kinase activity);GO:0004674(protein serine/threonine kinase activity);GO:0004697(protein kinase C activity);GO:0005080(protein kinase C binding);GO:0005524(ATP binding);GO:0005634(nucleus…	04015(Rap1 signaling pathway);04925(Aldosterone synthesis and secretion)	K06070	EC:2.7.11.13	protein kinase D2 [Source:MGI Symbol;Acc:MGI:2141917]	0.592424	0.126196	1.14291	0.009911	0.10612	0.054792	10.8974	3.44591	0.00672564	0.322149	up
157570	0	chrX	-	95935335	95956913	ENSMUST00000113864	14	2581	MSTRG.34038	Las1l	GO:0000460(maturation of 5.8S rRNA);GO:0000470(maturation of LSU-rRNA);GO:0005634(nucleus);GO:0005654(nucleoplasm);GO:0005730(nucleolus);GO:0005737(cytoplasm);GO:0006364(rRNA processing);GO:0030687(preribosome, large subunit precursor);GO:0071339(MLL1 complex)	NA	K16912	NA	LAS1-like (S. cerevisiae) [Source:MGI Symbol;Acc:MGI:1923380]	16.3229	10.398	7.57895	1.16307	1.89828	2.25017	6.45764	2.69101	0.00674918	0.322895	up
113887	0	chr5	-	137605103	137611487	ENSMUST00000031731	9	1626	MSTRG.25368	Pcolce	GO:0005515(protein binding);GO:0005518(collagen binding);GO:0005576(extracellular region);GO:0005581(collagen trimer);GO:0005615(extracellular space);GO:0006508(proteolysis);GO:0008201(heparin binding);GO:0010952(positive regulation of peptidase activity);GO:0016504(peptidase activator activity);GO:1990830(cellular response to leukemia inhibitory factor)	NA	NA	NA	procollagen C-endopeptidase enhancer protein [Source:MGI Symbol;Acc:MGI:105099]	0.750414	0.199489	0.585872	21.167	1.04786	1.70477	0.0642057	-3.96116	0.00677149	0.323582	down
7235	0	chr1	+	156036133	156053736	ENSMUST00000128941	3	2925	MSTRG.1718	Tor1aip2	GO:0001671(ATPase activator activity);GO:0005515(protein binding);GO:0005634(nucleus);GO:0005635(nuclear envelope);GO:0005783(endoplasmic reticulum);GO:0005789(endoplasmic reticulum membrane);GO:0007029(endoplasmic reticulum organization);GO:0016020(membrane);GO:0016021(integral component of membrane);GO:0032781(positive regulation of ATPase activity);GO:0051117(ATPase binding);GO:0090435(protein…	NA	K11794	NA	torsin A interacting protein 2 [Source:MGI Symbol;Acc:MGI:3582695]	0.035954	0.069863	0.052997	0.027539	1.40648	0.992757	0.0654424	-3.93363	0.00680267	0.32469	down
147961	0	chr9	+	44396852	44402960	ENSMUST00000215420	9	2128	MSTRG.32263	Slc37a4	GO:0001780(neutrophil homeostasis);GO:0001816(cytokine production);GO:0002318(myeloid progenitor cell differentiation);GO:0005977(glycogen metabolic process);GO:0006089(lactate metabolic process);GO:0006641(triglyceride metabolic process);GO:0006874(cellular calcium ion homeostasis);GO:0007584(response to nutrient);GO:0008202(steroid metabolic process);GO:0009749(response to glucose);GO:0014070(r…	04973(Carbohydrate digestion and absorption)	K08171	NA	solute carrier family 37 (glucose-6-phosphate transporter), member 4 [Source:MGI Symbol;Acc:MGI:1316650]	2.29664	1.37739	0	0.022065	0.039975	0.083436	25.2552	4.65851	0.00706746	0.336537	up
14133	0	chr10	-	80071283	80075400	ENSMUST00000218310	2	1409	MSTRG.3450	Sbno2	GO:0001503(ossification);GO:0002281(macrophage activation involved in immune response);GO:0005515(protein binding);GO:0005575(cellular_component);GO:0005634(nucleus);GO:0006355(regulation of transcription, DNA-templated);GO:0030154(cell differentiation);GO:0030282(bone mineralization);GO:0030316(osteoclast differentiation);GO:0045892(negative regulation of transcription, DNA-templated);GO:0045944…	NA	NA	NA	strawberry notch 2 [Source:MGI Symbol;Acc:MGI:2448490]	0.082326	0.05359	0.059722	0.341687	1.23535	1.06079	0.0741663	-3.75309	0.00725247	0.344137	down
90868	0	chr3	+	83766321	83774316	ENSMUST00000029625	3	2003	MSTRG.19987	Sfrp2	GO:0001569(branching involved in blood vessel morphogenesis);GO:0001756(somitogenesis);GO:0001843(neural tube closure);GO:0002063(chondrocyte development);GO:0003151(outflow tract morphogenesis);GO:0003214(cardiac left ventricle morphogenesis);GO:0005515(protein binding);GO:0005576(extracellular region);GO:0005615(extracellular space);GO:0006915(apoptotic process);GO:0007275(multicellular organis…	04310(Wnt signaling pathway)	K02176	NA	secreted frizzled-related protein 2 [Source:MGI Symbol;Acc:MGI:108078]	0.183026	0	0	4.60962	0.182181	1.95691	0.0271201	-5.20449	0.00727843	0.344965	down
37219	0	chr13	-	59771561	59823147	ENSMUST00000071703	28	5869	MSTRG.8482	Tut7	GO:0003676(nucleic acid binding);GO:0008270(zinc ion binding);GO:0016779(nucleotidyltransferase activity)	NA	K13291	EC:2.7.7.52	terminal uridylyl transferase 7 [Source:MGI Symbol;Acc:MGI:2387179]	0.091087	1.57202	0.736493	0.059357	0.113915	0.041102	11.1935	3.48459	0.00740964	0.350775	up
139313	0	chr8	-	25578490	25597513	ENSMUST00000079160	11	2126	MSTRG.30165	Letm2	GO:0003674(molecular_function);GO:0005739(mitochondrion);GO:0005743(mitochondrial inner membrane);GO:0016020(membrane);GO:0016021(integral component of membrane);GO:0043022(ribosome binding)	NA	NA	NA	leucine zipper-EF-hand containing transmembrane protein 2 [Source:MGI Symbol;Acc:MGI:2444979]	1.14168	0.117233	1.02215	0	0	0.086228	26.4538	4.7254	0.00747338	0.352969	up
87027	0	chr2	+	167932372	167967785	ENSMUST00000151705	4	466	MSTRG.19035	Ptpn1	GO:0004721(phosphoprotein phosphatase activity);GO:0004725(protein tyrosine phosphatase activity);GO:0005158(insulin receptor binding);GO:0005737(cytoplasm);GO:0005769(early endosome);GO:0005783(endoplasmic reticulum);GO:0005789(endoplasmic reticulum membrane);GO:0005829(cytosol);GO:0005886(plasma membrane);GO:0006470(protein dephosphorylation);GO:0007257(activation of JUN kinase activity);GO:000…	04520(Adherens junction);04910(Insulin signaling pathway);04931(Insulin resistance)	K05696	EC:3.1.3.48	protein tyrosine phosphatase, non-receptor type 1 [Source:MGI Symbol;Acc:MGI:97805]	0.054719	0.13146	0.150323	2.54816	4.82863	0.154856	0.0446784	-4.48428	0.00748772	0.353236	down
59783	0	chr17	-	24595816	24632627	ENSMUST00000226284	41	6266	MSTRG.13325	Tsc2	GO:0005096(GTPase activator activity);GO:0005634(nucleus);GO:0005737(cytoplasm);GO:0005764(lysosome);GO:0005794(Golgi apparatus);GO:0005829(cytosol);GO:0014069(postsynaptic density);GO:0016020(membrane);GO:0016239(positive regulation of macroautophagy);GO:0019902(phosphatase binding);GO:0031267(small GTPase binding);GO:0032007(negative regulation of TOR signaling);GO:0033596(TSC1-TSC2 complex);GO…	04072(Phospholipase D signaling pathway);04115(p53 signaling pathway);04140(Autophagy - animal);04150(mTOR signaling pathway);04151(PI3K-Akt signaling pathway);04152(AMPK signaling pathway);04211(Longevity regulating pathway);04218(Cellular senescence);04714(Thermogenesis);04910(Insulin signaling pathway);04919(Thyroid hormone signaling pathway);05163(Human cytomegalovirus infection);05165(Human …	K07207	NA	tuberous sclerosis 2 [Source:MGI Symbol;Acc:MGI:102548]	0.506321	0.74725	0.197566	3.16112	3.16757	5.77099	0.119932	-3.05971	0.00762203	0.358321	down
39712	0	chr13	+	108044489	108049172	ENSMUST00000225972	3	2097	MSTRG.9042	Smim15	GO:0003674(molecular_function);GO:0005575(cellular_component);GO:0008150(biological_process);GO:0016020(membrane);GO:0016021(integral component of membrane)	NA	NA	NA	small integral membrane protein 15 [Source:MGI Symbol;Acc:MGI:1922866]	0.075919	0.709256	0.867211	0.038612	0.056758	0.029529	13.2298	3.72572	0.00769933	0.361122	up
144630	0	chr8	+	120738639	120755581	ENSMUST00000162001	9	2270	MSTRG.31834	Irf8	GO:0000122(negative regulation of transcription by RNA polymerase II);GO:0000977(RNA polymerase II regulatory region sequence-specific DNA binding);GO:0000978(RNA polymerase II proximal promoter sequence-specific DNA binding);GO:0000981(DNA-binding transcription factor activity, RNA polymerase II-specific);GO:0001227(DNA-binding transcription repressor activity, RNA polymerase II-specific);GO:000…	05133(Pertussis)	K10155	NA	interferon regulatory factor 8 [Source:MGI Symbol;Acc:MGI:96395]	0.023051	0	0.050849	1.0763	0.013357	1.20138	0.0322561	-4.95428	0.00774578	0.362463	down
82895	0	chr2	+	112284577	112363156	ENSMUST00000053666	25	6060	MSTRG.18115	Slc12a6	GO:0005215(transporter activity);GO:0005515(protein binding);GO:0005886(plasma membrane);GO:0005887(integral component of plasma membrane);GO:0006811(ion transport);GO:0006813(potassium ion transport);GO:0006884(cell volume homeostasis);GO:0007268(chemical synaptic transmission);GO:0015079(potassium ion transmembrane transporter activity);GO:0015293(symporter activity);GO:0015377(cation:chloride …	NA	K14427	NA	solute carrier family 12, member 6 [Source:MGI Symbol;Acc:MGI:2135960]	0.042822	0.052554	0.023613	0.070735	0.586546	0.676552	0.0892083	-3.48668	0.00778095	0.363438	down
85502	0	chr2	+	153161303	153210466	ENSMUST00000089027	18	3896	MSTRG.18699	Tm9sf4	GO:0001666(response to hypoxia);GO:0003674(molecular_function);GO:0005768(endosome);GO:0005769(early endosome);GO:0005794(Golgi apparatus);GO:0006909(phagocytosis);GO:0007155(cell adhesion);GO:0016020(membrane);GO:0016021(integral component of membrane);GO:0051453(regulation of intracellular pH);GO:0070072(vacuolar proton-transporting V-type ATPase complex assembly);GO:0070863(positive regulation…	NA	K17086	NA	transmembrane 9 superfamily protein member 4 [Source:MGI Symbol;Acc:MGI:2139220]	6.75685	0.213954	0.273605	0.211486	0.069319	0.154058	16.6591	4.05823	0.00782763	0.363453	up
50123	0	chr15	+	78406775	78414013	ENSMUST00000043865	3	1753	MSTRG.11306	Mpst	GO:0001822(kidney development);GO:0001889(liver development);GO:0004792(thiosulfate sulfurtransferase activity);GO:0005737(cytoplasm);GO:0005739(mitochondrion);GO:0005743(mitochondrial inner membrane);GO:0005829(cytosol);GO:0016740(transferase activity);GO:0016784(3-mercaptopyruvate sulfurtransferase activity);GO:0019346(transsulfuration);GO:0021510(spinal cord development);GO:0030054(cell juncti…	00270(Cysteine and methionine metabolism);00920(Sulfur metabolism);04122(Sulfur relay system)	K01011	2.8.1.2;EC:2.8.1.1	mercaptopyruvate sulfurtransferase [Source:MGI Symbol;Acc:MGI:2179733]	0.075119	0.098093	0.094594	3.13922	0.000622	2.45494	0.0478671	-4.38482	0.00782958	0.363453	down
9765	0	chr1	-	192098561	192138040	ENSMUST00000073279	10	3748	MSTRG.2366	Rcor3	GO:0003677(DNA binding);GO:0003700(DNA-binding transcription factor activity);GO:0003714(transcription corepressor activity);GO:0005515(protein binding);GO:0005634(nucleus);GO:0005667(transcription factor complex);GO:0006355(regulation of transcription, DNA-templated);GO:0008134(transcription factor binding);GO:0017053(transcriptional repressor complex);GO:0019899(enzyme binding);GO:0044212(trans…	NA	NA	NA	REST corepressor 3 [Source:MGI Symbol;Acc:MGI:2441920]	0.781641	0.664082	0.004869	0.026153	0.046765	0.008241	17.8735	4.15975	0.00786668	0.364375	up
91871	0	chr3	+	90266514	90280669	ENSMUST00000098914	28	5423	MSTRG.20189	Dennd4b	GO:0005085(guanyl-nucleotide exchange factor activity);GO:0005515(protein binding);GO:0005634(nucleus);GO:0005794(Golgi apparatus);GO:0017112(Rab guanyl-nucleotide exchange factor activity);GO:0032483(regulation of Rab protein signal transduction)	NA	K20163	NA	DENN/MADD domain containing 4B [Source:MGI Symbol;Acc:MGI:2446201]	0.019328	0.132831	0.070022	1.30234	0.235502	1.2815	0.078806	-3.66555	0.00800484	0.37032	down
10982	0	chr10	+	23796986	23827968	ENSMUST00000119597	14	2837	MSTRG.2699	Slc18b1	GO:0008150(biological_process);GO:0016020(membrane);GO:0016021(integral component of membrane);GO:0055085(transmembrane transport)	NA	NA	NA	solute carrier family 18, subfamily B, member 1 [Source:MGI Symbol;Acc:MGI:1923556]	0.042728	0	0	1.85357	0	0.6774	0.0168821	-5.88836	0.00802432	0.370709	down
106194	0	chr5	+	28317177	28419239	ENSMUST00000059644	19	9510	MSTRG.23549	Rbm33	GO:0003676(nucleic acid binding);GO:0005575(cellular_component);GO:0008150(biological_process)	NA	NA	NA	RNA binding motif protein 33 [Source:MGI Symbol;Acc:MGI:1919670]	2.32161	1.5343	1.37104	0.119574	0.435449	0.03739	8.82314	3.14129	0.00803162	0.370709	up
115179	0	chr5	+	150259767	150497753	ENSMUST00000087204	61	10893	MSTRG.25653	Fry	GO:0000902(cell morphogenesis);GO:0000922(spindle pole);GO:0004857(enzyme inhibitor activity);GO:0005737(cytoplasm);GO:0005815(microtubule organizing center);GO:0005856(cytoskeleton);GO:0005938(cell cortex);GO:0031175(neuron projection development);GO:0043086(negative regulation of catalytic activity);GO:1904428(negative regulation of tubulin deacetylation)	NA	NA	NA	FRY microtubule binding protein [Source:MGI Symbol;Acc:MGI:2443895]	0.035214	0.046828	0.053728	0.465308	1.64951	0.027974	0.0633613	-3.98025	0.00811672	0.372947	down
119962	0	chr6	-	86736847	86765824	ENSMUST00000127152	13	2623	MSTRG.26627	Anxa4	GO:0001822(kidney development);GO:0005509(calcium ion binding);GO:0005515(protein binding);GO:0005544(calcium-dependent phospholipid binding);GO:0005634(nucleus);GO:0005737(cytoplasm);GO:0005829(cytosol);GO:0005886(plasma membrane);GO:0006357(regulation of transcription by RNA polymerase II);GO:0007219(Notch signaling pathway);GO:0008201(heparin binding);GO:0009986(cell surface);GO:0012506(vesicl…	NA	K17093	NA	annexin A4 [Source:MGI Symbol;Acc:MGI:88030]	4.9177	0.35168	0.933471	0.159943	0.253422	0.13799	11.2502	3.49188	0.00812866	0.373074	up
82968	0	chr2	-	114047282	114052887	ENSMUST00000090269	7	1473	MSTRG.18132	Actc1	GO:0000166(nucleotide binding);GO:0005515(protein binding);GO:0005524(ATP binding);GO:0005737(cytoplasm);GO:0005856(cytoskeleton);GO:0005884(actin filament);GO:0010628(positive regulation of gene expression);GO:0016887(ATPase activity);GO:0017022(myosin binding);GO:0030017(sarcomere);GO:0030027(lamellipodium);GO:0030048(actin filament-based movement);GO:0030175(filopodium);GO:0030240(skeletal mus…	04260(Cardiac muscle contraction);04261(Adrenergic signaling in cardiomyocytes);05410(Hypertrophic cardiomyopathy (HCM));05414(Dilated cardiomyopathy (DCM))	NA	NA	actin, alpha, cardiac muscle 1 [Source:MGI Symbol;Acc:MGI:87905]	5.57182	7.3594	10.5838	179.439	15.2823	21.9252	0.108541	-3.20369	0.00819342	0.375474	down
48735	0	chr15	-	58782269	58823530	ENSMUST00000072113	7	3747	MSTRG.11044	Tmem65	GO:0003231(cardiac ventricle development);GO:0005515(protein binding);GO:0005739(mitochondrion);GO:0005743(mitochondrial inner membrane);GO:0005886(plasma membrane);GO:0014704(intercalated disc);GO:0016020(membrane);GO:0016021(integral component of membrane);GO:1903779(regulation of cardiac conduction)	NA	NA	NA	transmembrane protein 65 [Source:MGI Symbol;Acc:MGI:1922118]	24.4474	1.06386	16.7846	1.52268	1.72945	1.89036	8.22478	3.03998	0.00819946	0.375474	up
22137	0	chr11	-	72390114	72411713	ENSMUST00000050226	8	2624	MSTRG.5102	Smtnl2	GO:0003674(molecular_function);GO:0005515(protein binding);GO:0005815(microtubule organizing center);GO:0030036(actin cytoskeleton organization);GO:0031941(filamentous actin)	NA	NA	NA	smoothelin-like 2 [Source:MGI Symbol;Acc:MGI:2442764]	1.56432	3.39363	1.11438	4.2064	75.3294	2.32178	0.0741817	-3.75279	0.00821643	0.375828	down
130220	0	chr7	+	49343474	49408664	ENSMUST00000207743	5	431	MSTRG.28477	Nav2	GO:0003025(regulation of systemic arterial blood pressure by baroreceptor feedback);GO:0005515(protein binding);GO:0005614(interstitial matrix);GO:0005654(nucleoplasm);GO:0007399(nervous system development);GO:0007605(sensory perception of sound);GO:0007608(sensory perception of smell);GO:0007626(locomotory behavior);GO:0008201(heparin binding);GO:0021554(optic nerve development);GO:0021563(gloss…	NA	K19483	EC:3.6.4.12	neuron navigator 2 [Source:MGI Symbol;Acc:MGI:2183691]	0.010506	0.734282	0.007359	3.04458	4.17	6.31386	0.0555975	-4.16884	0.00841038	0.384266	down
21933	0	chr11	+	70657202	70660805	ENSMUST00000157027	7	670	MSTRG.5067	Eno3	GO:0000015(phosphopyruvate hydratase complex);GO:0000287(magnesium ion binding);GO:0004634(phosphopyruvate hydratase activity);GO:0005737(cytoplasm);GO:0005829(cytosol);GO:0005886(plasma membrane);GO:0006096(glycolytic process);GO:0007568(aging);GO:0016020(membrane);GO:0016829(lyase activity);GO:0042493(response to drug);GO:0042803(protein homodimerization activity);GO:0043403(skeletal muscle tis…	00010(Glycolysis / Gluconeogenesis);03018(RNA degradation);04066(HIF-1 signaling pathway)	K01689	EC:4.2.1.11	enolase 3, beta muscle [Source:MGI Symbol;Acc:MGI:95395]	1.00345	0	1.19586	20.5417	5.0936	13.5888	0.0560706	-4.15661	0.00849199	0.387124	down
10018	0	chr10	-	4367075	4387475	ENSMUST00000100077	3	3086	MSTRG.2434	Zbtb2	GO:0000122(negative regulation of transcription by RNA polymerase II);GO:0000978(RNA polymerase II proximal promoter sequence-specific DNA binding);GO:0003676(nucleic acid binding);GO:0005515(protein binding);GO:0005575(cellular_component)	NA	K10489	NA	zinc finger and BTB domain containing 2 [Source:MGI Symbol;Acc:MGI:2685949]	0.093222	0.029244	0.039222	0.723205	3.08001	0.004484	0.0424635	-4.55763	0.00852748	0.388027	down
84967	0	chr2	+	144556229	144568027	ENSMUST00000143573	7	944	MSTRG.18590	Sec23b	GO:0000139(Golgi membrane);GO:0005096(GTPase activator activity);GO:0005515(protein binding);GO:0005737(cytoplasm);GO:0005783(endoplasmic reticulum);GO:0005789(endoplasmic reticulum membrane);GO:0005829(cytosol);GO:0006886(intracellular protein transport);GO:0006888(endoplasmic reticulum to Golgi vesicle-mediated transport);GO:0008270(zinc ion binding);GO:0012505(endomembrane system);GO:0012507(E…	04141(Protein processing in endoplasmic reticulum)	K14006	NA	SEC23 homolog B, COPII coat complex component [Source:MGI Symbol;Acc:MGI:1350925]	0.056767	0.025482	0.055321	1.40653	0.035875	1.67933	0.0440684	-4.50411	0.00858265	0.389508	down
153272	0	chr9	+	110132037	110213863	ENSMUST00000200237	25	3078	MSTRG.33297	Smarcc1	GO:0001741(XY body);GO:0003677(DNA binding);GO:0003682(chromatin binding);GO:0005515(protein binding);GO:0005634(nucleus);GO:0005654(nucleoplasm);GO:0005737(cytoplasm);GO:0006323(DNA packaging);GO:0006325(chromatin organization);GO:0006337(nucleosome disassembly);GO:0006338(chromatin remodeling);GO:0007399(nervous system development);GO:0008286(insulin receptor signaling pathway);GO:0009887(anima…	04714(Thermogenesis);05225(Hepatocellular carcinoma)	K11649	NA	SWI/SNF related, matrix associated, actin dependent regulator of chromatin, subfamily c, member 1 [Source:MGI Symbol;Acc:MGI:1203524]	1.64905	1.50606	0.991282	0.169245	0.210689	0.178624	7.4234	2.89208	0.00867504	0.391514	up
25541	0	chr11	-	102799579	102819179	ENSMUST00000068933	3	1903	MSTRG.5835	Gjc1	GO:0001570(vasculogenesis);GO:0005216(ion channel activity);GO:0005243(gap junction channel activity);GO:0005515(protein binding);GO:0005886(plasma membrane);GO:0005921(gap junction);GO:0005922(connexin complex);GO:0007154(cell communication);GO:0007267(cell-cell signaling);GO:0007268(chemical synaptic transmission);GO:0007507(heart development);GO:0007601(visual perception);GO:0016020(membrane);…	NA	K07616	NA	gap junction protein, gamma 1 [Source:MGI Symbol;Acc:MGI:95718]	0.043465	0	0	0	1.55139	1.08781	0.016469	-5.9241	0.00873333	0.393707	down
18059	0	chr11	+	6291633	6356642	ENSMUST00000003461	23	4127	MSTRG.4210	Ogdh	GO:0004591(oxoglutarate dehydrogenase (succinyl-transferring) activity);GO:0005634(nucleus);GO:0005739(mitochondrion);GO:0005759(mitochondrial matrix);GO:0006091(generation of precursor metabolites and energy);GO:0006096(glycolytic process);GO:0006099(tricarboxylic acid cycle);GO:0006103(2-oxoglutarate metabolic process);GO:0006104(succinyl-CoA metabolic process);GO:0006734(NADH metabolic process…	00020(Citrate cycle (TCA cycle))	K00164	EC:1.2.4.2	oxoglutarate (alpha-ketoglutarate) dehydrogenase (lipoamide) [Source:MGI Symbol;Acc:MGI:1098267]	6.33535	187.667	5.12608	5.73394	6.3625	6.88913	10.4884	3.39073	0.00877868	0.394995	up
134803	0	chr7	-	116339605	116368190	ENSMUST00000206385	18	2830	MSTRG.29275	Pik3c2a	GO:0005634(nucleus);GO:0005737(cytoplasm);GO:0005886(plasma membrane);GO:0006897(endocytosis);GO:0016301(kinase activity);GO:0016310(phosphorylation);GO:0016740(transferase activity);GO:0031982(vesicle);GO:0035004(phosphatidylinositol 3-kinase activity);GO:0035091(phosphatidylinositol binding);GO:0046854(phosphatidylinositol phosphorylation);GO:0048015(phosphatidylinositol-mediated signaling);GO:…	00562(Inositol phosphate metabolism);04070(Phosphatidylinositol signaling system)	K00923	EC:2.7.1.154	phosphatidylinositol-4-phosphate 3-kinase catalytic subunit type 2 alpha [Source:MGI Symbol;Acc:MGI:1203729]	0.457777	0	0.656791	0.013324	0.010634	0	46.5217	5.53983	0.00878134	0.394995	up
47302	0	chr15	-	10446756	10470516	ENSMUST00000136591	12	2060	MSTRG.10644	Dnajc21	GO:0003676(nucleic acid binding);GO:0005575(cellular_component);GO:0005634(nucleus);GO:0005730(nucleolus);GO:0005737(cytoplasm);GO:0008150(biological_process);GO:0008270(zinc ion binding);GO:0046872(metal ion binding)	NA	K09506	NA	DnaJ heat shock protein family (Hsp40) member C21 [Source:MGI Symbol;Acc:MGI:1925371]	15.785	12.1867	2.19186	1.55978	0.22998	1.59513	8.91126	3.15563	0.00894595	0.40151	up
76048	0	chr2	-	11471824	11502101	ENSMUST00000028114	17	4712	MSTRG.16773	Pfkfb3	GO:0003824(catalytic activity);GO:0003873(6-phosphofructo-2-kinase activity);GO:0004331(fructose-2,6-bisphosphate 2-phosphatase activity);GO:0005524(ATP binding);GO:0005654(nucleoplasm);GO:0005829(cytosol);GO:0006000(fructose metabolic process);GO:0006003(fructose 2,6-bisphosphate metabolic process);GO:0007420(brain development);GO:0016301(kinase activity);GO:0016310(phosphorylation);GO:0016311(d…	00051(Fructose and mannose metabolism);04066(HIF-1 signaling pathway);04152(AMPK signaling pathway)	K01103	3.1.3.46;EC:2.7.1.105	6-phosphofructo-2-kinase/fructose-2,6-biphosphatase 3 [Source:MGI Symbol;Acc:MGI:2181202]	1.84962	44.9452	4.22746	2.99391	0.541391	1.68308	9.77742	3.28945	0.0089679	0.40185	up
96662	0	chr4	+	21847583	21876475	ENSMUST00000029911	12	4545	MSTRG.21311	Pnisr	GO:0005634(nucleus);GO:0005829(cytosol);GO:0008150(biological_process);GO:0016607(nuclear speck)	NA	K13170	NA	PNN interacting serine/arginine-rich [Source:MGI Symbol;Acc:MGI:1913875]	4.32928	0.569298	3.0469	0.390806	0.232483	0.302446	8.58288	3.10146	0.00897331	0.40185	up
7014	0	chr1	-	152836995	152902622	ENSMUST00000073441	22	5767	MSTRG.1669	Smg7	GO:0000184(nuclear-transcribed mRNA catabolic process, nonsense-mediated decay);GO:0005515(protein binding);GO:0005634(nucleus);GO:0005697(telomerase holoenzyme complex);GO:0005737(cytoplasm);GO:0005829(cytosol);GO:0007004(telomere maintenance via telomerase);GO:0032210(regulation of telomere maintenance via telomerase);GO:0042162(telomeric DNA binding);GO:0045111(intermediate filament cytoskelet…	03015(mRNA surveillance pathway)	K14409	NA	Smg-7 homolog, nonsense mediated mRNA decay factor (C. elegans) [Source:MGI Symbol;Acc:MGI:2682334]	3.55123	0.605088	4.14725	0.26727	0.511978	0.247891	8.08417	3.0151	0.009034	0.403678	up
96146	0	chr4	+	3678130	3739176	ENSMUST00000145083	2	687	MSTRG.21191	Lyn	GO:0000166(nucleotide binding);GO:0001782(B cell homeostasis);GO:0001817(regulation of cytokine production);GO:0001933(negative regulation of protein phosphorylation);GO:0001934(positive regulation of protein phosphorylation);GO:0002250(adaptive immune response);GO:0002376(immune system process);GO:0002431(Fc receptor mediated stimulatory signaling pathway);GO:0002513(tolerance induction to self …	04062(Chemokine signaling pathway);04064(NF-kappa B signaling pathway);04611(Platelet activation);04662(B cell receptor signaling pathway);04664(Fc epsilon RI signaling pathway);04666(Fc gamma R-mediated phagocytosis);04730(Long-term depression);05167(Kaposi sarcoma-associated herpesvirus infection);05169(Epstein-Barr virus infection);05203(Viral carcinogenesis)	K05854	EC:2.7.10.2	LYN proto-oncogene, Src family tyrosine kinase [Source:MGI Symbol;Acc:MGI:96892]	0	0.143828	0.014313	1.38873	0.477648	1.75226	0.0437017	-4.51617	0.00921284	0.410765	down
34243	0	chr13	+	12565874	12606112	ENSMUST00000221560	16	1964	MSTRG.7818	Ero1lb	GO:0003756(protein disulfide isomerase activity);GO:0005783(endoplasmic reticulum);GO:0005789(endoplasmic reticulum membrane);GO:0015035(protein disulfide oxidoreductase activity);GO:0016020(membrane);GO:0016491(oxidoreductase activity);GO:0016671(oxidoreductase activity, acting on a sulfur group of donors, disulfide as acceptor);GO:0019471(4-hydroxyproline metabolic process);GO:0022417(protein m…	04141(Protein processing in endoplasmic reticulum)	K10976	EC:1.8.4.-	ERO1-like beta (S. cerevisiae) [Source:MGI Symbol;Acc:MGI:1914725]	0.768523	0.307608	0.625915	0	0.060996	0.057874	14.3185	3.83981	0.00935155	0.415127	up
155257	0	chrX	+	20848578	20852889	ENSMUST00000120356	6	1520	MSTRG.33685	Araf	GO:0000165(MAPK cascade);GO:0000166(nucleotide binding);GO:0000186(activation of MAPKK activity);GO:0004672(protein kinase activity);GO:0004674(protein serine/threonine kinase activity);GO:0004709(MAP kinase kinase kinase activity);GO:0005515(protein binding);GO:0005524(ATP binding);GO:0005739(mitochondrion);GO:0005829(cytosol);GO:0006468(protein phosphorylation);GO:0007165(signal transduction);G…	01521(EGFR tyrosine kinase inhibitor resistance);01522(Endocrine resistance);04010(MAPK signaling pathway);04012(ErbB signaling pathway);04068(FoxO signaling pathway);04270(Vascular smooth muscle contraction);04650(Natural killer cell mediated cytotoxicity);04720(Long-term potentiation);04726(Serotonergic synapse);04730(Long-term depression);04810(Regulation of actin cytoskeleton);04910(Insulin s…	K08845	EC:2.7.11.1	Araf proto-oncogene, serine/threonine kinase [Source:MGI Symbol;Acc:MGI:88065]	0.10536	0.085176	0.179862	0.168237	2.43238	1.48937	0.0905621	-3.46495	0.00936502	0.415271	down
68349	0	chr18	-	43475418	43477796	ENSMUST00000057110	1	2379	MSTRG.15046	Eif3j2	GO:0001732(formation of cytoplasmic translation initiation complex);GO:0002183(cytoplasmic translational initiation);GO:0003743(translation initiation factor activity);GO:0005737(cytoplasm);GO:0005829(cytosol);GO:0005852(eukaryotic translation initiation factor 3 complex);GO:0006412(translation);GO:0006413(translational initiation);GO:0016282(eukaryotic 43S preinitiation complex);GO:0033290(eukar…	03013(RNA transport)	K03245	NA	eukaryotic translation initiation factor 3, subunit J2 [Source:MGI Symbol;Acc:MGI:3704486]	17.9793	16.3774	0.502601	0.518174	1.18962	0	20.4118	4.35133	0.009446	0.418342	up
56075	0	chr16	+	44173397	44227463	ENSMUST00000169582	8	12604	MSTRG.12560	Usf3	GO:0006355(regulation of transcription, DNA-templated);GO:0010719(negative regulation of epithelial to mesenchymal transition);GO:0046983(protein dimerization activity)	NA	NA	NA	upstream transcription factor family member 3 [Source:MGI Symbol;Acc:MGI:2685454]	11.7931	0.473302	0.541224	0.419041	0.434527	0.397076	10.2408	3.35626	0.00947851	0.418931	up
148099	0	chr9	-	44793776	44799242	ENSMUST00000132020	8	2837	MSTRG.32278	Tmem25	GO:0003674(molecular_function);GO:0005575(cellular_component);GO:0005576(extracellular region);GO:0005886(plasma membrane);GO:0008150(biological_process);GO:0016020(membrane);GO:0016021(integral component of membrane)	NA	K22652	NA	transmembrane protein 25 [Source:MGI Symbol;Acc:MGI:1918937]	0.014386	0	0.017637	0.000151	0.374749	0.825204	0.0266835	-5.22791	0.00959109	0.422992	down
30342	0	chr12	+	70974708	70979694	ENSMUST00000161041	2	1022	MSTRG.7003	Psma3	GO:0000502(proteasome complex);GO:0004175(endopeptidase activity);GO:0004298(threonine-type endopeptidase activity);GO:0005515(protein binding);GO:0005634(nucleus);GO:0005654(nucleoplasm);GO:0005737(cytoplasm);GO:0005829(cytosol);GO:0005839(proteasome core complex);GO:0006508(proteolysis);GO:0006511(ubiquitin-dependent protein catabolic process);GO:0008233(peptidase activity);GO:0010498(proteasom…	03050(Proteasome)	K02727	EC:3.4.25.1	proteasome (prosome, macropain) subunit, alpha type 3 [Source:MGI Symbol;Acc:MGI:104883]	2.5242	2.0537	2.60317	0.567568	0.200976	0.24596	7.07841	2.82343	0.00959122	0.422992	up
80650	0	chr2	-	77410634	77703272	ENSMUST00000171063	8	2668	MSTRG.17764	Zfp385b	GO:0001650(fibrillar center);GO:0002039(p53 binding);GO:0003676(nucleic acid binding);GO:0005634(nucleus);GO:0006915(apoptotic process);GO:0008270(zinc ion binding);GO:0046872(metal ion binding);GO:0072332(intrinsic apoptotic signaling pathway by p53 class mediator)	NA	NA	NA	zinc finger protein 385B [Source:MGI Symbol;Acc:MGI:2444734]	0	0	0.020106	0.613929	0	0.80984	0.0141217	-6.14595	0.00962131	0.423859	down
57626	0	chr16	-	92391955	92400077	ENSMUST00000023672	4	2190	MSTRG.12833	Rcan1	GO:0002931(response to ischemia);GO:0003676(nucleic acid binding);GO:0005515(protein binding);GO:0005634(nucleus);GO:0005737(cytoplasm);GO:0006979(response to oxidative stress);GO:0007614(short-term memory);GO:0008597(calcium-dependent protein serine/threonine phosphatase regulator activity);GO:0019722(calcium-mediated signaling);GO:0031987(locomotion involved in locomotory behavior);GO:0033173(c…	04919(Thyroid hormone signaling pathway);04921(Oxytocin signaling pathway);05167(Kaposi sarcoma-associated herpesvirus infection)	K17901	NA	regulator of calcineurin 1 [Source:MGI Symbol;Acc:MGI:1890564]	1.58923	0.694052	1.20981	8.15604	1.97466	20.9954	0.112224	-3.15555	0.00978067	0.430413	down
115249	0	chr5	+	150673827	150810667	ENSMUST00000038900	35	7315	MSTRG.25671	Pds5b	GO:0000785(chromatin);GO:0002088(lens development in camera-type eye);GO:0003674(molecular_function);GO:0003677(DNA binding);GO:0005634(nucleus);GO:0005654(nucleoplasm);GO:0006281(DNA repair);GO:0007049(cell cycle);GO:0007064(mitotic sister chromatid cohesion);GO:0008285(negative regulation of cell population proliferation);GO:0042127(regulation of cell population proliferation);GO:0048484(enteri…	NA	K11267	NA	PDS5 cohesin associated factor B [Source:MGI Symbol;Acc:MGI:2140945]	0.041628	0.094079	0.020244	0.052916	1.30052	0.860944	0.0704266	-3.82773	0.00985905	0.432924	down
93783	0	chr3	-	108392222	108398951	ENSMUST00000147251	18	3486	MSTRG.20624	Celsr2	GO:0004888(transmembrane signaling receptor activity);GO:0004930(G protein-coupled receptor activity);GO:0005509(calcium ion binding);GO:0005886(plasma membrane);GO:0007155(cell adhesion);GO:0007156(homophilic cell adhesion via plasma membrane adhesion molecules);GO:0007165(signal transduction);GO:0007166(cell surface receptor signaling pathway);GO:0007186(G protein-coupled receptor signaling pat…	NA	K04601	NA	cadherin, EGF LAG seven-pass G-type receptor 2 [Source:MGI Symbol;Acc:MGI:1858235]	0.025485	0	0.165725	1.23327	0.626488	1.30361	0.0604452	-4.04823	0.00994697	0.434975	down
158557	0	chrX	+	129749742	130180471	ENSMUST00000127577	23	4480	MSTRG.34230	Diaph2	GO:0003779(actin binding);GO:0005730(nucleolus);GO:0005783(endoplasmic reticulum);GO:0007015(actin filament organization);GO:0007275(multicellular organism development);GO:0007292(female gamete generation);GO:0016043(cellular component organization);GO:0017048(Rho GTPase binding);GO:0030036(actin cytoskeleton organization);GO:0030041(actin filament polymerization);GO:0030154(cell differentiation)…	04810(Regulation of actin cytoskeleton)	K05741	NA	diaphanous related formin 2 [Source:MGI Symbol;Acc:MGI:1858500]	0	0	0.02691	0.00104	1.01643	0.274536	0.0208281	-5.58533	0.00994913	0.434975	down
59860	0	chr17	+	24720273	24721332	ENSMUST00000122809	2	823	MSTRG.13308	Rps2	GO:0000028(ribosomal small subunit assembly);GO:0001731(formation of translation preinitiation complex);GO:0003723(RNA binding);GO:0003729(mRNA binding);GO:0003735(structural constituent of ribosome);GO:0005654(nucleoplasm);GO:0005840(ribosome);GO:0006412(translation);GO:0015935(small ribosomal subunit);GO:0017134(fibroblast growth factor binding);GO:0019899(enzyme binding);GO:0022627(cytosolic s…	03010(Ribosome)	K02981	NA	ribosomal protein S2 [Source:MGI Symbol;Acc:MGI:105110]	2.05298	2.71522	1.55143	33.5163	2.36296	27.43	0.0998216	-3.3245	0.0099589	0.434975	down
15119	0	chr10	+	87058046	87230588	ENSMUST00000169849	6	1332	MSTRG.3651	1700113H08Rik	GO:0003674(molecular_function);GO:0005575(cellular_component);GO:0008150(biological_process)	NA	NA	NA	RIKEN cDNA 1700113H08 gene [Source:MGI Symbol;Acc:MGI:1923890]	0.046944	0.01906	0	0.897591	0.066956	0.75844	0.0383079	-4.70621	0.0099593	0.434975	down
34339	0	chr13	+	13709351	13747529	ENSMUST00000221717	11	2237	MSTRG.7830	Lyst	GO:0005515(protein binding);GO:0007040(lysosome organization);GO:0015630(microtubule cytoskeleton);GO:0032510(endosome to lysosome transport via multivesicular body sorting pathway);GO:0042267(natural killer cell mediated cytotoxicity);GO:0043473(pigmentation)	NA	K22937	NA	lysosomal trafficking regulator [Source:MGI Symbol;Acc:MGI:107448]	0.078802	0	0.026947	0.559239	0.368123	0.6461	0.0672079	-3.89523	0.00999387	0.436016	down
110131	0	chr5	-	101832956	102069921	ENSMUST00000053177	67	14274	MSTRG.24423	Wdfy3	GO:0003831(beta-N-acetylglucosaminylglycopeptide beta-1,4-galactosyltransferase activity);GO:0005515(protein binding);GO:0005545(1-phosphatidylinositol binding);GO:0005634(nucleus);GO:0005635(nuclear envelope);GO:0005730(nucleolus);GO:0005737(cytoplasm);GO:0005776(autophagosome);GO:0005829(cytosol);GO:0005886(plasma membrane);GO:0006914(autophagy);GO:0007275(multicellular organism development);GO…	NA	K22262	NA	WD repeat and FYVE domain containing 3 [Source:MGI Symbol;Acc:MGI:1096875]	2.04104	1.81682	1.67274	0.180892	0	0	30.574	4.93423	0.0100381	0.437476	up
76591	0	chr2	-	22940073	23040195	ENSMUST00000126112	10	3360	MSTRG.16922	Abi1	GO:0001756(somitogenesis);GO:0005515(protein binding);GO:0005634(nucleus);GO:0005737(cytoplasm);GO:0005856(cytoskeleton);GO:0005886(plasma membrane);GO:0008134(transcription factor binding);GO:0008154(actin polymerization or depolymerization);GO:0014069(postsynaptic density);GO:0016020(membrane);GO:0017124(SH3 domain binding);GO:0018108(peptidyl-tyrosine phosphorylation);GO:0030027(lamellipodium)…	NA	NA	NA	abl-interactor 1 [Source:MGI Symbol;Acc:MGI:104913]	0.271212	5.36806	2.97698	0.2517	0.373365	0.275288	9.56986	3.2585	0.0100627	0.437725	up
153501	0	chr9	-	112065091	112187766	ENSMUST00000111872	19	3316	MSTRG.33340	Arpp21	GO:0003674(molecular_function);GO:0003676(nucleic acid binding);GO:0005516(calmodulin binding);GO:0005737(cytoplasm);GO:0034605(cellular response to heat)	NA	NA	NA	cyclic AMP-regulated phosphoprotein, 21 [Source:MGI Symbol;Acc:MGI:107562]	2.67705	0.138898	0.446696	0.106414	0.082245	0	17.2939	4.11219	0.0100654	0.437725	up
22916	0	chr11	+	78301655	78314863	ENSMUST00000146068	9	2402	MSTRG.5267	Spag5	GO:0000070(mitotic sister chromatid segregation);GO:0000775(chromosome, centromeric region);GO:0000776(kinetochore);GO:0000777(condensed chromosome kinetochore);GO:0000922(spindle pole);GO:0005694(chromosome);GO:0005737(cytoplasm);GO:0005815(microtubule organizing center);GO:0005819(spindle);GO:0005856(cytoskeleton);GO:0005874(microtubule);GO:0005876(spindle microtubule);GO:0007049(cell cycle);GO…	NA	K21764	NA	sperm associated antigen 5 [Source:MGI Symbol;Acc:MGI:1927470]	1.4489	0.843835	1.09153	0	0.043583	0.23119	12.3166	3.62253	0.0101216	0.439406	up
67460	0	chr18	+	34408489	34417528	ENSMUST00000236131	5	1373	MSTRG.14837	Pkd2l2	GO:0005262(calcium channel activity);GO:0005509(calcium ion binding);GO:0006811(ion transport);GO:0016020(membrane);GO:0016021(integral component of membrane);GO:0050982(detection of mechanical stimulus);GO:0070588(calcium ion transmembrane transport)	NA	K04991	NA	polycystic kidney disease 2-like 2 [Source:MGI Symbol;Acc:MGI:1858231]	1.56313	0.035877	1.12936	0.039315	0.08833	0	21.3746	4.41783	0.0101257	0.439406	up
36074	0	chr13	-	43402675	43481282	ENSMUST00000144326	14	3371	MSTRG.8227	Ranbp9	GO:0000151(ubiquitin ligase complex);GO:0005515(protein binding);GO:0005634(nucleus);GO:0005737(cytoplasm);GO:0005886(plasma membrane);GO:0008536(Ran GTPase binding);GO:0016020(membrane);GO:0019899(enzyme binding);GO:0070373(negative regulation of ERK1 and ERK2 cascade)	NA	NA	NA	RAN binding protein 9 [Source:MGI Symbol;Acc:MGI:1928741]	20.0886	48.3514	14.3709	4.70001	6.62247	3.80283	5.47499	2.45286	0.0101508	0.440027	up
70719	0	chr19	-	4114446	4125858	ENSMUST00000117831	7	1378	MSTRG.15646	Aip	GO:0003712(transcription coregulator activity);GO:0005515(protein binding);GO:0005737(cytoplasm);GO:0005829(cytosol);GO:0005886(plasma membrane);GO:0006626(protein targeting to mitochondrion);GO:0006805(xenobiotic metabolic process);GO:0010738(regulation of protein kinase A signaling);GO:0016020(membrane);GO:0017162(aryl hydrocarbon receptor binding);GO:0022417(protein maturation by protein foldi…	04934(Cushing syndrome)	K17767	NA	aryl-hydrocarbon receptor-interacting protein [Source:MGI Symbol;Acc:MGI:109622]	0.72511	0.2933	0.824224	22.8158	0.407082	3.2887	0.069503	-3.84678	0.0101812	0.440875	down
24572	0	chr11	-	97777527	97782437	ENSMUST00000103146	5	1059	MSTRG.5668	Rpl23	GO:0000122(negative regulation of transcription by RNA polymerase II);GO:0001223(transcription coactivator binding);GO:0003735(structural constituent of ribosome);GO:0005515(protein binding);GO:0005654(nucleoplasm);GO:0005730(nucleolus);GO:0005737(cytoplasm);GO:0005840(ribosome);GO:0006412(translation);GO:0008284(positive regulation of cell population proliferation);GO:0010628(positive regulation…	03010(Ribosome)	K02894	NA	ribosomal protein L23 [Source:MGI Symbol;Acc:MGI:1929455]	1.91369	25.9332	2.41235	0.675281	1.46484	0.806548	10.269	3.36022	0.0102248	0.442292	up
115390	0	chr6	+	4505493	4541544	ENSMUST00000031668	52	5348	MSTRG.25707	Col1a2	GO:0001501(skeletal system development);GO:0001568(blood vessel development);GO:0002020(protease binding);GO:0005201(extracellular matrix structural constituent);GO:0005515(protein binding);GO:0005576(extracellular region);GO:0005581(collagen trimer);GO:0005584(collagen type I trimer);GO:0005615(extracellular space);GO:0005783(endoplasmic reticulum);GO:0007179(transforming growth factor beta rece…	04151(PI3K-Akt signaling pathway);04510(Focal adhesion);04512(ECM-receptor interaction);04611(Platelet activation);04926(Relaxin signaling pathway);04933(AGE-RAGE signaling pathway in diabetic complications);04974(Protein digestion and absorption);05146(Amoebiasis);05165(Human papillomavirus infection);05205(Proteoglycans in cancer)	K06236	NA	collagen, type I, alpha 2 [Source:MGI Symbol;Acc:MGI:88468]	3.95905	0.543496	0	81.1907	5.12184	24.8614	0.0405001	-4.62593	0.010296	0.444896	down
141552	0	chr8	+	71568927	71586708	ENSMUST00000034267	14	2795	MSTRG.30667	Slc27a1	GO:0000166(nucleotide binding);GO:0001579(medium-chain fatty acid transport);GO:0001676(long-chain fatty acid metabolic process);GO:0003824(catalytic activity);GO:0004467(long-chain fatty acid-CoA ligase activity);GO:0005324(long-chain fatty acid transporter activity);GO:0005515(protein binding);GO:0005737(cytoplasm);GO:0005739(mitochondrion);GO:0005743(mitochondrial inner membrane);GO:0005783(en…	03320(PPAR signaling pathway);04931(Insulin resistance)	K08745	EC:6.2.1.-	solute carrier family 27 (fatty acid transporter), member 1 [Source:MGI Symbol;Acc:MGI:1347098]	0.630508	0.37707	0.689315	28.7135	0.252077	0.527612	0.0575351	-4.11941	0.0103157	0.445274	down
74794	0	chr19	-	46887828	46962308	ENSMUST00000235596	19	2788	MSTRG.16448	Nt5c2	GO:0000166(nucleotide binding);GO:0003824(catalytic activity);GO:0005575(cellular_component);GO:0005737(cytoplasm);GO:0008152(metabolic process);GO:0008253(5'-nucleotidase activity);GO:0009117(nucleotide metabolic process);GO:0016311(dephosphorylation);GO:0016787(hydrolase activity);GO:0046040(IMP metabolic process);GO:0046085(adenosine metabolic process);GO:0046872(metal ion binding)	00230(Purine metabolism);00240(Pyrimidine metabolism);00760(Nicotinate and nicotinamide metabolism)	K01081	EC:3.1.3.5	5'-nucleotidase, cytosolic II [Source:MGI Symbol;Acc:MGI:2178563]	0.040257	0.000759	0.067266	1.31694	1.51696	0	0.0382095	-4.70992	0.0104715	0.450564	down
17252	0	chr10	-	128548114	128549153	ENSMUST00000177163	3	544	MSTRG.4066	Rpl41	GO:0003674(molecular_function);GO:0003735(structural constituent of ribosome);GO:0005840(ribosome);GO:0006412(translation)	03010(Ribosome)	K02928	NA	ribosomal protein L41 [Source:MGI Symbol;Acc:MGI:1915195]	50.4501	111.085	58.7845	20.7191	9.49107	7.03799	5.9149	2.56435	0.0104988	0.451259	up
6209	0	chr1	-	133706311	133753681	ENSMUST00000125659	21	4579	MSTRG.1482	Atp2b4	GO:0000166(nucleotide binding);GO:0003407(neural retina development);GO:0005388(calcium-transporting ATPase activity);GO:0005515(protein binding);GO:0005516(calmodulin binding);GO:0005524(ATP binding);GO:0005886(plasma membrane);GO:0005887(integral component of plasma membrane);GO:0005929(cilium);GO:0006357(regulation of transcription by RNA polymerase II);GO:0006811(ion transport);GO:0006816(cal…	04020(Calcium signaling pathway);04022(cGMP-PKG signaling pathway);04024(cAMP signaling pathway);04261(Adrenergic signaling in cardiomyocytes);04925(Aldosterone synthesis and secretion);04970(Salivary secretion);04972(Pancreatic secretion)	K05850	EC:7.2.2.10	ATPase, Ca++ transporting, plasma membrane 4 [Source:MGI Symbol;Acc:MGI:88111]	0	0.071311	0	1.99048	0.046799	0.652629	0.0265106	-5.23729	0.0105304	0.451663	down
129325	0	chr7	+	44849224	44855421	ENSMUST00000054343	5	1592	MSTRG.28351	Akt1s1	GO:0005634(nucleus);GO:0005737(cytoplasm);GO:0005829(cytosol);GO:0006469(negative regulation of protein kinase activity);GO:0007219(Notch signaling pathway);GO:0031931(TORC1 complex);GO:0032007(negative regulation of TOR signaling);GO:0032991(protein-containing complex);GO:0042981(regulation of apoptotic process);GO:0043523(regulation of neuron apoptotic process);GO:0045792(negative regulation of…	04140(Autophagy - animal);04150(mTOR signaling pathway);04152(AMPK signaling pathway);04211(Longevity regulating pathway);04213(Longevity regulating pathway - multiple species);04714(Thermogenesis)	K16184	NA	AKT1 substrate 1 (proline-rich) [Source:MGI Symbol;Acc:MGI:1914855]	20.8596	0.391806	0.301356	0.270478	0.180203	0.7092	18.5819	4.21583	0.0105994	0.453665	up
11842	0	chr10	-	42312588	42478415	ENSMUST00000133326	14	2552	MSTRG.2959	Afg1l	GO:0000166(nucleotide binding);GO:0005524(ATP binding);GO:0005737(cytoplasm);GO:0005739(mitochondrion);GO:0006123(mitochondrial electron transport, cytochrome c to oxygen);GO:0007005(mitochondrion organization);GO:0016020(membrane);GO:0016787(hydrolase activity);GO:0016887(ATPase activity);GO:0031966(mitochondrial membrane);GO:0035694(mitochondrial protein catabolic process)	NA	K18798	EC:3.6.4.7	AFG1 like ATPase [Source:MGI Symbol;Acc:MGI:2148801]	0	0.711189	0.828678	0.030923	0.022659	0.01191	23.5123	4.55534	0.0107111	0.457959	up
53543	0	chr16	+	11447308	11661496	ENSMUST00000134941	6	1515	MSTRG.11996	Snx29	GO:0003674(molecular_function);GO:0008150(biological_process);GO:0035091(phosphatidylinositol binding)	NA	K17935	NA	sorting nexin 29 [Source:MGI Symbol;Acc:MGI:1921728]	0.159856	0	0.016972	1.53683	0.763921	0.545292	0.0621311	-4.00854	0.010746	0.458972	down
9517	0	chr1	+	187226180	187351427	ENSMUST00000160570	9	3704	MSTRG.2295	Gpatch2	GO:0003674(molecular_function);GO:0003676(nucleic acid binding);GO:0005634(nucleus);GO:0005730(nucleolus);GO:0010923(negative regulation of phosphatase activity);GO:0016607(nuclear speck)	NA	K17569	NA	G patch domain containing 2 [Source:MGI Symbol;Acc:MGI:1915019]	0.007301	2.16185	0.869519	0	0.103324	0.012103	26.3254	4.71839	0.0108472	0.462808	up
76592	0	chr2	-	22940073	23040241	ENSMUST00000140164	10	3403	MSTRG.16922	Abi1	GO:0001756(somitogenesis);GO:0005515(protein binding);GO:0005634(nucleus);GO:0005737(cytoplasm);GO:0005856(cytoskeleton);GO:0005886(plasma membrane);GO:0008134(transcription factor binding);GO:0008154(actin polymerization or depolymerization);GO:0014069(postsynaptic density);GO:0016020(membrane);GO:0017124(SH3 domain binding);GO:0018108(peptidyl-tyrosine phosphorylation);GO:0030027(lamellipodium)…	NA	NA	NA	abl-interactor 1 [Source:MGI Symbol;Acc:MGI:104913]	0.773379	9.97894	0.424445	0.483098	0.161227	0.355598	11.1776	3.48254	0.010883	0.463743	up
[truncated: 401 more rows]
